# Supplementary material for: Effects of galactosyltransferase on EPS biosynthesis and freeze-drying resistance of Lactobacillus acidophilus NCFM
Source: Food Chem (Oxf). 2022 Nov 14;5:100145. doi: 10.1016/j.fochms.2022.100145 (PMC9789326; doi:10.1016/j.fochms.2022.100145)
Supplement: Supplementary data 2 [file mmc2.xlsx]

## Sheet: Sheet1
id	baseMean	baseMean_LAB_0	baseMean_LAB_epsF	foldChange(LAB_epsF/LAB_0)(LAB_epsF/LAB_0)	log2FoldChange	pval	padj	Chromosome	Start Site	End Site	Direction	Length	Name	GO	KO	eggNOG	eggNOG Class	Description	Swissprot
gene-LBA_RS04430	58089.1	115450	728.156	0.00630711	-7.3088	0	0	gi|999999111|ref|NC_006814.3|	850220	850678	+	459	LBA_RS04430	-	-	NOG161928	S	hypothetical protein LA14_0890 [Lactobacillus acidophilus La-14]	-
gene-LBA_RS04435	4011.91	7872.2	151.622	0.0192604	-5.69822	0	0	gi|999999111|ref|NC_006814.3|	850705	850911	+	207	LBA_RS04435	-	-	-	-	hypothetical protein LBA0869 [Lactobacillus acidophilus NCFM]	-
gene-LBA_RS06190	71772.5	4325.87	139219	32.1829	5.00822	0	0	gi|999999111|ref|NC_006814.3|	1221739	1223577	-	1839	LBA_RS06190	GO:0003924;GO:0003746;GO:0005886;GO:0005525;GO:0006414;GO:0045727;GO:0043022	K03596	COG0481	M	GTP-binding protein LepA [Lactobacillus acidophilus NCFM]	sp|Q5FJP6|LEPA_LACAC Elongation factor 4 OS=Lactobacillus acidophilus (strain ATCC 700396 / NCK56 / N2 / NCFM) GN=lepA PE=3 SV=1
gene-LBA_RS08715	19831.7	602.851	39060.5	64.793	6.01777	0	0	gi|999999111|ref|NC_006814.3|	1808316	1809527	-	1212	LBA_RS08715	GO:0016021	K01992	COG1668	PC	ABC transporter, permease protein [Lactobacillus acidophilus La-14]	sp|O07523|YHAP_BACSU Uncharacterized protein YhaP OS=Bacillus subtilis (strain 168) GN=yhaP PE=1 SV=2
gene-LBA_RS08720	12389.6	355.078	24424.1	68.7851	6.10402	0	0	gi|999999111|ref|NC_006814.3|	1809520	1810416	-	897	LBA_RS08720	GO:0016887;GO:0005524	K01990	COG4152	R	ABC transporter ATP-binding protein [Lactobacillus acidophilus NCFM]	sp|C0SPB4|YHAQ_BACSU Uncharacterized ABC transporter ATP-binding protein YhaQ OS=Bacillus subtilis (strain 168) GN=yhaQ PE=3 SV=1
gene-LBA_RS08730	2814.64	97.6592	5531.63	56.6421	5.8238	0	0	gi|999999111|ref|NC_006814.3|	1810962	1811384	-	423	LBA_RS08730	GO:0016021	-	-	-	hypothetical protein LBA1786 [Lactobacillus acidophilus NCFM]	-
gene-LBA_RS08755	1805.87	22.9267	3588.82	156.535	7.29034	0	0	gi|999999111|ref|NC_006814.3|	1812892	1813107	-	216	LBA_RS08755	GO:0016021	-	-	-	hypothetical protein LA14_1785 [Lactobacillus acidophilus La-14]	-
gene-LBA_RS08765	23154.4	103.995	46204.9	444.299	8.79539	0	0	gi|999999111|ref|NC_006814.3|	1813284	1813478	-	195	LBA_RS08765	-	-	-	-	hypothetical protein LBA1791 [Lactobacillus acidophilus NCFM]	-
gene-LBA_RS08770	17983.7	183.177	35784.3	195.353	7.60994	0	0	gi|999999111|ref|NC_006814.3|	1813644	1813835	-	192	LBA_RS08770	-	-	-	-	hypothetical protein LBA1792 [Lactobacillus acidophilus NCFM]	-
gene-LBA_RS08775	117325	954.785	233695	244.762	7.93524	0	0	gi|999999111|ref|NC_006814.3|	1813836	1815152	-	1317	LBA_RS08775	GO:0045454;GO:0005618;GO:0016021	-	-	-	hypothetical protein LBA1793 [Lactobacillus acidophilus NCFM]	-
gene-LBA_RS08780	1650.46	49.5663	3251.35	65.5958	6.03553	0	0	gi|999999111|ref|NC_006814.3|	1815318	1815908	-	591	LBA_RS08780	GO:0005886;GO:0016021	K20345	NOG188483	R	gassericin K7 B accessory protein [Lactobacillus acidophilus NCFM]	sp|Q5FI75|Y1794_LACAC Uncharacterized protein LBA1794 OS=Lactobacillus acidophilus (strain ATCC 700396 / NCK56 / N2 / NCFM) GN=LBA1794 PE=4 SV=1
gene-LBA_RS08785	5833.11	219.326	11446.9	52.1913	5.70574	0	0	gi|999999111|ref|NC_006814.3|	1815919	1818081	-	2163	LBA_RS08785	GO:0043213;GO:0005524;GO:0042626;GO:0006508;GO:0016021;GO:0055085;GO:0022885;GO:0008234	K20344	COG2274	V	ABC transporter [Lactobacillus acidophilus NCFM]	sp|P59653|COMA_STRR6 Transport/processing ATP-binding protein ComA OS=Streptococcus pneumoniae (strain ATCC BAA-255 / R6) GN=comA PE=3 SV=1
gene-LBA_RS08790	34133.1	117.384	68148.9	580.566	9.18132	0	0	gi|999999111|ref|NC_006814.3|	1818274	1818678	-	405	LBA_RS08790	-	-	-	-	hypothetical protein LA14_1791 [Lactobacillus acidophilus La-14]	-
gene-LBA_RS08795	451778	1648.21	901909	547.204	9.09593	0	0	gi|999999111|ref|NC_006814.3|	1818712	1818963	-	252	LBA_RS08795	GO:0042742	-	-	-	hypothetical protein LBA1797 [Lactobacillus acidophilus NCFM]	-
gene-LBA_RS08800	51767.1	485.89	103048	212.082	7.72848	0	0	gi|999999111|ref|NC_006814.3|	1819156	1819956	-	801	LBA_RS08800	GO:0000160;GO:0005622;GO:0006355;GO:0003677	K07707	COG3279	T	response regulator [Lactobacillus acidophilus]	sp|Q5HMY2|AGRA_STAEQ Accessory gene regulator protein A OS=Staphylococcus epidermidis (strain ATCC 35984 / RP62A) GN=agrA PE=3 SV=2
gene-LBA_RS08805	101718	1004.7	202431	201.485	7.65453	0	0	gi|999999111|ref|NC_006814.3|	1819949	1821271	-	1323	LBA_RS08805	GO:0016021;GO:0016310;GO:0016301	K07706	COG2972	T	histidine kinase [Lactobacillus acidophilus NCFM]	-
gene-LBA_RS08815	10923.4	110.724	21736.1	196.31	7.61699	0	0	gi|999999111|ref|NC_006814.3|	1822189	1822815	-	627	LBA_RS08815	GO:0016021	-	-	-	hypothetical protein LBA1804 [Lactobacillus acidophilus NCFM]	-
gene-LBA_RS08825	13182.2	489.956	25874.5	52.8099	5.72274	0	0	gi|999999111|ref|NC_006814.3|	1824505	1825701	-	1197	LBA_RS08825	GO:0016021;GO:0006508;GO:0008233	-	NOG103603	R	hypothetical protein LBA1810 [Lactobacillus acidophilus NCFM]	-
gene-LBA_RS09145	12223.3	620.316	23826.2	38.4098	5.2634	0	0	gi|999999111|ref|NC_006814.3|	1890996	1892498	-	1503	LBA_RS09145	GO:0016310;GO:0006072;GO:0019563;GO:0005524;GO:0004370	K00864	COG0554	C	glycerol kinase [Lactobacillus acidophilus NCFM]	sp|Q5FHZ6|GLPK_LACAC Glycerol kinase OS=Lactobacillus acidophilus (strain ATCC 700396 / NCK56 / N2 / NCFM) GN=glpK PE=3 SV=1
gene-LBA_RS09700	23132.3	58.0435	46206.6	796.069	9.63675	0	0	gi|999999111|ref|NC_006814.3|	1821856	1822017	-	162	LBA_RS09700	-	-	-	-	hypothetical protein LBA1803 [Lactobacillus acidophilus NCFM]	-
gene-LBA_RS09705	3421.4	13.7521	6829.06	496.585	8.9559	1.2466707080918E-313	1.03474e-311	gi|999999111|ref|NC_006814.3|	1822871	1823047	-	177	LBA_RS09705	-	-	-	-	hypothetical protein LBA1805 [Lactobacillus acidophilus NCFM]	-
gene-LBA_RS07145	5838.09	716.089	10960.1	15.3055	3.93598	7.84394e-305	6.21454e-303	gi|999999111|ref|NC_006814.3|	1436319	1437203	-	885	LBA_RS07145	-	-	-	-	surface layer protein [Lactobacillus acidophilus NCFM]	-
gene-LBA_RS01575	23717.1	3858.52	43575.8	11.2934	3.49741	9.94807e-302	7.53891e-300	gi|999999111|ref|NC_006814.3|	306863	307651	+	789	LBA_RS01575	GO:0003723;GO:0009982;GO:0031119	K06173	COG0101	J	tRNA pseudouridine synthase A [Lactobacillus acidophilus NCFM]	sp|Q5FM60|TRUA_LACAC tRNA pseudouridine synthase A OS=Lactobacillus acidophilus (strain ATCC 700396 / NCK56 / N2 / NCFM) GN=truA PE=3 SV=1
gene-LBA_RS08810	2122.73	64.3301	4181.12	64.9948	6.02225	2.90071e-292	2.10664e-290	gi|999999111|ref|NC_006814.3|	1821552	1821743	-	192	LBA_RS08810	-	-	-	-	hypothetical protein [Lactobacillus acidophilus]	-
gene-LBA_RS04470	35896.9	7625.59	64168.1	8.41484	3.07294	5.03839e-248	3.51276e-246	gi|999999111|ref|NC_006814.3|	855310	855645	+	336	LBA_RS04470	GO:0009401;GO:0008982;GO:0103111;GO:0034219	K02760	COG1440	G	PTS system cellobiose-specific transporter subunit IIC [Lactobacillus acidophilus NCFM]	sp|Q45399|PTEB_GEOSE Cellobiose-specific phosphotransferase enzyme IIB component OS=Geobacillus stearothermophilus GN=celA PE=4 SV=1
gene-LBA_RS01570	4943.4	933.657	8953.15	9.58934	3.26143	4.69027e-218	3.14429e-216	gi|999999111|ref|NC_006814.3|	306063	306860	+	798	LBA_RS01570	GO:0006810;GO:0016021;GO:0005215;GO:0005886	K16785	COG0619	P	ABC transporter permease [Lactobacillus acidophilus NCFM]	sp|A8YXN4|ECFT_LACH4 Energy-coupling factor transporter transmembrane protein EcfT OS=Lactobacillus helveticus (strain DPC 4571) GN=ecfT PE=3 SV=1
gene-LBA_RS04440	5351.53	9677.15	1025.91	0.106014	-3.23767	6.04607e-218	3.90307e-216	gi|999999111|ref|NC_006814.3|	851300	851476	+	177	LBA_RS04440	-	-	COG4912	L	DNA repair [Lactobacillus acidophilus NCFM]	-
gene-LBA_RS05115	3040.76	488.031	5593.49	11.4613	3.5187	7.32808e-215	4.56173e-213	gi|999999111|ref|NC_006814.3|	992021	993685	+	1665	LBA_RS05115	GO:0005737;GO:0008788;GO:0005993	K01226	COG0366	G	alpha,alpha-phosphotrehalase [Lactobacillus acidophilus]	sp|P39795|TREC_BACSU Trehalose-6-phosphate hydrolase OS=Bacillus subtilis (strain 168) GN=treA PE=1 SV=2
gene-LBA_RS02805	13453.4	3321.72	23585	7.10025	2.82787	9.78826e-202	5.88308e-200	gi|999999111|ref|NC_006814.3|	526229	527605	-	1377	LBA_RS02805	GO:0015297;GO:0055085;GO:0016021	K03315	COG1757	C	Na+-H+-exchanging protein [Lactobacillus acidophilus NCFM]	sp|P27611|NHAC_BACPE Na(+)/H(+) antiporter NhaC OS=Bacillus pseudofirmus (strain OF4) GN=nhaC PE=3 SV=3
gene-LBA_RS01560	8743.97	2082.89	15405	7.39601	2.88675	1.46726e-198	8.52477e-197	gi|999999111|ref|NC_006814.3|	304386	305237	+	852	LBA_RS01560	GO:0006810;GO:0005524;GO:0016887;GO:0043190	K16786	COG1122	P	cobalt transporter ATP-binding subunit [Lactobacillus acidophilus NCFM]	sp|Q5FM63|ECFA1_LACAC Energy-coupling factor transporter ATP-binding protein EcfA1 OS=Lactobacillus acidophilus (strain ATCC 700396 / NCK56 / N2 / NCFM) GN=ecfA1 PE=3 SV=1
gene-LBA_RS05440	3024.3	563.716	5484.89	9.72987	3.28242	1.67736e-192	9.43109e-191	gi|999999111|ref|NC_006814.3|	1060637	1061755	+	1119	LBA_RS05440	GO:0009086;GO:0005737;GO:0000287;GO:0004478;GO:0032259;GO:0003871;GO:0008270;GO:0005524;GO:0006556;GO:0006730	-	COG0620	E	methionine synthase [Lactobacillus acidophilus NCFM]	sp|P42319|YXJH_BACSU Uncharacterized protein YxjH OS=Bacillus subtilis (strain 168) GN=yxjH PE=4 SV=4
gene-LBA_RS03730	3616.19	774.595	6457.78	8.33698	3.05952	7.11224e-181	3.87395e-179	gi|999999111|ref|NC_006814.3|	716147	717622	+	1476	LBA_RS03730	GO:0005975;GO:0033920	K01223	COG2723	G	phospho-beta-galactosidase II [Lactobacillus acidophilus NCFM]	sp|Q46130|ABGA_CLOLO 6-phospho-beta-glucosidase OS=Clostridium longisporum GN=abgA PE=3 SV=1
gene-LBA_RS07290	2459	459.122	4458.88	9.71176	3.27973	5.15596e-179	2.72329e-177	gi|999999111|ref|NC_006814.3|	1473607	1475052	-	1446	LBA_RS07290	GO:0005737;GO:0005996;GO:0016861	-	COG2407	G	L-fucose isomerase [Lactobacillus acidophilus NCFM]	-
gene-LBA_RS02915	20180.1	5903.5	34456.6	5.83664	2.54514	5.04155e-173	2.58454e-171	gi|999999111|ref|NC_006814.3|	542226	543998	+	1773	LBA_RS02915	GO:0016491;GO:0050151;GO:0016021;GO:0071949;GO:0055114;GO:0006631	K10254	COG4716	S	hypothetical protein LBA0555 [Lactobacillus acidophilus NCFM]	sp|B9E972|OLHYD_MACCJ Oleate hydratase OS=Macrococcus caseolyticus (strain JCSC5402) GN=MCCL_0076 PE=1 SV=1
gene-LBA_RS02460	10444.6	2956.74	17932.5	6.06495	2.6005	1.80008e-169	8.96441e-168	gi|999999111|ref|NC_006814.3|	453492	455150	-	1659	LBA_RS02460	GO:0005524;GO:0006094;GO:0016301;GO:0004612;GO:0016310	K01610	NOG09101	C	hypothetical protein LBA0466 [Lactobacillus acidophilus NCFM]	sp|B0SFJ3|PCKA_LEPBA Phosphoenolpyruvate carboxykinase [ATP] OS=Leptospira biflexa serovar Patoc (strain Patoc 1 / Ames) GN=pckA PE=3 SV=1
gene-LBA_RS01565	4128.36	1005.36	7251.37	7.21268	2.85054	9.34602e-168	4.52503e-166	gi|999999111|ref|NC_006814.3|	305213	306070	+	858	LBA_RS01565	GO:0005524;GO:0043190;GO:0016887;GO:0006810	K16787	COG1122	P	cobalt transporter ATP-binding subunit [Lactobacillus acidophilus NCFM]	sp|Q5FM62|ECFA2_LACAC Energy-coupling factor transporter ATP-binding protein EcfA2 OS=Lactobacillus acidophilus (strain ATCC 700396 / NCK56 / N2 / NCFM) GN=ecfA2 PE=3 SV=1
gene-LBA_RS00965	1897.07	339.381	3454.76	10.1796	3.34761	5.62817e-166	2.65132e-164	gi|999999111|ref|NC_006814.3|	199136	200080	+	945	LBA_RS00965	GO:0015833;GO:0005524;GO:0016887	K10823	COG4608	E	ATP binding protein ( oligopeptide ABC transporter ) [Lactobacillus acidophilus NCFM]	sp|P24137|OPPF_BACSU Oligopeptide transport ATP-binding protein OppF OS=Bacillus subtilis (strain 168) GN=oppF PE=2 SV=3
gene-LBA_RS06855	33250.6	55900.6	10600.5	0.189632	-2.39873	9.14131e-160	4.19298e-158	gi|999999111|ref|NC_006814.3|	1372196	1385176	-	12981	LBA_RS06855	GO:0016021;GO:0005618;GO:0005576	-	NOG113473;NOG70805	S	mucus binding protein precursor Mub [Lactobacillus acidophilus NCFM]	-
gene-LBA_RS07300	1340.33	214.198	2466.47	11.5149	3.52543	5.50626e-152	2.46088e-150	gi|999999111|ref|NC_006814.3|	1476678	1477691	-	1014	LBA_RS07300	GO:0003677;GO:0006355;GO:0003700	K02529	COG1609	K	ribose operon repressor [Lactobacillus acidophilus NCFM]	sp|Q65TP0|PURR_MANSM HTH-type transcriptional repressor PurR OS=Mannheimia succiniciproducens (strain MBEL55E) GN=purR PE=3 SV=1
gene-LBA_RS01655	3268.3	833.561	5703.03	6.84177	2.77437	1.09069e-149	4.75269e-148	gi|999999111|ref|NC_006814.3|	320611	321291	+	681	LBA_RS01655	GO:0008152;GO:0004619	K15634	COG0406	G	phosphoglycerate mutase [Lactobacillus acidophilus NCFM]	sp|Q327K0|GPMB_SHIDS Probable phosphoglycerate mutase GpmB OS=Shigella dysenteriae serotype 1 (strain Sd197) GN=gpmB PE=3 SV=1
gene-LBA_RS09150	2342.89	543.255	4142.53	7.62539	2.93081	3.31687e-146	1.41007e-144	gi|999999111|ref|NC_006814.3|	1892629	1893447	+	819	LBA_RS09150	GO:0005524;GO:0008972;GO:0009228;GO:0016310	K00941	COG0351	H	phosphomethylpyrimidine kinase [Lactobacillus acidophilus NCFM]	sp|P44697|THID_HAEIN Hydroxymethylpyrimidine/phosphomethylpyrimidine kinase OS=Haemophilus influenzae (strain ATCC 51907 / DSM 11121 / KW20 / Rd) GN=thiD PE=3 SV=1
gene-LBA_RS00960	1851.14	429.791	3272.5	7.61416	2.92869	3.80094e-133	1.57739e-131	gi|999999111|ref|NC_006814.3|	198057	199115	+	1059	LBA_RS00960	GO:0005524;GO:0016887;GO:0015833	K15583	COG0444	EP	ATP-binding protein [Lactobacillus acidophilus NCFM]	sp|P24136|OPPD_BACSU Oligopeptide transport ATP-binding protein OppD OS=Bacillus subtilis (strain 168) GN=oppD PE=2 SV=2
gene-LBA_RS09100	17742.2	6431.4	29053	4.51736	2.17548	2.20475e-129	8.93693e-128	gi|999999111|ref|NC_006814.3|	1879299	1881569	-	2271	LBA_RS09100	GO:0030246;GO:0005975;GO:0016787;GO:0050082	K00691	COG1554	G	maltose phosphorylase [Lactobacillus acidophilus NCFM]	sp|E6ENP7|MALPY_ENTFT Maltose phosphorylase OS=Enterococcus faecalis (strain TX4000 / JH2-2) GN=malP PE=1 SV=1
gene-LBA_RS07305	778.592	98.1307	1459.05	14.8685	3.89418	1.37347e-126	5.44083e-125	gi|999999111|ref|NC_006814.3|	1477821	1478654	+	834	LBA_RS07305	GO:0004802	K00615	COG3959	G	transketolase [Lactobacillus acidophilus NCFM]	sp|Q58094|TKTN_METJA Putative transketolase N-terminal section OS=Methanocaldococcus jannaschii (strain ATCC 43067 / DSM 2661 / JAL-1 / JCM 10045 / NBRC 100440) GN=MJ0681 PE=5 SV=1
gene-LBA_RS05110	1022.69	175.083	1870.29	10.6823	3.41715	2.46505e-124	9.54798e-123	gi|999999111|ref|NC_006814.3|	991285	992010	+	726	LBA_RS05110	GO:0003677;GO:0006355;GO:0003700	K03486	COG2188	K	trehalose operon transcriptional repressor [Lactobacillus acidophilus NCFM]	sp|P39796|TRER_BACSU Trehalose operon transcriptional repressor OS=Bacillus subtilis (strain 168) GN=treR PE=1 SV=2
gene-LBA_RS08710	1420.16	320.482	2519.83	7.86263	2.97501	5.76029e-121	2.18265e-119	gi|999999111|ref|NC_006814.3|	1807106	1808170	-	1065	LBA_RS08710	-	-	COG3177	S	filamentation induced by cAMP protein Fic [Lactobacillus acidophilus]	sp|Q9K0V1|Y459_NEIMB Uncharacterized protein NMB0459 OS=Neisseria meningitidis serogroup B (strain MC58) GN=NMB0459 PE=1 SV=1
gene-LBA_RS00775	15932	25809.1	6054.88	0.234603	-2.09171	2.06578e-119	7.66097e-118	gi|999999111|ref|NC_006814.3|	152886	155081	+	2196	LBA_RS00775	GO:0006260;GO:0005524;GO:0008998;GO:0055114	K00527	COG1328	F	anaerobic ribonucleoside triphosphate reductase [Lactobacillus acidophilus NCFM]	sp|Q9L646|NRDD_SALTY Anaerobic ribonucleoside-triphosphate reductase OS=Salmonella typhimurium (strain LT2 / SGSC1412 / ATCC 700720) GN=nrdD PE=3 SV=1
gene-LBA_RS08345	2036.46	552.656	3520.26	6.36971	2.67123	2.85771e-119	1.03771e-117	gi|999999111|ref|NC_006814.3|	1727750	1728811	-	1062	LBA_RS08345	GO:0003824	K09963	COG3589	S	hypothetical protein LBA1703 [Lactobacillus acidophilus NCFM]	-
gene-LBA_RS08735	472.909	28.9874	916.831	31.6286	4.98316	3.11211e-118	1.10702e-116	gi|999999111|ref|NC_006814.3|	1811418	1811612	-	195	LBA_RS08735	GO:0016021	-	-	-	hypothetical protein LBA1787 [Lactobacillus acidophilus NCFM]	-
gene-LBA_RS07060	952.694	172.048	1733.34	10.0747	3.33267	1.18221e-115	4.12117e-114	gi|999999111|ref|NC_006814.3|	1421154	1421525	+	372	LBA_RS07060	GO:0016301;GO:0016021;GO:0009401;GO:0016310	-	COG3412	G	hypothetical protein LBA1435 [Lactobacillus acidophilus NCFM]	sp|Q9CIV6|DHAM_LACLA PTS-dependent dihydroxyacetone kinase, phosphotransferase subunit DhaM OS=Lactococcus lactis subsp. lactis (strain IL1403) GN=dhaM PE=1 SV=1
gene-LBA_RS03725	1647.13	421.442	2872.82	6.81666	2.76906	5.69503e-115	1.94636e-113	gi|999999111|ref|NC_006814.3|	714074	716065	+	1992	LBA_RS03725	GO:0016301;GO:0103111;GO:0005886;GO:0008982;GO:0016021;GO:0016310;GO:0034219;GO:0009401	K02755	COG1263	G	phosphotransferase system enzyme II [Lactobacillus acidophilus NCFM]	sp|Q9KF90|PTV3B_BACHD PTS system beta-glucoside-specific EIIBCA component OS=Bacillus halodurans (strain ATCC BAA-125 / DSM 18197 / FERM 7344 / JCM 9153 / C-125) GN=bglP PE=3 SV=1
gene-LBA_RS04445	6473.1	10574.1	2372.08	0.224329	-2.15631	1.27857e-112	4.28567e-111	gi|999999111|ref|NC_006814.3|	851516	851992	+	477	LBA_RS04445	-	-	COG4912	L	DNA alkylation repair protein [Lactobacillus acidophilus NCFM]	-
gene-LBA_RS08020	29451.2	46680.9	12221.5	0.261809	-1.93341	2.08649e-107	6.8618e-106	gi|999999111|ref|NC_006814.3|	1641635	1646665	-	5031	LBA_RS08020	GO:0016021;GO:0005509	-	NOG48972	S	surface protein [Lactobacillus acidophilus]	sp|Q02192|BCA_STRA1 C protein alpha-antigen OS=Streptococcus agalactiae serotype Ia (strain ATCC 27591 / A909 / CDC SS700) GN=bca PE=1 SV=1
gene-LBA_RS09055	1794.24	3069.79	518.685	0.168964	-2.56521	1.08396e-103	3.49877e-102	gi|999999111|ref|NC_006814.3|	1869803	1870012	-	210	LBA_RS09055	-	-	-	-	hypothetical protein LBA1860 [Lactobacillus acidophilus NCFM]	-
gene-LBA_RS09155	709.765	115.38	1304.15	11.3031	3.49865	2.37636e-102	7.5309e-101	gi|999999111|ref|NC_006814.3|	1893511	1893903	-	393	LBA_RS09155	-	-	COG5294	S	hypothetical protein LBA1880 [Lactobacillus acidophilus NCFM]	-
gene-LBA_RS06620	1829.53	562.056	3097.01	5.51015	2.46209	8.1933e-99	2.55016e-97	gi|999999111|ref|NC_006814.3|	1314706	1315542	-	837	LBA_RS06620	GO:0016021	-	COG1284	S	hypothetical protein LBA1339 [Lactobacillus acidophilus NCFM]	sp|O34792|YVJA_BACSU UPF0750 membrane protein YvjA OS=Bacillus subtilis (strain 168) GN=yvjA PE=3 SV=1
gene-LBA_RS07660	3170.7	1158.28	5183.12	4.47485	2.16184	2.73745e-96	8.37085e-95	gi|999999111|ref|NC_006814.3|	1557513	1558394	-	882	LBA_RS07660	GO:0008233;GO:0006508;GO:0016021	-	COG0330	O	hypothetical protein LBA1564 [Lactobacillus acidophilus NCFM]	sp|O26788|Y692_METTH Uncharacterized protein MTH_692 OS=Methanothermobacter thermautotrophicus (strain ATCC 29096 / DSM 1053 / JCM 10044 / NBRC 100330 / Delta H) GN=MTH_692 PE=3 SV=1
gene-LBA_RS07050	1022.66	244.836	1800.48	7.35382	2.87849	2.34896e-95	7.05902e-94	gi|999999111|ref|NC_006814.3|	1419565	1420560	+	996	LBA_RS07050	GO:0006071;GO:0016310;GO:0004371	K05878	COG2376	G	dihydroxyacetone kinase subunit DhaK [Lactobacillus acidophilus NCFM]	sp|Q9CIV8|DHAK_LACLA PTS-dependent dihydroxyacetone kinase, dihydroxyacetone-binding subunit DhaK OS=Lactococcus lactis subsp. lactis (strain IL1403) GN=dhaK PE=1 SV=2
gene-LBA_RS09095	22501.7	7076.35	37927	5.35967	2.42215	2.49376e-93	7.36715e-92	gi|999999111|ref|NC_006814.3|	1878649	1879314	-	666	LBA_RS09095	GO:0005975;GO:0008801;GO:0000287;GO:0016787	K01838	COG0637	R	beta-phosphoglucomutase [Lactobacillus acidophilus NCFM]	sp|O06995|PGMB_BACSU Beta-phosphoglucomutase OS=Bacillus subtilis (strain 168) GN=yvdM PE=1 SV=1
gene-LBA_RS05630	4241.08	1669.58	6812.57	4.08042	2.02872	2.74942e-93	7.98706e-92	gi|999999111|ref|NC_006814.3|	1096118	1096687	-	570	LBA_RS05630	-	-	-	-	hypothetical protein LBA1120 [Lactobacillus acidophilus NCFM]	-
gene-LBA_RS05195	4428.04	1761.63	7094.45	4.02721	2.00978	1.31765e-92	3.76502e-91	gi|999999111|ref|NC_006814.3|	1021535	1022068	+	534	LBA_RS05195	GO:0008080	-	NOG223889;NOG29681	R	streptothricine-acetyl-transferase [Lactobacillus acidophilus NCFM]	sp|P37506|YYAR_BACSU Uncharacterized protein YyaR OS=Bacillus subtilis (strain 168) GN=yyaR PE=4 SV=1
gene-LBA_RS03335	27356.4	12542.5	42170.4	3.36219	1.7494	6.08537e-89	1.71077e-87	gi|999999111|ref|NC_006814.3|	626810	628543	+	1734	LBA_RS03335	GO:0008965;GO:0016301;GO:0046872;GO:0005737;GO:0016310;GO:0009401	K08483	COG1080	G	p-enolpyruvate-protein p-transferase PTSI [Lactobacillus acidophilus NCFM]	sp|O07126|PT1_LACSK Phosphoenolpyruvate-protein phosphotransferase OS=Lactobacillus sakei GN=ptsI PE=3 SV=1
gene-LBA_RS05200	5950.4	2518.29	9382.5	3.72575	1.89753	9.85748e-89	2.72724e-87	gi|999999111|ref|NC_006814.3|	1022290	1022883	+	594	LBA_RS05200	GO:0016310;GO:0016301	-	-	-	serine-specific protein kinase [Lactobacillus acidophilus NCFM]	-
gene-LBA_RS07295	677.432	134.181	1220.68	9.09731	3.18544	1.73936e-86	4.73703e-85	gi|999999111|ref|NC_006814.3|	1475249	1476406	-	1158	LBA_RS07295	-	K07496	COG0675	L	transposase, is605-tnpb [Lactobacillus acidophilus NCFM]	sp|P54992|YSNA_STRPR Putative transposase in snaA-snaB intergenic region OS=Streptomyces pristinaespiralis PE=3 SV=1
gene-LBA_RS07655	1273.8	380.067	2167.53	5.70302	2.51173	2.09086e-86	5.60671e-85	gi|999999111|ref|NC_006814.3|	1556692	1557357	-	666	LBA_RS07655	GO:0005524;GO:0009055;GO:0010181;GO:0009113;GO:0004637;GO:0046872	-	COG0716	C	flavodoxin [Lactobacillus acidophilus NCFM]	-
gene-LBA_RS00955	999.684	268.715	1730.65	6.44048	2.68717	1.26929e-84	3.35207e-83	gi|999999111|ref|NC_006814.3|	197010	198041	+	1032	LBA_RS00955	GO:0016021;GO:0006810;GO:0005886	K15582	COG1173	P	oligopeptide ABC superfamily ATP binding cassette transporter, permease protein [Lactobacillus acidophilus]	sp|P24139|OPPC_BACSU Oligopeptide transport system permease protein OppC OS=Bacillus subtilis (strain 168) GN=oppC PE=2 SV=1
gene-LBA_RS05105	1653.33	562.606	2744.05	4.87738	2.28611	1.0618e-83	2.76227e-82	gi|999999111|ref|NC_006814.3|	989171	991102	-	1932	LBA_RS05105	GO:0016021;GO:0008982;GO:0016310;GO:0005886;GO:0016301;GO:0103111;GO:0009401;GO:0034219	K02756	COG1263	G	PTS system trehalose specific transporter subunit AIIBC [Lactobacillus acidophilus NCFM]	sp|Q9KF90|PTV3B_BACHD PTS system beta-glucoside-specific EIIBCA component OS=Bacillus halodurans (strain ATCC BAA-125 / DSM 18197 / FERM 7344 / JCM 9153 / C-125) GN=bglP PE=3 SV=1
gene-LBA_RS05190	286278	138500	434057	3.134	1.648	1.17391e-83	3.00902e-82	gi|999999111|ref|NC_006814.3|	1020160	1021317	+	1158	LBA_RS05190	-	-	-	-	surface layer protein [Lactobacillus acidophilus NCFM]	-
gene-LBA_RS09480	5092.04	8568.48	1615.59	0.188551	-2.40698	6.68651e-80	1.68907e-78	gi|999999111|ref|NC_006814.3|	1961249	1961896	+	648	LBA_RS09480	GO:0016310;GO:0006170;GO:0004136;GO:0005524	K10353	COG1428	F	deoxyadenosine kinase [Lactobacillus acidophilus NCFM]	sp|P0C1F9|DGK1_LACAC Deoxyadenosine kinase OS=Lactobacillus acidophilus (strain ATCC 700396 / NCK56 / N2 / NCFM) GN=LBA1949 PE=3 SV=2
gene-LBA_RS04880	15213.9	23138.1	7289.69	0.315051	-1.66634	1.49622e-78	3.72558e-77	gi|999999111|ref|NC_006814.3|	939914	940603	+	690	LBA_RS04880	GO:0005886;GO:0032217;GO:0016021;GO:0032218	-	COG3601	S	hypothetical protein LBA0965 [Lactobacillus acidophilus NCFM]	sp|Q5M614|RIBU_STRT2 Riboflavin transporter RibU OS=Streptococcus thermophilus (strain ATCC BAA-250 / LMG 18311) GN=ribU PE=1 SV=1
gene-LBA_RS05925	16809.9	8081.61	25538.2	3.16004	1.65994	1.595e-78	3.9156e-77	gi|999999111|ref|NC_006814.3|	1164811	1165641	-	831	LBA_RS05925	GO:0016021	-	-	-	hypothetical protein LBA1187 [Lactobacillus acidophilus NCFM]	-
gene-LBA_RS09235	1951.01	735.813	3166.21	4.30301	2.10535	1.17248e-77	2.83837e-76	gi|999999111|ref|NC_006814.3|	1907591	1908244	-	654	LBA_RS09235	GO:0016853;GO:0055114;GO:0015035	-	COG2761	Q	protein-disulfide isomerase [Lactobacillus acidophilus NCFM]	sp|P39598|YWBO_BACSU Uncharacterized protein YwbO OS=Bacillus subtilis (strain 168) GN=ywbO PE=4 SV=1
gene-LBA_RS08310	1550.1	547.037	2553.16	4.66726	2.22258	1.78837e-77	4.27005e-76	gi|999999111|ref|NC_006814.3|	1717399	1719057	+	1659	LBA_RS08310	GO:0005886;GO:0006813;GO:0008324;GO:0098655;GO:0016021	K07085	COG2985	P	aspartate alanine antiporter [Lactobacillus acidophilus NCFM]	sp|Q8L3K8|ASPT_TETHA Aspartate/alanine antiporter OS=Tetragenococcus halophilus GN=aspT PE=1 SV=1
gene-LBA_RS09485	11283.2	17371.7	5194.74	0.299035	-1.74161	9.95406e-76	2.34458e-74	gi|999999111|ref|NC_006814.3|	1961922	1962608	+	687	LBA_RS09485	GO:0005524;GO:0009165;GO:0009157;GO:0016310;GO:0004138	-	COG1428	F	deoxyguanosine kinase [Lactobacillus acidophilus NCFM]	sp|P0C1G0|DGK2_LACAC Deoxyguanosine kinase OS=Lactobacillus acidophilus (strain ATCC 700396 / NCK56 / N2 / NCFM) GN=LBA1950 PE=3 SV=2
gene-LBA_RS08635	7717.06	3637.56	11796.6	3.24299	1.69732	3.07423e-75	7.14452e-74	gi|999999111|ref|NC_006814.3|	1792877	1794151	-	1275	LBA_RS08635	GO:0016021	-	COG1316	K	transcriptional regulator [Lactobacillus acidophilus NCFM]	sp|Q836A6|LYAT_ENTFA Transcriptional regulator LytR OS=Enterococcus faecalis (strain ATCC 700802 / V583) GN=lytR PE=3 SV=1
gene-LBA_RS03355	872.657	245.405	1499.91	6.11196	2.61164	1.23681e-74	2.83653e-73	gi|999999111|ref|NC_006814.3|	630981	631601	-	621	LBA_RS03355	GO:0016853	-	NOG102677	S	hypothetical protein LBA0644 [Lactobacillus acidophilus NCFM]	-
gene-LBA_RS07360	19732.3	29689.3	9775.25	0.329251	-1.60274	1.27902e-74	2.89523e-73	gi|999999111|ref|NC_006814.3|	1491498	1492835	-	1338	LBA_RS07360	GO:0009399;GO:0004356;GO:0005737;GO:0006542;GO:0005524	K01915	COG0174	E	glutamine synthetase [Lactobacillus acidophilus NCFM]	sp|P45627|GLNA_LACDE Glutamine synthetase OS=Lactobacillus delbrueckii subsp. bulgaricus GN=glnA PE=3 SV=1
gene-LBA_RS07315	789.585	198.639	1380.53	6.94997	2.79701	1.99638e-74	4.46115e-73	gi|999999111|ref|NC_006814.3|	1479603	1481054	+	1452	LBA_RS07315	GO:0005524;GO:0004370;GO:0016310;GO:0019563;GO:0006072	K00864	COG0554	C	glycerol kinase [Lactobacillus acidophilus NCFM]	sp|Q9X049|GLPK1_THEMA Glycerol kinase 1 OS=Thermotoga maritima (strain ATCC 43589 / MSB8 / DSM 3109 / JCM 10099) GN=glpK1 PE=3 SV=1
gene-LBA_RS06445	1024.5	319.961	1729.04	5.40389	2.434	9.02187e-73	1.99052e-71	gi|999999111|ref|NC_006814.3|	1281747	1283516	-	1770	LBA_RS06445	GO:0043190;GO:0055085	K02035	COG0747	E	oligopeptide ABC transporter substrate binding protein [Lactobacillus acidophilus NCFM]	sp|Q02VA9|OPPA_LACLS Oligopeptide-binding protein OppA OS=Lactococcus lactis subsp. cremoris (strain SK11) GN=oppA PE=3 SV=1
gene-LBA_RS03540	7575.73	3631.98	11519.5	3.17168	1.66525	1.21276e-72	2.64229e-71	gi|999999111|ref|NC_006814.3|	672753	675164	+	2412	LBA_RS03540	GO:0005975;GO:0030170;GO:0008184	K00688	COG0058	G	glycogen phosphorylase [Lactobacillus acidophilus NCFM]	sp|P39123|PHSG_BACSU Glycogen phosphorylase OS=Bacillus subtilis (strain 168) GN=glgP PE=2 SV=1
gene-LBA_RS08745	451.345	75.7836	826.907	10.9114	3.44777	6.71405e-71	1.44476e-69	gi|999999111|ref|NC_006814.3|	1811969	1812508	-	540	LBA_RS08745	GO:0016021	-	-	-	hypothetical protein LBA1789 [Lactobacillus acidophilus NCFM]	-
gene-LBA_RS09245	1469.37	406.226	2532.52	6.23426	2.64022	2.96055e-70	6.29297e-69	gi|999999111|ref|NC_006814.3|	1909222	1909875	-	654	LBA_RS09245	GO:0004792;GO:0006355;GO:0003700	-	COG0607;NOG101974;COG0640	RPK	Transcriptional regulator, ArsR family [Lactobacillus acidophilus La-14]	-
gene-LBA_RS06710	2293.28	957.192	3629.36	3.79167	1.92284	4.95391e-70	1.04032e-68	gi|999999111|ref|NC_006814.3|	1333148	1333963	-	816	LBA_RS06710	GO:0016787	K07024	COG0561	R	hypothetical sugar-phosphatase [Lactobacillus acidophilus]	sp|P75809|YBJI_ECOLI Flavin mononucleotide phosphatase YbjI OS=Escherichia coli (strain K12) GN=ybjI PE=1 SV=3
gene-LBA_RS07065	689.617	177.087	1202.15	6.78844	2.76308	8.78133e-70	1.82213e-68	gi|999999111|ref|NC_006814.3|	1421543	1422250	+	708	LBA_RS07065	GO:0016021;GO:0006810;GO:0005215	K02440	COG0580	G	glycerol uptake facilitator protein [Lactobacillus acidophilus NCFM]	sp|P0A3Q8|GLPF_STRR6 Glycerol uptake facilitator protein OS=Streptococcus pneumoniae (strain ATCC BAA-255 / R6) GN=glpF PE=3 SV=1
gene-LBA_RS06090	28941.7	43012.3	14871.2	0.345743	-1.53223	1.06981e-69	2.19373e-68	gi|999999111|ref|NC_006814.3|	1198571	1199896	+	1326	LBA_RS06090	GO:0016152;GO:0050660;GO:0055114;GO:0045454;GO:0005623	-	COG1249	C	pyridine mercuric reductase [Lactobacillus acidophilus NCFM]	sp|P77212|YKGC_ECOLI Probable pyridine nucleotide-disulfide oxidoreductase YkgC OS=Escherichia coli (strain K12) GN=ykgC PE=3 SV=2
gene-LBA_RS03265	6800.73	3368.55	10232.9	3.03779	1.60302	7.38871e-67	1.4975e-65	gi|999999111|ref|NC_006814.3|	613374	614585	+	1212	LBA_RS03265	GO:0050662;GO:0055114;GO:0015936;GO:0042282;GO:0004420	K00054	COG1257	I	hydroxymethylglutaryl-CoA reductase [Lactobacillus acidophilus NCFM]	sp|O28538|HMDH_ARCFU 3-hydroxy-3-methylglutaryl-coenzyme A reductase OS=Archaeoglobus fulgidus (strain ATCC 49558 / VC-16 / DSM 4304 / JCM 9628 / NBRC 100126) GN=hmgA PE=3 SV=1
gene-LBA_RS00890	9460.41	4815.81	14105	2.92889	1.55036	1.18822e-65	2.38054e-64	gi|999999111|ref|NC_006814.3|	180723	181826	+	1104	LBA_RS00890	GO:0016021	-	COG1316	K	transcriptional regulator [Lactobacillus acidophilus NCFM]	sp|Q836A6|LYAT_ENTFA Transcriptional regulator LytR OS=Enterococcus faecalis (strain ATCC 700802 / V583) GN=lytR PE=3 SV=1
gene-LBA_RS09695	489.523	2.25927	976.786	432.346	8.75604	1.3294e-64	2.63312e-63	gi|999999111|ref|NC_006814.3|	1821278	1821421	-	144	LBA_RS09695	-	-	-	-	hypothetical protein LBA1800 [Lactobacillus acidophilus NCFM]	-
gene-LBA_RS00020	3737.41	1780.52	5694.31	3.19812	1.67722	5.9663e-64	1.16846e-62	gi|999999111|ref|NC_006814.3|	3155	4282	+	1128	LBA_RS00020	GO:0006281;GO:0003697;GO:0009432;GO:0005524;GO:0006260;GO:0005737	K03629	COG1195	L	recombination protein F [Lactobacillus acidophilus NCFM]	sp|Q5FN12|RECF_LACAC DNA replication and repair protein RecF OS=Lactobacillus acidophilus (strain ATCC 700396 / NCK56 / N2 / NCFM) GN=recF PE=3 SV=1
gene-LBA_RS03260	3381.63	1601.81	5161.45	3.22226	1.68807	1.0039e-62	1.94422e-61	gi|999999111|ref|NC_006814.3|	612217	613374	+	1158	LBA_RS03260	GO:0008152;GO:0016021;GO:0003985	K00626	COG0183	I	acetyl-CoA C-acetyltransferase thil [Lactobacillus acidophilus NCFM]	sp|P45359|THLA_CLOAB Acetyl-CoA acetyltransferase OS=Clostridium acetobutylicum (strain ATCC 824 / DSM 792 / JCM 1419 / LMG 5710 / VKM B-1787) GN=thlA PE=1 SV=1
gene-LBA_RS08740	227.148	15.7658	438.531	27.8154	4.79781	2.47767e-62	4.7457e-61	gi|999999111|ref|NC_006814.3|	1811745	1811954	-	210	LBA_RS08740	GO:0043565	K07727	COG3655	K	transcriptional regulator [Lactobacillus acidophilus NCFM]	sp|O31834|YOZG_BACSU Uncharacterized HTH-type transcriptional regulator YozG OS=Bacillus subtilis (strain 168) GN=yozG PE=4 SV=1
gene-LBA_RS01120	6688.86	9976.44	3401.28	0.340931	-1.55245	2.52479e-62	4.78338e-61	gi|999999111|ref|NC_006814.3|	229463	231082	+	1620	LBA_RS01120	GO:0003883;GO:0044210;GO:0006541;GO:0005524	K01937	COG0504	F	CTP synthetase [Lactobacillus acidophilus NCFM]	sp|Q5FME6|PYRG_LACAC CTP synthase OS=Lactobacillus acidophilus (strain ATCC 700396 / NCK56 / N2 / NCFM) GN=pyrG PE=3 SV=1
gene-LBA_RS09240	2393.69	1095.87	3691.51	3.36856	1.75213	8.82108e-61	1.65324e-59	gi|999999111|ref|NC_006814.3|	1908267	1909199	-	933	LBA_RS09240	GO:0019430;GO:0005737;GO:0055114;GO:0004791	K00384	COG0492	O	thioredoxin reductase [Lactobacillus acidophilus]	sp|O32823|TRXB_LISMO Thioredoxin reductase OS=Listeria monocytogenes serovar 1/2a (strain ATCC BAA-679 / EGD-e) GN=trxB PE=3 SV=1
gene-LBA_RS01975	1720.43	730.598	2710.25	3.70964	1.89128	1.46032e-60	2.7078e-59	gi|999999111|ref|NC_006814.3|	375343	377292	+	1950	LBA_RS01975	GO:0034219;GO:0009401;GO:0005886;GO:0016301;GO:0103111;GO:0016021;GO:0008982;GO:0016310	K02810	COG1263	G	PTS system sucrose transporter subunit IIBCA [Lactobacillus acidophilus NCFM]	sp|P12655|PTS3B_STRMU PTS system sucrose-specific EIIBCA component OS=Streptococcus mutans serotype c (strain ATCC 700610 / UA159) GN=scrA PE=4 SV=1
gene-LBA_RS04475	1046.02	324.372	1767.66	5.44949	2.44612	6.70153e-60	1.22955e-58	gi|999999111|ref|NC_006814.3|	855671	856042	+	372	LBA_RS04475	GO:0103111;GO:0034219;GO:0008982;GO:0009401	K02759	COG1447	G	PTS system cellobiose-specific transporter subunit IIA [Lactobacillus acidophilus NCFM]	sp|P46319|PTJA_BACSU Lichenan-specific phosphotransferase enzyme IIA component OS=Bacillus subtilis (strain 168) GN=licA PE=2 SV=1
gene-LBA_RS09205	1796.18	786.598	2805.77	3.56697	1.8347	1.31314e-58	2.38417e-57	gi|999999111|ref|NC_006814.3|	1902006	1903295	-	1290	LBA_RS09205	GO:0005525;GO:0044208;GO:0004019;GO:0000287;GO:0005737	K01939	COG0104	F	adenylosuccinate synthetase [Lactobacillus acidophilus NCFM]	sp|Q5FHY4|PURA_LACAC Adenylosuccinate synthetase OS=Lactobacillus acidophilus (strain ATCC 700396 / NCK56 / N2 / NCFM) GN=purA PE=3 SV=1
gene-LBA_RS08290	1246.77	492.903	2000.63	4.05887	2.02108	1.84835e-58	3.32132e-57	gi|999999111|ref|NC_006814.3|	1712129	1712971	+	843	LBA_RS08290	-	-	NOG114895	S	hypothetical protein LBA1690 [Lactobacillus acidophilus NCFM]	-
gene-LBA_RS03545	5267.2	2713.97	7820.44	2.88155	1.52685	4.00426e-58	7.12187e-57	gi|999999111|ref|NC_006814.3|	675164	676933	+	1770	LBA_RS03545	GO:0005975;GO:0051060	K01200	COG0366	G	amylopullulanase [Lactobacillus acidophilus NCFM]	sp|P38939|APU_THEP3 Amylopullulanase OS=Thermoanaerobacter pseudethanolicus (strain ATCC 33223 / 39E) GN=apu PE=1 SV=2
gene-LBA_RS07530	1721.04	634.657	2807.42	4.42352	2.14519	4.13921e-57	7.28752e-56	gi|999999111|ref|NC_006814.3|	1528755	1529111	-	357	LBA_RS07530	GO:0000027;GO:0005840;GO:0019843;GO:0006412;GO:0003735	K02887	COG0292	J	50S ribosomal protein L20 [Lactobacillus acidophilus NCFM]	sp|Q5FIW9|RL20_LACAC 50S ribosomal protein L20 OS=Lactobacillus acidophilus (strain ATCC 700396 / NCK56 / N2 / NCFM) GN=rplT PE=3 SV=1
gene-LBA_RS07500	8147.94	11922.6	4373.25	0.366802	-1.44693	1.67553e-56	2.92045e-55	gi|999999111|ref|NC_006814.3|	1523238	1523837	-	600	LBA_RS07500	GO:0016787	-	COG1713	H	hypothetical protein LBA1529 [Lactobacillus acidophilus NCFM]	sp|P54456|YQEK_BACSU Uncharacterized protein YqeK OS=Bacillus subtilis (strain 168) GN=yqeK PE=4 SV=1
gene-LBA_RS04645	8580	4642.18	12517.8	2.69654	1.43111	4.9672e-56	8.57211e-55	gi|999999111|ref|NC_006814.3|	888536	889849	+	1314	LBA_RS04645	GO:0004197;GO:0006508;GO:0004177	-	COG3579	E	aminopeptidase [Lactobacillus acidophilus NCFM]	sp|P94870|PEPE_LACHE Aminopeptidase E OS=Lactobacillus helveticus GN=pepE PE=1 SV=1
gene-LBA_RS04035	3064.24	1520.74	4607.73	3.02993	1.59928	4.53803e-55	7.75469e-54	gi|999999111|ref|NC_006814.3|	769129	769740	-	612	LBA_RS04035	GO:0003735;GO:0006412;GO:0015935;GO:0019843	K02986	COG0522	J	30S ribosomal protein S4 [Lactobacillus acidophilus]	sp|Q5FKX2|RS4_LACAC 30S ribosomal protein S4 OS=Lactobacillus acidophilus (strain ATCC 700396 / NCK56 / N2 / NCFM) GN=rpsD PE=3 SV=1
gene-LBA_RS03525	6607.59	3551.21	9663.97	2.72132	1.4443	1.14956e-54	1.94533e-53	gi|999999111|ref|NC_006814.3|	669017	670162	+	1146	LBA_RS03525	GO:0005978;GO:0005524;GO:0008878	K00975	COG0448	G	glucose-1-phosphate adenylyltransferase [Lactobacillus acidophilus NCFM]	sp|Q5FL67|GLGC_LACAC Glucose-1-phosphate adenylyltransferase OS=Lactobacillus acidophilus (strain ATCC 700396 / NCK56 / N2 / NCFM) GN=glgC PE=3 SV=1
gene-LBA_RS01155	5536.91	2945.65	8128.17	2.75938	1.46434	2.14901e-54	3.60166e-53	gi|999999111|ref|NC_006814.3|	237782	238384	-	603	LBA_RS01155	GO:0016021	-	NOG214120	S	hypothetical protein [Lactobacillus acidophilus]	-
gene-LBA_RS08535	3782.88	6695.85	869.925	0.12992	-2.9443	4.55006e-54	7.5531e-53	gi|999999111|ref|NC_006814.3|	1774540	1778670	-	4131	LBA_RS08535	GO:0005618;GO:0005576;GO:0016021	-	NOG216828;NOG04681	S	hypothetical protein LBA1740 [Lactobacillus acidophilus NCFM]	-
gene-LBA_RS08355	6331.16	3408.98	9253.33	2.7144	1.44063	4.6722e-54	7.68268e-53	gi|999999111|ref|NC_006814.3|	1729778	1731769	-	1992	LBA_RS08355	GO:0009401;GO:0034219;GO:0008982;GO:0016021;GO:0016310;GO:0103111;GO:0016301;GO:0005886	K02808	COG1263	G	PTS system transporter subunit IIBC [Lactobacillus acidophilus NCFM]	sp|Q5HLT2|PTXBC_STAEQ PTS system EIIBC component SERP1900 OS=Staphylococcus epidermidis (strain ATCC 35984 / RP62A) GN=SERP1900 PE=3 SV=1
gene-LBA_RS09050	4366.84	6448.83	2284.85	0.354305	-1.49694	1.04268e-53	1.69849e-52	gi|999999111|ref|NC_006814.3|	1868004	1869767	-	1764	LBA_RS09050	GO:0042626;GO:0005524;GO:0055085;GO:0016021	K06147	COG1132	V	nisin transport protein [Lactobacillus acidophilus NCFM]	sp|P33116|SPAT_BACIU Subtilin transport ATP-binding protein SpaT OS=Bacillus subtilis GN=spaT PE=3 SV=1
gene-LBA_RS00950	917.587	351.031	1484.14	4.22795	2.07996	2.56785e-52	4.14422e-51	gi|999999111|ref|NC_006814.3|	196073	197002	+	930	LBA_RS00950	GO:0006810;GO:0016021;GO:0005886	K15581	COG0601	P	permease [Lactobacillus acidophilus NCFM]	sp|P24138|OPPB_BACSU Oligopeptide transport system permease protein OppB OS=Bacillus subtilis (strain 168) GN=oppB PE=2 SV=2
gene-LBA_RS08835	10224.9	5732	14717.8	2.56766	1.36045	6.47818e-52	1.03591e-50	gi|999999111|ref|NC_006814.3|	1827103	1829406	-	2304	LBA_RS08835	GO:0004339;GO:0005975;GO:0030246	K01187	COG1501	G	alpha-glucosidase [Lactobacillus acidophilus NCFM]	sp|Q9F234|AGL2_BACTQ Alpha-glucosidase 2 OS=Bacillus thermoamyloliquefaciens PE=3 SV=1
gene-LBA_RS05715	1003.26	402.434	1604.09	3.98596	1.99493	2.98449e-51	4.72906e-50	gi|999999111|ref|NC_006814.3|	1115108	1116256	+	1149	LBA_RS05715	GO:0009253;GO:0016998;GO:0005975;GO:0003796	-	COG3757	M	lysin [Lactobacillus acidophilus NCFM]	sp|P33486|LYS_BPMV1 Lysozyme OS=Lactococcus phage mv1 GN=lysA PE=1 SV=3
gene-LBA_RS05920	1828.95	860.987	2796.92	3.2485	1.69977	3.88968e-51	6.10785e-50	gi|999999111|ref|NC_006814.3|	1163959	1164792	-	834	LBA_RS05920	GO:0016021	-	-	-	hypothetical protein LBA1186 [Lactobacillus acidophilus NCFM]	-
gene-LBA_RS07225	4754.3	2182.7	7325.9	3.35635	1.74689	4.76879e-51	7.42143e-50	gi|999999111|ref|NC_006814.3|	1457907	1460696	-	2790	LBA_RS07225	GO:0016787	K05989	NOG00480	S	alfa-l-rhamnosidase [Lactobacillus acidophilus NCFM]	-
gene-LBA_RS02435	3132.59	1623.45	4641.74	2.85918	1.5156	9.83748e-51	1.51741e-49	gi|999999111|ref|NC_006814.3|	445913	448543	+	2631	LBA_RS02435	GO:0015976;GO:0006066;GO:0055114;GO:0004022;GO:0008774;GO:0046872	K04072	COG1012	C	bifunctional acetaldehyde-CoA/alcohol dehydrogenase [Lactobacillus acidophilus NCFM]	sp|Q24803|ADH2_ENTHI Aldehyde-alcohol dehydrogenase 2 OS=Entamoeba histolytica GN=ADH2 PE=1 SV=1
gene-LBA_RS04650	1168.98	489.976	1847.98	3.77158	1.91517	7.04857e-50	1.07769e-48	gi|999999111|ref|NC_006814.3|	890101	891567	+	1467	LBA_RS04650	GO:0005215;GO:0006814;GO:0055085;GO:0016021	K03319	COG0471	P	2-oxoglutarate-malate translocator [Lactobacillus acidophilus NCFM]	sp|Q41364|DIT1_SPIOL Dicarboxylate transporter 1, chloroplastic OS=Spinacia oleracea GN=DIT1 PE=1 SV=1
gene-LBA_RS01935	3544.55	1873.16	5215.95	2.78457	1.47746	7.23398e-50	1.09642e-48	gi|999999111|ref|NC_006814.3|	364618	365328	+	711	LBA_RS01935	GO:0003700;GO:0003677;GO:0006355	K03710	COG2188	K	transcriptional regulator [Lactobacillus acidophilus NCFM]	sp|O34817|YVOA_BACSU HTH-type transcriptional repressor YvoA OS=Bacillus subtilis (strain 168) GN=yvoA PE=1 SV=1
gene-LBA_RS09290	22902.4	32486.8	13318	0.409951	-1.28648	8.6185e-50	1.295e-48	gi|999999111|ref|NC_006814.3|	1919088	1921217	-	2130	LBA_RS09290	GO:0005524;GO:0008233;GO:0006508	K03697	COG0542	O	ATP-dependent protease [Lactobacillus acidophilus NCFM]	sp|Q9S5Z2|CLPE_LACLM ATP-dependent Clp protease ATP-binding subunit ClpE OS=Lactococcus lactis subsp. cremoris (strain MG1363) GN=clpE PE=1 SV=2
gene-LBA_RS00385	691.474	244.06	1138.89	4.66644	2.22232	2.69888e-49	4.02064e-48	gi|999999111|ref|NC_006814.3|	75973	77565	+	1593	LBA_RS00385	GO:0055085;GO:0016021;GO:0042626;GO:0005524	-	COG1132	V	ABC transporter bacteriocin [Lactobacillus acidophilus NCFM]	sp|Q0P9C4|PGLK_CAMJE Protein glycosylation K OS=Campylobacter jejuni subsp. jejuni serotype O:2 (strain NCTC 11168) GN=pglK PE=1 SV=1
gene-LBA_RS07485	2599.45	3869.69	1329.21	0.343493	-1.54165	1.11778e-48	1.65109e-47	gi|999999111|ref|NC_006814.3|	1521168	1521716	-	549	LBA_RS07485	GO:0003677	K07040	COG1399	S	hypothetical protein LBA1526 [Lactobacillus acidophilus NCFM]	sp|O34445|YLBN_BACSU Uncharacterized protein YlbN OS=Bacillus subtilis (strain 168) GN=ylbN PE=4 SV=1
gene-LBA_RS03270	8256.46	4714.2	11798.7	2.5028	1.32354	3.88579e-48	5.66122e-47	gi|999999111|ref|NC_006814.3|	614586	615749	+	1164	LBA_RS03270	GO:0004421;GO:0008299	K01641	COG3425	I	hydroxymethylglutaryl-CoA synthase [Lactobacillus acidophilus NCFM]	sp|P40830|PKSG_BACSU Polyketide biosynthesis 3-hydroxy-3-methylglutaryl-ACP synthase PksG OS=Bacillus subtilis (strain 168) GN=pksG PE=1 SV=2
gene-LBA_RS03530	2809.5	1467.26	4151.75	2.8296	1.5006	3.89757e-48	5.66122e-47	gi|999999111|ref|NC_006814.3|	670152	671294	+	1143	LBA_RS03530	GO:0005978;GO:0008878	K00975	COG0448	G	glucose-1-phosphate adenylyltransferase [Lactobacillus acidophilus NCFM]	sp|P39124|GLGD_BACSU Glycogen biosynthesis protein GlgD OS=Bacillus subtilis (strain 168) GN=glgD PE=2 SV=1
gene-LBA_RS00615	1106.12	479.947	1732.3	3.60936	1.85174	3.42602e-47	4.93516e-46	gi|999999111|ref|NC_006814.3|	119982	120791	+	810	LBA_RS00615	GO:0043565	-	-	-	hypothetical protein LBA0125 [Lactobacillus acidophilus NCFM]	-
gene-LBA_RS01925	4496.03	2501.99	6490.08	2.59397	1.37516	2.42683e-46	3.46719e-45	gi|999999111|ref|NC_006814.3|	362931	363644	+	714	LBA_RS01925	GO:0009264;GO:0046386;GO:0016052;GO:0005737;GO:0004139	K01619	COG0274	F	deoxyribose-p aldolase [Lactobacillus acidophilus]	sp|Q5FLZ2|DEOC_LACAC Deoxyribose-phosphate aldolase OS=Lactobacillus acidophilus (strain ATCC 700396 / NCK56 / N2 / NCFM) GN=deoC PE=3 SV=1
gene-LBA_RS00025	4706.39	2638.09	6774.69	2.56803	1.36066	5.91358e-46	8.37997e-45	gi|999999111|ref|NC_006814.3|	4283	6247	+	1965	LBA_RS00025	GO:0003918;GO:0006265;GO:0005524;GO:0005694;GO:0003677;GO:0005737;GO:0006261;GO:0000287	K02470	COG0187	L	DNA gyrase subunit B [Lactobacillus acidophilus NCFM]	sp|Q9A0L0|GYRB_STRP1 DNA gyrase subunit B OS=Streptococcus pyogenes serotype M1 GN=gyrB PE=3 SV=1
gene-LBA_RS02555	5807.98	8310.62	3305.34	0.397725	-1.33016	9.40382e-46	1.32184e-44	gi|999999111|ref|NC_006814.3|	477764	478159	-	396	LBA_RS02555	-	-	NOG100350	S	hypothetical protein LBA0486 [Lactobacillus acidophilus NCFM]	-
gene-LBA_RS00915	977.717	1542.03	413.407	0.268093	-1.8992	1.10661e-45	1.54305e-44	gi|999999111|ref|NC_006814.3|	188592	188948	+	357	LBA_RS00915	-	-	-	-	hypothetical protein LBA0193 [Lactobacillus acidophilus NCFM]	-
gene-LBA_RS04045	2522.98	1331.61	3714.36	2.78937	1.47994	2.74681e-45	3.79975e-44	gi|999999111|ref|NC_006814.3|	771822	772982	+	1161	LBA_RS04045	GO:0008483	K04487	COG1104	E	aminotransferase [Lactobacillus acidophilus NCFM]	sp|P31672|NIFS_LACDA NifS/IcsS protein homolog OS=Lactobacillus delbrueckii subsp. bulgaricus (strain ATCC 11842 / DSM 20081) GN=Ldb0724 PE=3 SV=2
gene-LBA_RS01970	678.772	253.617	1103.93	4.35272	2.12192	6.1383e-45	8.42445e-44	gi|999999111|ref|NC_006814.3|	373651	375108	-	1458	LBA_RS01970	GO:0005975;GO:0005737;GO:0004575	K01193	COG1621	G	sucrose-6-p hydrolase [Lactobacillus acidophilus NCFM]	sp|P13522|SCRB_STRMU Sucrose-6-phosphate hydrolase OS=Streptococcus mutans serotype c (strain ATCC 700610 / UA159) GN=scrB PE=3 SV=3
gene-LBA_RS07850	6454.08	9175.28	3732.89	0.406841	-1.29746	1.22936e-44	1.67404e-43	gi|999999111|ref|NC_006814.3|	1597914	1598243	+	330	LBA_RS07850	GO:0016021	-	NOG219816;NOG217539	SK	hypothetical protein LBA1604 [Lactobacillus acidophilus NCFM]	-
gene-LBA_RS00485	4322.91	2405.4	6240.42	2.59434	1.37537	2.66472e-44	3.60047e-43	gi|999999111|ref|NC_006814.3|	96007	96903	-	897	LBA_RS00485	GO:0006508;GO:0004222;GO:0016021;GO:0008270;GO:0005886	K03799	COG0501	O	heat shock protein HtpX [Lactobacillus acidophilus NCFM]	sp|Q5FMS7|HTPX_LACAC Protease HtpX homolog OS=Lactobacillus acidophilus (strain ATCC 700396 / NCK56 / N2 / NCFM) GN=htpX PE=3 SV=1
gene-LBA_RS08525	15596.4	21776.7	9416.08	0.432393	-1.20958	2.40135e-43	3.21966e-42	gi|999999111|ref|NC_006814.3|	1771638	1772903	+	1266	LBA_RS08525	GO:0000287;GO:0005737;GO:0003924;GO:0005525	K03665	COG2262	R	GTP-binding protein [Lactobacillus acidophilus NCFM]	sp|Q8RAS5|HFLX_THETN GTPase HflX OS=Thermoanaerobacter tengcongensis (strain DSM 15242 / JCM 11007 / NBRC 100824 / MB4) GN=hflX PE=3 SV=1
gene-LBA_RS07415	3207.66	1778.55	4636.76	2.60704	1.38241	3.75783e-43	4.99992e-42	gi|999999111|ref|NC_006814.3|	1503341	1508224	-	4884	LBA_RS07415	GO:0016020;GO:0005618;GO:0004252;GO:0006508	-	COG1404	O	PrtP [Lactobacillus acidophilus NCFM]	sp|P15293|P2P_LACLC PII-type proteinase OS=Lactococcus lactis subsp. cremoris GN=prt PE=3 SV=1
gene-LBA_RS09250	367.423	98.3174	636.528	6.47422	2.69471	5.72093e-43	7.55423e-42	gi|999999111|ref|NC_006814.3|	1910004	1910315	-	312	LBA_RS09250	GO:0045454;GO:0005623	K03671	firmNOG41220	O	thioredoxin [Lactobacillus acidophilus NCFM]	-
gene-LBA_RS07505	2987.1	4334.11	1640.09	0.378414	-1.40196	6.53592e-43	8.5655e-42	gi|999999111|ref|NC_006814.3|	1523818	1524474	-	657	LBA_RS07505	GO:0004515;GO:0005524;GO:0009435	K00969	COG1057	H	nicotinate-nucleotide adenyltransferase [Lactobacillus acidophilus NCFM]	sp|Q88WT5|NADD_LACPL Probable nicotinate-nucleotide adenylyltransferase OS=Lactobacillus plantarum (strain ATCC BAA-793 / NCIMB 8826 / WCFS1) GN=nadD PE=3 SV=1
gene-LBA_RS08705	3369.99	1286.01	5453.97	4.24099	2.0844	6.81552e-43	8.86527e-42	gi|999999111|ref|NC_006814.3|	1806148	1806903	-	756	LBA_RS08705	GO:0005622;GO:0003700;GO:0006355;GO:0003677	K03436	COG1349	K	repressor of fructose operon [Lactobacillus acidophilus NCFM]	sp|O31713|FRUR_BACSU Uncharacterized HTH-type transcriptional regulator FruR OS=Bacillus subtilis (strain 168) GN=fruR PE=4 SV=1
gene-LBA_RS08760	246.992	0.962641	493.021	512.154	9.00044	1.2351e-42	1.59465e-41	gi|999999111|ref|NC_006814.3|	1813125	1813280	-	156	LBA_RS08760	-	-	-	-	hypothetical protein LA14_1786 [Lactobacillus acidophilus La-14]	-
gene-LBA_RS07510	2634.53	3831.92	1437.15	0.375046	-1.41486	4.51483e-42	5.78629e-41	gi|999999111|ref|NC_006814.3|	1524485	1525594	-	1110	LBA_RS07510	GO:0005525	K06948	COG1161	R	GTP-binding protein YqeH [Lactobacillus acidophilus NCFM]	sp|P54453|YQEH_BACSU Uncharacterized protein YqeH OS=Bacillus subtilis (strain 168) GN=yqeH PE=1 SV=1
gene-LBA_RS08325	15143.7	21063.3	9224.04	0.437921	-1.19126	6.41171e-42	8.15738e-41	gi|999999111|ref|NC_006814.3|	1721383	1722144	-	762	LBA_RS08325	GO:0004519;GO:0008853;GO:0003677;GO:0090305;GO:0005622;GO:0006281	K01142	COG0708	L	exodeoxyribonuclease [Lactobacillus acidophilus NCFM]	sp|P37454|EXOA_BACSU Exodeoxyribonuclease OS=Bacillus subtilis (strain 168) GN=exoA PE=1 SV=1
gene-LBA_RS03520	29857.8	18528.9	41186.8	2.22284	1.1524	3.52123e-41	4.44746e-40	gi|999999111|ref|NC_006814.3|	667085	669001	+	1917	LBA_RS03520	GO:0003844;GO:0004553;GO:0043169;GO:0005978	K00700	COG0296	G	glycogen branching protein [Lactobacillus acidophilus NCFM]	sp|Q5FL68|GLGB_LACAC 1,4-alpha-glucan branching enzyme GlgB OS=Lactobacillus acidophilus (strain ATCC 700396 / NCK56 / N2 / NCFM) GN=glgB PE=3 SV=1
gene-LBA_RS06205	4862	2567.77	7156.24	2.78694	1.47868	4.02856e-41	5.05164e-40	gi|999999111|ref|NC_006814.3|	1226811	1227395	-	585	LBA_RS06205	GO:0005737;GO:0051087;GO:0006457;GO:0042803;GO:0050790;GO:0000774	K03687	COG0576	O	heat shock protein GrpE [Lactobacillus acidophilus NCFM]	sp|Q84BU5|GRPE_LACAC Protein GrpE OS=Lactobacillus acidophilus (strain ATCC 700396 / NCK56 / N2 / NCFM) GN=grpE PE=3 SV=3
gene-LBA_RS01670	2124.18	1138.82	3109.54	2.7305	1.44916	5.13889e-41	6.39792e-40	gi|999999111|ref|NC_006814.3|	322445	323122	+	678	LBA_RS01670	GO:0006096;GO:0006094;GO:0046538	K01834	COG0588	G	phosphoglycerate mutase [Lactobacillus acidophilus]	sp|Q74L45|GPMA2_LACJO 2,3-bisphosphoglycerate-dependent phosphoglycerate mutase 2 OS=Lactobacillus johnsonii (strain CNCM I-12250 / La1 / NCC 533) GN=gpmA2 PE=3 SV=1
gene-LBA_RS00600	16804.1	10367	23241.1	2.24183	1.16468	9.21231e-41	1.1388e-39	gi|999999111|ref|NC_006814.3|	117249	118190	-	942	LBA_RS00600	-	-	COG4086	S	hypothetical protein LBA0122 [Lactobacillus acidophilus NCFM]	sp|P31847|YPUA_BACSU Uncharacterized protein YpuA OS=Bacillus subtilis (strain 168) GN=ypuA PE=4 SV=2
gene-LBA_RS07665	4639.6	1720.47	7558.73	4.39341	2.13534	1.35937e-40	1.66858e-39	gi|999999111|ref|NC_006814.3|	1558412	1558720	-	309	LBA_RS07665	-	-	NOG50584;NOG101890	S	DNA-damage-inducible protein J [Lactobacillus acidophilus]	-
gene-LBA_RS05915	1175.12	564.532	1785.72	3.16318	1.66138	5.14492e-40	6.27105e-39	gi|999999111|ref|NC_006814.3|	1163164	1163949	-	786	LBA_RS05915	GO:0016021	-	-	-	hypothetical protein [Lactobacillus acidophilus]	-
gene-LBA_RS01840	330.079	573.981	86.1769	0.150139	-2.73563	2.21264e-39	2.67821e-38	gi|999999111|ref|NC_006814.3|	350778	351284	+	507	LBA_RS01840	GO:0008270;GO:0002100;GO:0052717	K11991	COG0590	JF	nucleoside deaminase [Lactobacillus acidophilus]	sp|P21335|TADA_BACSU tRNA-specific adenosine deaminase OS=Bacillus subtilis (strain 168) GN=tadA PE=1 SV=1
gene-LBA_RS01705	2147.68	3127.63	1167.73	0.373361	-1.42136	2.28491e-39	2.74661e-38	gi|999999111|ref|NC_006814.3|	329663	331096	+	1434	LBA_RS01705	GO:0004817;GO:0005737;GO:0008270;GO:0006423;GO:0005524	K01883	COG0215	J	cysteinyl-tRNA synthetase [Lactobacillus acidophilus NCFM]	sp|Q5FM34|SYC_LACAC Cysteine--tRNA ligase OS=Lactobacillus acidophilus (strain ATCC 700396 / NCK56 / N2 / NCFM) GN=cysS PE=3 SV=1
gene-LBA_RS00940	1170.84	570.681	1771	3.1033	1.6338	5.73745e-39	6.84958e-38	gi|999999111|ref|NC_006814.3|	192993	194621	+	1629	LBA_RS00940	GO:0055085;GO:0043190	K15580	COG4166	E	peptide binding protein [Lactobacillus acidophilus NCFM]	sp|P24141|OPPA_BACSU Oligopeptide-binding protein OppA OS=Bacillus subtilis (strain 168) GN=oppA PE=1 SV=1
gene-LBA_RS08350	730.659	308.262	1153.06	3.7405	1.90323	6.87691e-39	8.15405e-38	gi|999999111|ref|NC_006814.3|	1728870	1729766	-	897	LBA_RS08350	GO:0030246;GO:0005975;GO:0016835;GO:0097173	K07106	COG2103	R	N-acetylmuramic acid 6-phosphate etherase [Lactobacillus acidophilus NCFM]	sp|Q5FIF8|MURQ_LACAC N-acetylmuramic acid 6-phosphate etherase OS=Lactobacillus acidophilus (strain ATCC 700396 / NCK56 / N2 / NCFM) GN=murQ PE=3 SV=1
gene-LBA_RS01930	4591.87	2721.56	6462.17	2.37444	1.24758	7.95556e-39	9.36929e-38	gi|999999111|ref|NC_006814.3|	363654	364625	+	972	LBA_RS01930	GO:0016491;GO:0055114	-	COG0673	R	dehydrogenase [Lactobacillus acidophilus NCFM]	sp|O05265|YULF_BACSU Uncharacterized oxidoreductase YulF OS=Bacillus subtilis (strain 168) GN=yulF PE=3 SV=2
gene-LBA_RS05205	696.417	291.072	1101.76	3.78519	1.92036	1.7465e-38	2.04305e-37	gi|999999111|ref|NC_006814.3|	1022922	1023332	+	411	LBA_RS05205	-	-	-	-	hypothetical protein LBA1032 [Lactobacillus acidophilus NCFM]	-
gene-LBA_RS08975	2699.81	3875.11	1524.5	0.393408	-1.3459	1.84812e-38	2.14751e-37	gi|999999111|ref|NC_006814.3|	1853095	1853694	-	600	LBA_RS08975	GO:0004619	K15634	COG0406	G	phosphoglycerate mutase [Lactobacillus acidophilus NCFM]	sp|O07617|PHOE_BACSU Uncharacterized phosphatase PhoE OS=Bacillus subtilis (strain 168) GN=phoE PE=3 SV=1
gene-LBA_RS03330	4244.86	2292.75	6196.97	2.70285	1.43448	2.50566e-38	2.89229e-37	gi|999999111|ref|NC_006814.3|	626544	626810	+	267	LBA_RS03330	GO:0004674;GO:0005737;GO:0009401;GO:0006468	K11189	COG1925	G	phosphocarrier protein HPr [Lactobacillus acidophilus NCFM]	sp|Q9KJV3|PTHP_LACCA Phosphocarrier protein HPr OS=Lactobacillus casei GN=ptsH PE=1 SV=1
gene-LBA_RS00445	4587.8	8375.43	800.178	0.0955387	-3.38777	3.09811e-38	3.55264e-37	gi|999999111|ref|NC_006814.3|	88840	89115	+	276	LBA_RS00445	-	-	-	-	hypothetical protein LBA0086 [Lactobacillus acidophilus NCFM]	-
gene-LBA_RS04450	431.863	721.934	141.793	0.196407	-2.34808	4.55212e-38	5.18585e-37	gi|999999111|ref|NC_006814.3|	852052	852312	-	261	LBA_RS04450	GO:0016021	-	COG2261	S	hypothetical protein LBA0872 [Lactobacillus acidophilus NCFM]	sp|O32282|YWZA_BACSU UPF0410 protein YwzA OS=Bacillus subtilis (strain 168) GN=ywzA PE=3 SV=2
gene-LBA_RS07320	322.939	88.9954	556.883	6.25743	2.64557	7.41169e-38	8.38869e-37	gi|999999111|ref|NC_006814.3|	1481085	1482293	+	1209	LBA_RS07320	GO:0005524;GO:0000287;GO:0005737;GO:0006085;GO:0016310;GO:0006082;GO:0008776	K00925	COG0282	C	acetate kinase [Lactobacillus acidophilus NCFM]	sp|A7Z7M2|ACKA_BACA2 Acetate kinase OS=Bacillus amyloliquefaciens (strain FZB42) GN=ackA PE=3 SV=1
gene-LBA_RS03550	3012.32	1735.42	4289.21	2.47157	1.30543	9.26982e-38	1.04241e-36	gi|999999111|ref|NC_006814.3|	677052	678776	+	1725	LBA_RS03550	GO:0004614;GO:0005975	K01835	COG1109	G	phosphoglucomutase [Lactobacillus acidophilus NCFM]	sp|P18159|PGCA_BACSU Phosphoglucomutase OS=Bacillus subtilis (strain 168) GN=pgcA PE=1 SV=3
gene-LBA_RS01640	6066	8431.82	3700.19	0.438837	-1.18824	1.90188e-37	2.12499e-36	gi|999999111|ref|NC_006814.3|	318450	319034	-	585	LBA_RS01640	GO:0006508;GO:0008233	K03152	COG0693	R	4-methyl-5(beta-hydroxyethyl)-thiazole monophosphate synthesis protein [Lactobacillus acidophilus NCFM]	sp|Q9MAH3|DJ1B_ARATH Protein DJ-1 homolog B OS=Arabidopsis thaliana GN=DJ1B PE=2 SV=1
gene-LBA_RS03720	1281.02	649.765	1912.28	2.94303	1.5573	2.13714e-37	2.37264e-36	gi|999999111|ref|NC_006814.3|	713107	713949	+	843	LBA_RS03720	GO:0006355;GO:0003723	K03488	NOG27872	K	Beta-glucoside bgl operon antiterminator, BglG family [Lactobacillus acidophilus La-14]	sp|P39805|LICT_BACSU Transcription antiterminator LicT OS=Bacillus subtilis (strain 168) GN=licT PE=1 SV=1
gene-LBA_RS08240	8430.92	5233.81	11628	2.22172	1.15167	3.70884e-37	4.09147e-36	gi|999999111|ref|NC_006814.3|	1699455	1701257	-	1803	LBA_RS08240	GO:0005886;GO:0016021	K02004	NOG12449;COG0577	V	ABC transporter permease [Lactobacillus acidophilus NCFM]	sp|Q9K618|BCEB_BACHD Bacitracin export permease protein BceB OS=Bacillus halodurans (strain ATCC BAA-125 / DSM 18197 / FERM 7344 / JCM 9153 / C-125) GN=bceB PE=3 SV=1
gene-LBA_RS01660	5336.99	2901.19	7772.8	2.67917	1.42179	4.36287e-37	4.78269e-36	gi|999999111|ref|NC_006814.3|	321353	322252	+	900	LBA_RS01660	GO:0005886;GO:0008324;GO:0098655;GO:0016021	K16264	COG1230	P	cation efflux protein [Lactobacillus acidophilus NCFM]	sp|Q6D7E5|ZITB_ERWCT Zinc transporter ZitB OS=Erwinia carotovora subsp. atroseptica (strain SCRI 1043 / ATCC BAA-672) GN=zitB PE=3 SV=1
gene-LBA_RS00490	3771.15	2245.07	5297.22	2.35949	1.23847	1.1598e-36	1.26346e-35	gi|999999111|ref|NC_006814.3|	96920	97480	-	561	LBA_RS00490	GO:0016021	K03744	COG1704	S	hypothetical protein LBA0097 [Lactobacillus acidophilus NCFM]	sp|A8AVK0|LEMA_STRGC Protein LemA OS=Streptococcus gordonii (strain Challis / ATCC 35105 / CH1 / DL1 / V288) GN=lemA PE=2 SV=1
gene-LBA_RS09035	939.764	1432.81	446.722	0.311781	-1.6814	6.42724e-36	6.95819e-35	gi|999999111|ref|NC_006814.3|	1865854	1866213	+	360	LBA_RS09035	-	-	-	-	hypothetical protein [Lactobacillus acidophilus]	-
gene-LBA_RS01115	9472.02	12953.1	5990.97	0.462513	-1.11243	2.25486e-35	2.42606e-34	gi|999999111|ref|NC_006814.3|	228791	229345	+	555	LBA_RS01115	GO:0003899;GO:0006355	K03048	COG3343	K	DNA-directed RNA polymerase subunit delta [Lactobacillus ultunensis]	sp|Q5FME7|RPOE_LACAC Probable DNA-directed RNA polymerase subunit delta OS=Lactobacillus acidophilus (strain ATCC 700396 / NCK56 / N2 / NCFM) GN=rpoE PE=3 SV=1
gene-LBA_RS00595	6382.85	3986.32	8779.38	2.20238	1.13906	2.86847e-35	3.06732e-34	gi|999999111|ref|NC_006814.3|	116459	117205	+	747	LBA_RS00595	GO:0004523;GO:0090502;GO:0003676	K03469	COG3341	S	ribonuclease H [Lactobacillus acidophilus NCFM]	sp|A1TQI7|RNH_ACIAC Ribonuclease H OS=Acidovorax citrulli (strain AAC00-1) GN=rnhA PE=3 SV=1
gene-LBA_RS01940	2135.82	1215.53	3056.1	2.5142	1.3301	4.15901e-35	4.42022e-34	gi|999999111|ref|NC_006814.3|	365377	366564	-	1188	LBA_RS01940	GO:0033608	K18702	COG1804	C	bile acid-inducible operon protein [Lactobacillus acidophilus NCFM]	sp|P76518|YFDE_ECOLI Uncharacterized protein YfdE OS=Escherichia coli (strain K12) GN=yfdE PE=1 SV=2
gene-LBA_RS07035	5756.26	3578.63	7933.88	2.21702	1.14862	7.73746e-35	8.17357e-34	gi|999999111|ref|NC_006814.3|	1416769	1418043	-	1275	LBA_RS07035	GO:0016021;GO:0023014;GO:0000155;GO:0000160;GO:0005622	-	COG0642	T	histidine protein kinase [Lactobacillus acidophilus]	sp|P0A4I5|CIAH_STRPN Sensor protein CiaH OS=Streptococcus pneumoniae serotype 4 (strain ATCC BAA-334 / TIGR4) GN=ciaH PE=3 SV=1
gene-LBA_RS00650	5628.23	3515.01	7741.44	2.20239	1.13907	2.04334e-34	2.1455e-33	gi|999999111|ref|NC_006814.3|	125363	126046	+	684	LBA_RS00650	GO:0006355;GO:0003677	-	-	-	transcriptional regulator [Lactobacillus acidophilus NCFM]	-
gene-LBA_RS03535	1693.2	936.328	2450.08	2.61669	1.38774	2.06548e-34	2.15577e-33	gi|999999111|ref|NC_006814.3|	671304	672734	+	1431	LBA_RS03535	GO:0033201;GO:0005978;GO:0009011;GO:0004373	K00703	COG0297	G	glycogen synthase [Lactobacillus acidophilus NCFM]	sp|Q5FL65|GLGA_LACAC Glycogen synthase OS=Lactobacillus acidophilus (strain ATCC 700396 / NCK56 / N2 / NCFM) GN=glgA PE=3 SV=1
gene-LBA_RS08110	5620.06	3513.54	7726.59	2.19909	1.13691	3.06356e-34	3.17845e-33	gi|999999111|ref|NC_006814.3|	1671822	1675346	-	3525	LBA_RS08110	-	-	NOG113473	S	mucus binding protein precursor Mub [Lactobacillus acidophilus NCFM]	-
gene-LBA_RS06440	28756.1	40502.9	17009.3	0.419953	-1.2517	4.74402e-34	4.8928e-33	gi|999999111|ref|NC_006814.3|	1279788	1281545	-	1758	LBA_RS06440	GO:0043190;GO:0055085	K02035	COG0747	E	oligopeptide ABC transporter substrate binding protein [Lactobacillus acidophilus NCFM]	sp|Q02VA9|OPPA_LACLS Oligopeptide-binding protein OppA OS=Lactococcus lactis subsp. cremoris (strain SK11) GN=oppA PE=3 SV=1
gene-LBA_RS05430	2165.76	3082.46	1249.06	0.405213	-1.30325	9.55808e-34	9.79984e-33	gi|999999111|ref|NC_006814.3|	1058279	1059256	+	978	LBA_RS05430	GO:0045302	K01442	COG3049	M	bile salt hydrolase [Lactobacillus acidophilus NCFM]	sp|Q06115|CBH_LACPL Choloylglycine hydrolase OS=Lactobacillus plantarum (strain ATCC BAA-793 / NCIMB 8826 / WCFS1) GN=cbh PE=3 SV=4
gene-LBA_RS00530	2674.79	3768.4	1581.19	0.419592	-1.25294	9.93375e-34	1.01255e-32	gi|999999111|ref|NC_006814.3|	104860	105507	+	648	LBA_RS00530	GO:0016787	K07023	COG1896	R	hydrolase [Lactobacillus acidophilus NCFM]	sp|Q9CMR5|Y747_PASMU UPF0207 protein PM0747 OS=Pasteurella multocida (strain Pm70) GN=PM0747 PE=3 SV=1
gene-LBA_RS03735	770.707	361.08	1180.33	3.2689	1.7088	1.86034e-33	1.88522e-32	gi|999999111|ref|NC_006814.3|	717751	718698	+	948	LBA_RS03735	GO:0016021	K06889	COG1073	R	family S9 peptidase [Lactobacillus acidophilus]	sp|P54567|YQKD_BACSU Uncharacterized protein YqkD OS=Bacillus subtilis (strain 168) GN=yqkD PE=4 SV=1
gene-LBA_RS07840	1662.51	2399.43	925.594	0.385756	-1.37424	2.54857e-33	2.56772e-32	gi|999999111|ref|NC_006814.3|	1596356	1597654	-	1299	LBA_RS07840	GO:0009002;GO:0006508	K07258	COG1686	M	d-alanyl-d-alanine carboxypeptidase [Lactobacillus acidophilus NCFM]	sp|P08750|DACA_BACSU D-alanyl-D-alanine carboxypeptidase DacA OS=Bacillus subtilis (strain 168) GN=dacA PE=1 SV=3
gene-LBA_RS03390	7876.01	11114.2	4637.77	0.417282	-1.26091	3.40617e-33	3.41204e-32	gi|999999111|ref|NC_006814.3|	637393	638421	-	1029	LBA_RS03390	GO:0016853	K07404	COG2706	G	isomerase [Lactobacillus acidophilus NCFM]	sp|O86281|Y2431_LACLM Uncharacterized protein llmg_2431 OS=Lactococcus lactis subsp. cremoris (strain MG1363) GN=llmg_2431 PE=3 SV=2
gene-LBA_RS05930	11121.5	7213.74	15029.3	2.08343	1.05896	5.46303e-33	5.44118e-32	gi|999999111|ref|NC_006814.3|	1165641	1166348	-	708	LBA_RS05930	GO:0005524;GO:0016887	K01990	COG1131	V	ABC transporter ATP-binding protein [Lactobacillus acidophilus NCFM]	sp|P54591|YHCG_BACSU Uncharacterized ABC transporter ATP-binding protein YhcG OS=Bacillus subtilis (strain 168) GN=yhcG PE=3 SV=1
gene-LBA_RS00030	5492.61	3463.65	7521.57	2.17157	1.11874	6.415e-33	6.35304e-32	gi|999999111|ref|NC_006814.3|	6258	8732	+	2475	LBA_RS00030	GO:0005737;GO:0006261;GO:0005694;GO:0003677;GO:0005524;GO:0003918;GO:0006265	K02469	COG0188	L	DNA gyrase subunit A [Lactobacillus acidophilus NCFM]	sp|P0C0R0|GYRA_STAES DNA gyrase subunit A OS=Staphylococcus epidermidis (strain ATCC 12228) GN=gyrA PE=3 SV=1
gene-LBA_RS03230	960.845	1439.52	482.175	0.334956	-1.57796	1.81725e-32	1.78953e-31	gi|999999111|ref|NC_006814.3|	607121	608263	+	1143	LBA_RS03230	GO:0008761	K01791	COG0381	M	UDP-N-acetylglucosamine 2-epimerase [Lactobacillus acidophilus NCFM]	sp|P39131|MNAA_BACSU UDP-N-acetylglucosamine 2-epimerase OS=Bacillus subtilis (strain 168) GN=mnaA PE=1 SV=1
gene-LBA_RS07545	1908.32	2720.29	1096.34	0.403024	-1.31106	1.86126e-32	1.82257e-31	gi|999999111|ref|NC_006814.3|	1530119	1530634	-	516	LBA_RS07545	-	-	-	-	hypothetical protein LBA1539 [Lactobacillus acidophilus NCFM]	-
gene-LBA_RS02625	1895.32	1092.89	2697.75	2.46846	1.30361	2.45138e-32	2.38701e-31	gi|999999111|ref|NC_006814.3|	488692	489987	+	1296	LBA_RS02625	-	K10120	NOG02666	G	sugar ABC transporter substrate-binding protein [Lactobacillus acidophilus NCFM]	sp|Q00749|MSME_STRMU Multiple sugar-binding protein OS=Streptococcus mutans serotype c (strain ATCC 700610 / UA159) GN=msmE PE=2 SV=2
gene-LBA_RS07055	200.78	43.7512	357.808	8.17826	3.03179	1.31936e-31	1.2751e-30	gi|999999111|ref|NC_006814.3|	1420573	1421157	+	585	LBA_RS07055	GO:0006071;GO:0016310;GO:0004371	K05879	COG2376	G	dihydroxyacetone kinase [Lactobacillus acidophilus NCFM]	sp|Q9CIV7|DHAL_LACLA PTS-dependent dihydroxyacetone kinase, ADP-binding subunit DhaL OS=Lactococcus lactis subsp. lactis (strain IL1403) GN=dhaL PE=1 SV=1
gene-LBA_RS05890	2180.72	1176.13	3185.31	2.70829	1.43738	1.32412e-31	1.2751e-30	gi|999999111|ref|NC_006814.3|	1159102	1160487	-	1386	LBA_RS05890	GO:0003723;GO:0032259;GO:0005737;GO:0008168	-	COG0144	J	hypothetical protein LBA1178 [Lactobacillus acidophilus NCFM]	sp|Q87PA5|RSMF_VIBPA Ribosomal RNA small subunit methyltransferase F OS=Vibrio parahaemolyticus serotype O3:K6 (strain RIMD 2210633) GN=rsmF PE=3 SV=1
gene-LBA_RS06550	6109.92	8299.29	3920.55	0.472396	-1.08193	1.3864e-31	1.32774e-30	gi|999999111|ref|NC_006814.3|	1303935	1304549	-	615	LBA_RS06550	GO:0046037;GO:0016310;GO:0005737;GO:0046710;GO:0005524;GO:0004385	K00942	COG0194	F	guanylate kinase [Lactobacillus acidophilus NCFM]	sp|Q5FJH2|KGUA_LACAC Guanylate kinase OS=Lactobacillus acidophilus (strain ATCC 700396 / NCK56 / N2 / NCFM) GN=gmk PE=3 SV=1
gene-LBA_RS07905	6192.49	3501.89	8883.09	2.53665	1.34293	1.57895e-31	1.50389e-30	gi|999999111|ref|NC_006814.3|	1616846	1618492	-	1647	LBA_RS07905	GO:0016021	-	COG2244	M	polysaccharide transporter [Lactobacillus acidophilus NCFM]	sp|O34674|YTGP_BACSU Probable cell division protein YtgP OS=Bacillus subtilis (strain 168) GN=ytgP PE=1 SV=1
gene-LBA_RS00190	3620.61	2251.6	4989.61	2.21602	1.14797	2.85575e-31	2.7052e-30	gi|999999111|ref|NC_006814.3|	34136	34699	-	564	LBA_RS00190	GO:0016740	-	COG2096	S	cobalamin adenosyltransferase [Lactobacillus acidophilus NCFM]	sp|O34899|PDUO_BACSU Cob(I)yrinic acid a,c-diamide adenosyltransferase OS=Bacillus subtilis (strain 168) GN=yvqK PE=1 SV=2
gene-LBA_RS03790	1689.72	2400.42	979.025	0.407856	-1.29387	2.92917e-30	2.75975e-29	gi|999999111|ref|NC_006814.3|	726235	727236	+	1002	LBA_RS03790	GO:0003677;GO:0006306;GO:0008170	K00571	COG0827	L	modification methylase [Lactobacillus acidophilus NCFM]	sp|P37876|YTXK_BACSU Uncharacterized protein YtxK OS=Bacillus subtilis (strain 168) GN=ytxK PE=4 SV=2
gene-LBA_RS03125	27604.7	36539.5	18669.9	0.510952	-0.968741	7.97621e-30	7.47448e-29	gi|999999111|ref|NC_006814.3|	585252	587651	+	2400	LBA_RS03125	GO:0005975;GO:0016832	K01621	COG3957	G	phosphoketolase [Lactobacillus acidophilus]	sp|Q88U67|PHK1_LACPL Probable phosphoketolase 1 OS=Lactobacillus plantarum (strain ATCC BAA-793 / NCIMB 8826 / WCFS1) GN=lp_2659 PE=3 SV=1
gene-LBA_RS05460	1749.37	2589.98	908.749	0.350871	-1.51099	1.21122e-29	1.12896e-28	gi|999999111|ref|NC_006814.3|	1064205	1064849	+	645	LBA_RS05460	-	K07118	COG2910	R	NADH-flavin reductase [Lactobacillus acidophilus NCFM]	sp|P71037|YWNB_BACSU Uncharacterized protein YwnB OS=Bacillus subtilis (strain 168) GN=ywnB PE=4 SV=1
gene-LBA_RS01000	2187.32	3050.84	1323.8	0.433912	-1.20453	2.2342e-29	2.07139e-28	gi|999999111|ref|NC_006814.3|	204306	205328	+	1023	LBA_RS01000	GO:0006436;GO:0005524;GO:0005737;GO:0004830	K01867	COG0180	J	tryptophanyl-tRNA synthetase II [Lactobacillus acidophilus NCFM]	sp|Q46127|SYW_CLOLO Tryptophan--tRNA ligase OS=Clostridium longisporum GN=trpS PE=3 SV=1
gene-LBA_RS00800	4275.02	2746.27	5803.77	2.11333	1.07952	4.37103e-29	4.03106e-28	gi|999999111|ref|NC_006814.3|	159007	160959	+	1953	LBA_RS00800	GO:0006508;GO:0004222	K07386	COG3590	O	neutral endopeptidase [Lactobacillus acidophilus NCFM]	sp|O52071|PEPO_LACHE Neutral endopeptidase OS=Lactobacillus helveticus GN=pepO PE=3 SV=1
gene-LBA_RS09440	894.017	466.509	1321.52	2.8328	1.50223	4.94362e-29	4.53513e-28	gi|999999111|ref|NC_006814.3|	1952531	1953136	-	606	LBA_RS09440	GO:0006810;GO:0016021;GO:0005215	-	NOG66148;NOG72714	S	hypothetical protein LBA1940 [Lactobacillus acidophilus NCFM]	sp|Q03YI6|PANT_LEUMM Pantothenate transporter PanT OS=Leuconostoc mesenteroides subsp. mesenteroides (strain ATCC 8293 / NCDO 523) GN=panT PE=1 SV=1
gene-LBA_RS04595	2000.94	1203.24	2798.65	2.32593	1.21781	7.28831e-29	6.65106e-28	gi|999999111|ref|NC_006814.3|	875749	876705	+	957	LBA_RS04595	GO:0032259;GO:0006231;GO:0006235;GO:0005737;GO:0004799	K00560	COG0207	F	thymidylate synthase [Lactobacillus acidophilus NCFM]	sp|Q5FKL6|TYSY_LACAC Thymidylate synthase OS=Lactobacillus acidophilus (strain ATCC 700396 / NCK56 / N2 / NCFM) GN=thyA PE=3 SV=1
gene-LBA_RS08540	2115.06	2944.54	1285.58	0.436597	-1.19562	1.24079e-28	1.1264e-27	gi|999999111|ref|NC_006814.3|	1778856	1779755	-	900	LBA_RS08540	GO:0016787	-	COG0791	M	cell wall-associated hydrolase [Lactobacillus acidophilus NCFM]	sp|P13692|P54_ENTFC Protein P54 OS=Enterococcus faecium PE=3 SV=2
gene-LBA_RS01380	13582.3	17972.9	9191.62	0.511416	-0.967431	3.15717e-28	2.85127e-27	gi|999999111|ref|NC_006814.3|	276367	278844	+	2478	LBA_RS01380	GO:0005524;GO:0019538	K03696	COG0542	O	ATPase [Lactobacillus acidophilus NCFM]	sp|Q8EU05|CLPB_OCEIH Chaperone protein ClpB OS=Oceanobacillus iheyensis (strain DSM 14371 / JCM 11309 / KCTC 3954 / HTE831) GN=clpB PE=3 SV=1
gene-LBA_RS02630	511.41	228.147	794.673	3.48317	1.8004	3.94967e-28	3.5486e-27	gi|999999111|ref|NC_006814.3|	490008	490892	+	885	LBA_RS02630	GO:0016021;GO:0006810;GO:0005886	K10121	COG1175	P	ABC transporter permease [Lactobacillus acidophilus NCFM]	sp|O32155|YURN_BACSU Probable ABC transporter permease protein YurN OS=Bacillus subtilis (strain 168) GN=yurN PE=3 SV=1
gene-LBA_RS08130	2633.48	1655.69	3611.28	2.18113	1.12508	1.081e-27	9.6625e-27	gi|999999111|ref|NC_006814.3|	1679199	1679942	-	744	LBA_RS08130	-	-	COG2461	S	hypothetical protein LBA1656 [Lactobacillus acidophilus NCFM]	-
gene-LBA_RS00945	1696.38	2376.1	1016.67	0.427872	-1.22475	1.69847e-27	1.51042e-26	gi|999999111|ref|NC_006814.3|	194769	195911	+	1143	LBA_RS00945	GO:0006164;GO:0003938;GO:0055114	K00088	COG0516	F	inosine-5&apos;-monophosphate dehydrogenase [Lactobacillus acidophilus]	sp|P0C0H7|IMDH_STRP1 Inosine-5&apos;-monophosphate dehydrogenase OS=Streptococcus pyogenes serotype M1 GN=guaB PE=3 SV=2
gene-LBA_RS01985	2109.16	2922.37	1295.94	0.443456	-1.17314	1.82266e-27	1.61264e-26	gi|999999111|ref|NC_006814.3|	378017	378472	+	456	LBA_RS01985	GO:0006355;GO:0003677	-	COG3279	T	Response regulator of the LytR/AlgR family [Lactobacillus acidophilus La-14]	sp|Q7A3W9|Y2153_STAAN Uncharacterized HTH-type transcriptional regulator SA2153 OS=Staphylococcus aureus (strain N315) GN=SA2153 PE=4 SV=1
gene-LBA_RS04605	4018.12	2616.94	5419.31	2.07086	1.05023	2.05027e-27	1.80486e-26	gi|999999111|ref|NC_006814.3|	877297	879717	+	2421	LBA_RS04605	GO:0046872;GO:0016021;GO:0008553;GO:0005524;GO:1902600	K12952	COG0474	P	cation-transporting atpase [Lactobacillus acidophilus NCFM]	sp|P35597|EXP7_STRPN Probable cation-transporting ATPase exp7 OS=Streptococcus pneumoniae serotype 4 (strain ATCC BAA-334 / TIGR4) GN=exp7 PE=3 SV=2
gene-LBA_RS05935	12420.9	8486.82	16355	1.9271	0.946434	4.31938e-27	3.78325e-26	gi|999999111|ref|NC_006814.3|	1166341	1166715	-	375	LBA_RS05935	GO:0003677;GO:0006355;GO:0003700	K07979	COG1725	K	transcriptional regulator [Lactobacillus acidophilus NCFM]	sp|P54590|YHCF_BACSU Uncharacterized HTH-type transcriptional regulator YhcF OS=Bacillus subtilis (strain 168) GN=yhcF PE=4 SV=1
gene-LBA_RS02120	4547.07	2999.62	6094.51	2.03176	1.02273	6.23919e-27	5.43745e-26	gi|999999111|ref|NC_006814.3|	405409	406410	+	1002	LBA_RS02120	GO:0003700;GO:0003677;GO:0006355	K02529	COG1609	K	catabolite control protein A [Lactobacillus acidophilus NCFM]	sp|Q48544|PEPR_LACDL HTH-type transcriptional regulator pepR1 OS=Lactobacillus delbrueckii subsp. lactis GN=pepR1 PE=4 SV=1
gene-LBA_RS08545	1892.39	2627.88	1156.9	0.44024	-1.18364	6.2963e-27	5.45993e-26	gi|999999111|ref|NC_006814.3|	1779910	1780698	-	789	LBA_RS08545	GO:0016787	-	COG0791	M	cell wall-associated hydrolase [Lactobacillus acidophilus NCFM]	sp|P13692|P54_ENTFC Protein P54 OS=Enterococcus faecium PE=3 SV=2
gene-LBA_RS00585	1435.38	847.755	2023	2.3863	1.25478	9.57619e-27	8.26302e-26	gi|999999111|ref|NC_006814.3|	113960	115417	-	1458	LBA_RS00585	GO:0016021;GO:0016787;GO:0008808;GO:0032049;GO:0005886	K06131	COG1502	I	cardiolipin synthase [Lactobacillus acidophilus NCFM]	sp|A0ALI7|CLS_LISW6 Cardiolipin synthase OS=Listeria welshimeri serovar 6b (strain ATCC 35897 / DSM 20650 / SLCC5334) GN=cls PE=3 SV=1
gene-LBA_RS08250	4386.47	5880.05	2892.9	0.491986	-1.02331	1.2861e-26	1.10427e-25	gi|999999111|ref|NC_006814.3|	1702166	1703437	-	1272	LBA_RS08250	GO:0016021	-	NOG112806	S	hypothetical protein LBA1681 [Lactobacillus acidophilus NCFM]	-
gene-LBA_RS07770	9733.02	6639.45	12826.6	1.93188	0.950002	1.33242e-26	1.13844e-25	gi|999999111|ref|NC_006814.3|	1579821	1580723	+	903	LBA_RS07770	GO:0000413;GO:0009165;GO:0016310;GO:0005524;GO:0009156;GO:0005886;GO:0016301;GO:0006457;GO:0003755;GO:0006015;GO:0005737;GO:0004749;GO:0000287	K07533	COG0760	O	peptidylprolyl isomerase [Lactobacillus acidophilus]	sp|P60750|PRSA1_LACJO Foldase protein PrsA 1 OS=Lactobacillus johnsonii (strain CNCM I-12250 / La1 / NCC 533) GN=prsA1 PE=3 SV=1
gene-LBA_RS08700	1550.24	917.056	2183.43	2.38091	1.25151	1.35672e-26	1.15355e-25	gi|999999111|ref|NC_006814.3|	1805232	1806146	-	915	LBA_RS08700	GO:0008662;GO:0009024;GO:0046835;GO:0005988;GO:0005524;GO:2001059	K00882	COG1105	G	fructose-1-phosphate kinase [Lactobacillus acidophilus NCFM]	sp|O31714|K1PF_BACSU 1-phosphofructokinase OS=Bacillus subtilis (strain 168) GN=fruK PE=3 SV=1
gene-LBA_RS01020	9047.03	11947.6	6146.44	0.514449	-0.958901	1.40591e-26	1.18957e-25	gi|999999111|ref|NC_006814.3|	209479	211455	+	1977	LBA_RS01020	GO:0000049;GO:0005524;GO:0004825;GO:0005737;GO:0006431	K01874	COG0143	J	methionyl-tRNA synthetase [Lactobacillus acidophilus]	sp|Q837B3|SYM_ENTFA Methionine--tRNA ligase OS=Enterococcus faecalis (strain ATCC 700802 / V583) GN=metG PE=3 SV=1
gene-LBA_RS01815	6900.72	4656.84	9144.6	1.96369	0.97357	1.51932e-26	1.27931e-25	gi|999999111|ref|NC_006814.3|	347907	348419	+	513	LBA_RS01815	GO:0003735;GO:0006412;GO:0070180;GO:0042254;GO:0005840	K02864	COG0244	J	50S ribosomal protein L10 [Lactobacillus acidophilus NCFM]	sp|Q5FM13|RL10_LACAC 50S ribosomal protein L10 OS=Lactobacillus acidophilus (strain ATCC 700396 / NCK56 / N2 / NCFM) GN=rplJ PE=3 SV=1
gene-LBA_RS03795	4226.33	5668.76	2783.9	0.491094	-1.02593	1.64524e-26	1.37868e-25	gi|999999111|ref|NC_006814.3|	727277	728461	+	1185	LBA_RS03795	GO:0005524;GO:0005737;GO:0000287;GO:0008776;GO:0006082;GO:0006085;GO:0016310	K00925	COG0282	C	acetate kinase [Lactobacillus acidophilus NCFM]	sp|A7Z7M2|ACKA_BACA2 Acetate kinase OS=Bacillus amyloliquefaciens (strain FZB42) GN=ackA PE=3 SV=1
gene-LBA_RS06295	12170.4	8383.19	15957.7	1.90353	0.928679	4.30398e-26	3.58939e-25	gi|999999111|ref|NC_006814.3|	1247957	1248982	-	1026	LBA_RS06295	GO:0003746;GO:0005737;GO:0006414	K02357	COG0264	J	elongation factor Ts [Lactobacillus acidophilus NCFM]	sp|Q5FJM4|EFTS_LACAC Elongation factor Ts OS=Lactobacillus acidophilus (strain ATCC 700396 / NCK56 / N2 / NCFM) GN=tsf PE=3 SV=1
gene-LBA_RS00710	1916.74	1186.45	2647.03	2.23106	1.15773	5.72041e-26	4.74794e-25	gi|999999111|ref|NC_006814.3|	140422	140898	-	477	LBA_RS00710	GO:0050144;GO:0070694;GO:0009159	K08728	firmNOG31352	F	2-deoxyribosyltransferase [Lactobacillus acidophilus NCFM]	sp|Q9R5V5|NTD_LACLE Nucleoside deoxyribosyltransferase OS=Lactobacillus leichmannii GN=ntd PE=1 SV=3
gene-LBA_RS08230	505.556	235.524	775.588	3.29304	1.71942	1.37583e-25	1.13652e-24	gi|999999111|ref|NC_006814.3|	1698026	1698709	+	684	LBA_RS08230	GO:0008270;GO:0004222;GO:0006508;GO:0031012	-	COG5549	O	hypothetical protein LBA1677 [Lactobacillus acidophilus NCFM]	-
gene-LBA_RS09540	24810.7	32198	17423.5	0.541136	-0.885936	5.04314e-25	4.14631e-24	gi|999999111|ref|NC_006814.3|	1975860	1976300	+	441	LBA_RS09540	GO:0016757;GO:0003677;GO:0045892	-	COG3682	K	the negative regulator of copYZAB operon [Lactobacillus acidophilus NCFM]	sp|O07127|YPTY_LACSK Uncharacterized 16.5 kDa protein in ptsI 3&apos;region OS=Lactobacillus sakei PE=3 SV=1
gene-LBA_RS02820	1943.9	2668.18	1219.61	0.457095	-1.12943	7.54199e-25	6.17168e-24	gi|999999111|ref|NC_006814.3|	530433	532334	+	1902	LBA_RS02820	GO:0008551;GO:0005886;GO:0070574;GO:0000166;GO:0046872;GO:0016021	K01534	COG2217	P	cadmium-transporting ATPase [Lactobacillus acidophilus NCFM]	sp|P30336|CADA_BACPE Probable cadmium-transporting ATPase OS=Bacillus pseudofirmus (strain OF4) GN=cadA PE=3 SV=2
gene-LBA_RS03340	63629.2	82194.2	45064.2	0.548264	-0.867056	1.06111e-24	8.64263e-24	gi|999999111|ref|NC_006814.3|	628754	629152	+	399	LBA_RS03340	GO:0005737;GO:0045892	K16509	COG1393	P	arsenate reductase [Lactobacillus acidophilus NCFM]	sp|P60377|SPX_LISIN Regulatory protein spx OS=Listeria innocua serovar 6a (strain CLIP 11262) GN=spxA PE=3 SV=1
gene-LBA_RS07220	777.788	420.007	1135.57	2.70369	1.43493	1.23608e-24	1.00209e-23	gi|999999111|ref|NC_006814.3|	1456970	1457929	+	960	LBA_RS07220	GO:0003677;GO:0006355;GO:0003700	K02529	COG1609	K	ribose operon repressor [Lactobacillus acidophilus NCFM]	sp|P36944|RBSR_BACSU Ribose operon repressor OS=Bacillus subtilis (strain 168) GN=rbsR PE=4 SV=2
gene-LBA_RS03620	6023.49	4114.14	7932.83	1.92818	0.947243	2.18972e-24	1.76698e-23	gi|999999111|ref|NC_006814.3|	695315	696073	+	759	LBA_RS03620	GO:0006098;GO:0006096;GO:0006094;GO:0005737;GO:0004807	K01803	COG0149	G	triosephosphate isomerase [Lactobacillus acidophilus NCFM]	sp|Q5FL49|TPIS_LACAC Triosephosphate isomerase OS=Lactobacillus acidophilus (strain ATCC 700396 / NCK56 / N2 / NCFM) GN=tpiA PE=3 SV=1
gene-LBA_RS00900	14887.7	10466.7	19308.6	1.84476	0.883433	3.13048e-24	2.51448e-23	gi|999999111|ref|NC_006814.3|	182486	185476	+	2991	LBA_RS00900	GO:0016021;GO:0008484;GO:0008152	-	COG1368	M	glucan modification protein [Lactobacillus acidophilus NCFM]	sp|P72302|CGMA_RHIME Putative cyclic beta-1,2-glucan modification protein OS=Rhizobium meliloti (strain 1021) GN=cgmA PE=4 SV=2
gene-LBA_RS05265	9393.52	13271.7	5515.31	0.415568	-1.26684	3.97236e-24	3.17607e-23	gi|999999111|ref|NC_006814.3|	1033490	1033984	-	495	LBA_RS05265	GO:0004601;GO:0098869;GO:0055114	K11065	COG2077	O	thiol peroxidase Tpx [Lactobacillus acidophilus NCFM]	sp|P80864|TPX_BACSU Probable thiol peroxidase OS=Bacillus subtilis (strain 168) GN=tpx PE=1 SV=3
gene-LBA_RS06170	2339.97	3162.02	1517.92	0.480046	-1.05875	9.50974e-24	7.56871e-23	gi|999999111|ref|NC_006814.3|	1217331	1217777	-	447	LBA_RS06170	GO:0008080	-	NOG79663	R	hypothetical protein LBA1241 [Lactobacillus acidophilus NCFM]	-
gene-LBA_RS03350	993.559	546.055	1441.06	2.63904	1.40002	1.0687e-23	8.467e-23	gi|999999111|ref|NC_006814.3|	630121	630984	+	864	LBA_RS03350	-	K06198	COG4469	R	competence protein [Lactobacillus acidophilus]	-
gene-LBA_RS09200	739.354	403.623	1075.09	2.66359	1.41337	2.61562e-23	2.06291e-22	gi|999999111|ref|NC_006814.3|	1900707	1902002	-	1296	LBA_RS09200	GO:0070626;GO:0004018;GO:0006189;GO:0044208	K01756	COG0015	F	adenylosuccinate lyase [Lactobacillus acidophilus NCFM]	sp|P72478|PUR8_STRMU Adenylosuccinate lyase OS=Streptococcus mutans serotype c (strain ATCC 700610 / UA159) GN=purB PE=3 SV=2
gene-LBA_RS03635	1833.6	2523.99	1143.2	0.452935	-1.14263	7.31632e-23	5.7443e-22	gi|999999111|ref|NC_006814.3|	697868	698566	+	699	LBA_RS03635	GO:0004844;GO:0005737;GO:0006284	K03648	COG0692	L	uracil-DNA glycosylase [Lactobacillus acidophilus NCFM]	sp|Q5FL46|UNG_LACAC Uracil-DNA glycosylase OS=Lactobacillus acidophilus (strain ATCC 700396 / NCK56 / N2 / NCFM) GN=ung PE=3 SV=1
gene-LBA_RS08750	74.393	5.33384	143.452	26.8947	4.74925	9.33324e-23	7.295e-22	gi|999999111|ref|NC_006814.3|	1812513	1812695	-	183	LBA_RS08750	GO:0016021	-	-	-	hypothetical protein LBA1790 [Lactobacillus acidophilus NCFM]	-
gene-LBA_RS07365	1714.78	1093.45	2336.11	2.13647	1.09523	1.01479e-22	7.89632e-22	gi|999999111|ref|NC_006814.3|	1492973	1494223	-	1251	LBA_RS07365	GO:0003824;GO:0030170	-	COG4100	P	aluminum resistance protein [Lactobacillus acidophilus NCFM]	sp|P45624|YGLN_LACDE Uncharacterized 33.9 kDa protein in glnA 5&apos;region OS=Lactobacillus delbrueckii subsp. bulgaricus PE=4 SV=1
gene-LBA_RS04080	2586.62	1719.56	3453.68	2.00847	1.0061	1.22719e-22	9.50663e-22	gi|999999111|ref|NC_006814.3|	780871	781494	+	624	LBA_RS04080	-	K03630	COG2003	L	DNA repair protein [Lactobacillus acidophilus NCFM]	sp|Q38XC8|Y852_LACSS UPF0758 protein LCA_0852 OS=Lactobacillus sakei subsp. sakei (strain 23K) GN=LCA_0852 PE=3 SV=1
gene-LBA_RS08275	796.215	1147.37	445.056	0.387891	-1.36628	1.38259e-22	1.06631e-21	gi|999999111|ref|NC_006814.3|	1708198	1709190	-	993	LBA_RS08275	GO:0006520;GO:0004067	K01424	COG0252	E	l-asparaginase [Lactobacillus acidophilus NCFM]	sp|P26900|ASPG1_BACSU L-asparaginase 1 OS=Bacillus subtilis (strain 168) GN=ansA PE=2 SV=1
gene-LBA_RS05690	469.375	226.948	711.802	3.1364	1.64911	1.70536e-22	1.30945e-21	gi|999999111|ref|NC_006814.3|	1108657	1110240	-	1584	LBA_RS05690	GO:0016021;GO:0055085;GO:0005524;GO:0042626	-	COG1132	V	ABC transporter ATP-binding protein/permease [Lactobacillus acidophilus NCFM]	sp|P97998|MDL1_CANAX ATP-dependent permease MDL1 OS=Candida albicans GN=MDL1 PE=3 SV=1
gene-LBA_RS04145	3998.33	2740.27	5256.39	1.9182	0.939753	1.85818e-22	1.42053e-21	gi|999999111|ref|NC_006814.3|	792203	793060	+	858	LBA_RS04145	GO:0043093;GO:0032153;GO:0005887	K03589	COG1589	M	cell division protein [Lactobacillus acidophilus NCFM]	sp|Q1GAT4|DIVIB_LACDA Cell division protein DivIB OS=Lactobacillus delbrueckii subsp. bulgaricus (strain ATCC 11842 / DSM 20081) GN=divIB PE=3 SV=1
gene-LBA_RS01375	1337.96	1849.06	826.864	0.44718	-1.16107	2.05051e-22	1.56071e-21	gi|999999111|ref|NC_006814.3|	275807	276262	+	456	LBA_RS01375	GO:0016301;GO:0016310	K07170	COG1956	T	hypothetical protein LBA0282 [Lactobacillus acidophilus NCFM]	sp|O34553|YTSP_BACSU Protein YtsP OS=Bacillus subtilis (strain 168) GN=ytsP PE=3 SV=2
gene-LBA_RS05795	4782.36	3308.06	6256.67	1.89134	0.919411	2.26188e-22	1.71411e-21	gi|999999111|ref|NC_006814.3|	1133557	1133970	-	414	LBA_RS05795	GO:0051301;GO:0007049;GO:0005737	-	COG3599;firmNOG27296	D	hypothetical protein LBA1156 [Lactobacillus acidophilus NCFM]	sp|Q38X59|GPSB_LACSS Cell cycle protein GpsB OS=Lactobacillus sakei subsp. sakei (strain 23K) GN=gpsB PE=3 SV=1
gene-LBA_RS02445	1039.68	621.995	1457.36	2.34304	1.22838	3.50748e-22	2.64655e-21	gi|999999111|ref|NC_006814.3|	450871	452064	+	1194	LBA_RS02445	GO:0000287;GO:0005737;GO:0005524;GO:0008776;GO:0006082;GO:0006085;GO:0016310	K00925	COG0282	C	acetate kinase [Lactobacillus acidophilus NCFM]	sp|A7GTR9|ACKA_BACCN Acetate kinase OS=Bacillus cereus subsp. cytotoxis (strain NVH 391-98) GN=ackA PE=3 SV=1
gene-LBA_RS08940	10733.5	15270.9	6196.05	0.405742	-1.30137	6.00867e-22	4.51428e-21	gi|999999111|ref|NC_006814.3|	1847492	1848031	-	540	LBA_RS08940	GO:0016491;GO:0055114	-	COG0431	R	oxidoreductase [Lactobacillus acidophilus NCFM]	sp|P0AGE7|YIEF_ECO57 Uncharacterized protein YieF OS=Escherichia coli O157:H7 GN=yieF PE=3 SV=1
gene-LBA_RS06375	1103.83	665.207	1542.45	2.31876	1.21335	6.93886e-22	5.19075e-21	gi|999999111|ref|NC_006814.3|	1265100	1265447	-	348	LBA_RS06375	GO:0003735;GO:0006412;GO:0005840	K02884	COG0335	J	50S ribosomal protein L19 [Lactobacillus acidophilus]	sp|Q5FJK8|RL19_LACAC 50S ribosomal protein L19 OS=Lactobacillus acidophilus (strain ATCC 700396 / NCK56 / N2 / NCFM) GN=rplS PE=3 SV=1
gene-LBA_RS06365	1055.21	636.18	1474.24	2.31734	1.21247	7.65163e-22	5.69948e-21	gi|999999111|ref|NC_006814.3|	1262683	1264431	-	1749	LBA_RS06365	GO:0051301;GO:0016021	-	NOG18348	S	cell division protein [Lactobacillus acidophilus NCFM]	-
gene-LBA_RS02725	1967.05	2648.57	1285.54	0.485371	-1.04284	9.01708e-22	6.68799e-21	gi|999999111|ref|NC_006814.3|	507861	510533	+	2673	LBA_RS02725	GO:0046872;GO:0016021;GO:0005388;GO:0070588;GO:1902600;GO:0008900;GO:0005524	K01537	COG0474	P	cation-transporting P-type ATPase [Lactobacillus acidophilus NCFM]	sp|O34431|ATCL_BACSU Calcium-transporting ATPase OS=Bacillus subtilis (strain 168) GN=yloB PE=1 SV=1
gene-LBA_RS01745	2684.71	3562.45	1806.98	0.507229	-0.979292	1.66257e-21	1.22791e-20	gi|999999111|ref|NC_006814.3|	336498	338240	-	1743	LBA_RS01745	GO:0052865;GO:0008661;GO:0016114;GO:0046872;GO:0009228	K01662	COG1154	H	1-deoxy-D-xylulose-5-phosphate synthase [Lactobacillus acidophilus NCFM]	sp|Q39RT4|DXS2_GEOMG 1-deoxy-D-xylulose-5-phosphate synthase 2 OS=Geobacter metallireducens (strain GS-15 / ATCC 53774 / DSM 7210) GN=dxs2 PE=3 SV=1
gene-LBA_RS08115	1485.35	2027.63	943.068	0.465108	-1.10436	1.75996e-21	1.29435e-20	gi|999999111|ref|NC_006814.3|	1675689	1676426	-	738	LBA_RS08115	GO:0016021;GO:0034257;GO:0034258	K03811	COG3201	H	nicotinamide mononucleotide [Lactobacillus acidophilus NCFM]	-
gene-LBA_RS02675	114742	83712.6	145770	1.74132	0.800182	1.77775e-21	1.30194e-20	gi|999999111|ref|NC_006814.3|	498965	500464	+	1500	LBA_RS02675	GO:0030115;GO:0005199;GO:0009274	-	-	-	SlpX protein [Lactobacillus acidophilus NCFM]	sp|P35829|SLAP_LACAC S-layer protein OS=Lactobacillus acidophilus (strain ATCC 700396 / NCK56 / N2 / NCFM) GN=slpA PE=1 SV=1
gene-LBA_RS01100	519.258	772.895	265.62	0.343669	-1.54091	2.0228e-21	1.4752e-20	gi|999999111|ref|NC_006814.3|	226549	226830	-	282	LBA_RS01100	-	-	-	-	hypothetical protein LBA0229 [Lactobacillus acidophilus NCFM]	-
gene-LBA_RS05725	2144.25	1423.87	2864.63	2.01187	1.00853	2.83507e-21	2.05897e-20	gi|999999111|ref|NC_006814.3|	1116997	1117488	-	492	LBA_RS05725	GO:0046939;GO:0004017	-	COG0563	F	adenylate kinase [Lactobacillus acidophilus NCFM]	-
gene-LBA_RS06355	1484.23	948.155	2020.31	2.13078	1.09138	3.8434e-21	2.77969e-20	gi|999999111|ref|NC_006814.3|	1260794	1261453	-	660	LBA_RS06355	-	K02334	COG1573	L	DNA polymerase [Lactobacillus acidophilus NCFM]	-
gene-LBA_RS07795	7391.43	5059.2	9723.65	1.92197	0.942588	5.168e-21	3.72224e-20	gi|999999111|ref|NC_006814.3|	1585828	1587885	-	2058	LBA_RS07795	GO:0008658;GO:0016021	K12555	COG0744	M	penicillin-binding protein [Lactobacillus acidophilus NCFM]	sp|P38050|PBPF_BACSU Penicillin-binding protein 1F OS=Bacillus subtilis (strain 168) GN=pbpF PE=2 SV=2
gene-LBA_RS07560	3880.75	5063.76	2697.74	0.532755	-0.908456	6.90901e-21	4.95572e-20	gi|999999111|ref|NC_006814.3|	1531790	1533724	-	1935	LBA_RS07560	GO:0046872;GO:0005737;GO:0004829;GO:0006435;GO:0005524	K01868	COG0441	J	threonyl-tRNA synthetase [Lactobacillus acidophilus NCFM]	sp|Q5FIW3|SYT_LACAC Threonine--tRNA ligase OS=Lactobacillus acidophilus (strain ATCC 700396 / NCK56 / N2 / NCFM) GN=thrS PE=3 SV=1
gene-LBA_RS06865	1137.08	1570.56	703.592	0.447987	-1.15847	1.12463e-20	8.03372e-20	gi|999999111|ref|NC_006814.3|	1386063	1386359	-	297	LBA_RS06865	-	-	-	-	hypothetical protein LBA1394 [Lactobacillus acidophilus NCFM]	-
gene-LBA_RS04010	7042.46	5016.99	9067.93	1.80745	0.853952	1.12933e-20	8.03439e-20	gi|999999111|ref|NC_006814.3|	764883	766076	+	1194	LBA_RS04010	GO:0016021;GO:0051301;GO:0008360	K05837	COG0772	D	rod shape-determining protein [Lactobacillus acidophilus NCFM]	sp|P39604|RODA_BACSU Rod shape-determining protein RodA OS=Bacillus subtilis (strain 168) GN=rodA PE=1 SV=1
gene-LBA_RS04940	6515.9	4656.08	8375.72	1.79888	0.847096	1.58492e-20	1.12297e-19	gi|999999111|ref|NC_006814.3|	950498	952099	+	1602	LBA_RS04940	GO:0016021;GO:0015299;GO:1902600	K03316	COG0025	P	Na+-H+ antiporter [Lactobacillus acidophilus NCFM]	sp|A8FHE3|NHAK_BACP2 Sodium, potassium, lithium and rubidium/H(+) antiporter OS=Bacillus pumilus (strain SAFR-032) GN=nhaK PE=3 SV=1
gene-LBA_RS04135	1753.14	1151.09	2355.19	2.04605	1.03284	1.60608e-20	1.13336e-19	gi|999999111|ref|NC_006814.3|	789697	791076	+	1380	LBA_RS04135	GO:0009252;GO:0005524;GO:0008764;GO:0008360;GO:0071555;GO:0005737;GO:0007049;GO:0051301	K01925	COG0771	M	UDP-N-acetylmuramoyl-L-alanyl-D-glutamate synthetase [Lactobacillus acidophilus NCFM]	sp|Q5FKV3|MURD_LACAC UDP-N-acetylmuramoylalanine--D-glutamate ligase OS=Lactobacillus acidophilus (strain ATCC 700396 / NCK56 / N2 / NCFM) GN=murD PE=3 SV=1
gene-LBA_RS08870	5956.66	4245.63	7667.68	1.80602	0.85281	2.01161e-20	1.4138e-19	gi|999999111|ref|NC_006814.3|	1833240	1834385	-	1146	LBA_RS08870	GO:0023014;GO:0016021;GO:0005524;GO:0005622;GO:0000160;GO:0000155	-	NOG02023	T	two-component sensor histidine kinase-like protein [Lactobacillus acidophilus NCFM]	sp|Q06240|VANS_ENTFC Sensor protein VanS OS=Enterococcus faecium GN=vanS PE=3 SV=1
gene-LBA_RS08025	5898.13	7880.53	3915.73	0.496887	-1.00901	2.49857e-20	1.749e-19	gi|999999111|ref|NC_006814.3|	1647109	1652883	-	5775	LBA_RS08025	GO:0005576;GO:0005618;GO:0016021	-	NOG48972	S	surface protein [Lactobacillus acidophilus NCFM]	sp|Q02192|BCA_STRA1 C protein alpha-antigen OS=Streptococcus agalactiae serotype Ia (strain ATCC 27591 / A909 / CDC SS700) GN=bca PE=1 SV=1
gene-LBA_RS09555	9914.97	12663	7166.95	0.565977	-0.821185	2.73252e-20	1.90511e-19	gi|999999111|ref|NC_006814.3|	1976974	1978899	+	1926	LBA_RS09555	GO:0016021;GO:0046872;GO:0004008;GO:0005886;GO:0000166;GO:0060003	K17686	COG2217	P	copper-transporting ATPase [Lactobacillus acidophilus NCFM]	sp|Q4L970|COPA_STAHJ Copper-exporting P-type ATPase A OS=Staphylococcus haemolyticus (strain JCSC1435) GN=copA PE=3 SV=1
gene-LBA_RS04600	924.446	392.69	1456.2	3.70827	1.89075	2.89358e-20	2.00936e-19	gi|999999111|ref|NC_006814.3|	876715	877218	+	504	LBA_RS04600	GO:0055114;GO:0006730;GO:0046654;GO:0009165;GO:0004146;GO:0006545;GO:0050661	K00287	COG0262	H	dihydrofolate reductase [Lactobacillus acidophilus NCFM]	sp|Q54801|DYR_STRPN Dihydrofolate reductase OS=Streptococcus pneumoniae serotype 4 (strain ATCC BAA-334 / TIGR4) GN=dhfR PE=1 SV=2
gene-LBA_RS01960	420.683	207.607	633.759	3.05269	1.61008	3.36271e-20	2.32588e-19	gi|999999111|ref|NC_006814.3|	371965	372600	+	636	LBA_RS01960	GO:0051775;GO:0045892;GO:0003700;GO:0005737;GO:0050662;GO:0003677	K01926	COG2344	K	redox-sensing transcriptional repressor Rex [Lactobacillus acidophilus NCFM]	sp|Q5FLY5|REX_LACAC Redox-sensing transcriptional repressor rex OS=Lactobacillus acidophilus (strain ATCC 700396 / NCK56 / N2 / NCFM) GN=rex PE=3 SV=1
gene-LBA_RS02355	6732.23	4834.03	8630.42	1.78535	0.836204	3.48587e-20	2.40153e-19	gi|999999111|ref|NC_006814.3|	428376	430436	+	2061	LBA_RS02355	GO:0046872;GO:0008484;GO:0016021;GO:0008152;GO:0016740	K19005	COG1368	M	phosphoglycerol transferase [Lactobacillus acidophilus NCFM]	sp|Q797B3|LTAS1_BACSU Lipoteichoic acid synthase 1 OS=Bacillus subtilis (strain 168) GN=ltaS1 PE=1 SV=1
gene-LBA_RS07340	15083.5	10996.6	19170.4	1.7433	0.801824	4.05475e-20	2.78245e-19	gi|999999111|ref|NC_006814.3|	1487831	1488841	-	1011	LBA_RS07340	-	-	-	-	hypothetical protein LBA1497 [Lactobacillus acidophilus NCFM]	-
gene-LBA_RS03395	3975.97	5163.15	2788.79	0.540134	-0.888611	4.90114e-20	3.35007e-19	gi|999999111|ref|NC_006814.3|	638578	641337	+	2760	LBA_RS03395	GO:0005524;GO:0008900;GO:1902600;GO:0070588;GO:0005388;GO:0016021;GO:0046872	-	COG0474	P	H+-K+-exchanging ATPase [Lactobacillus acidophilus NCFM]	sp|O34431|ATCL_BACSU Calcium-transporting ATPase OS=Bacillus subtilis (strain 168) GN=yloB PE=1 SV=1
gene-LBA_RS00505	5307.84	3784.7	6830.98	1.80489	0.851912	6.54464e-20	4.45598e-19	gi|999999111|ref|NC_006814.3|	99286	101043	+	1758	LBA_RS00505	GO:0006629;GO:0016021;GO:0008889	K01126	COG4781	C	glycerophosphodiester phosphodiesterase [Lactobacillus acidophilus NCFM]	sp|O07592|YHDW_BACSU Putative glycerophosphoryl diester phosphodiesterase YhdW OS=Bacillus subtilis (strain 168) GN=yhdW PE=3 SV=1
gene-LBA_RS01580	7579.87	5475.66	9684.09	1.76857	0.822585	8.39344e-20	5.69251e-19	gi|999999111|ref|NC_006814.3|	307756	308199	+	444	LBA_RS01580	GO:0005840;GO:0003735;GO:0006412	K02871	COG0102	J	50S ribosomal protein L13 [Lactobacillus acidophilus NCFM]	sp|Q5FM59|RL13_LACAC 50S ribosomal protein L13 OS=Lactobacillus acidophilus (strain ATCC 700396 / NCK56 / N2 / NCFM) GN=rplM PE=3 SV=1
gene-LBA_RS00555	393.088	596.918	189.258	0.317058	-1.65718	8.46512e-20	5.71887e-19	gi|999999111|ref|NC_006814.3|	110225	110857	-	633	LBA_RS00555	GO:0003905;GO:0006284;GO:0003677	K03652	COG2094	L	possible DNA-3-methyladenine glycosylase II [Lactobacillus acidophilus]	sp|Q5FMR0|3MGH_LACAC Putative 3-methyladenine DNA glycosylase OS=Lactobacillus acidophilus (strain ATCC 700396 / NCK56 / N2 / NCFM) GN=LBA0113 PE=3 SV=1
gene-LBA_RS06515	2089.13	1407.94	2770.33	1.96766	0.976477	1.15701e-19	7.78633e-19	gi|999999111|ref|NC_006814.3|	1295317	1296207	-	891	LBA_RS06515	GO:0003924;GO:0005525;GO:0046872	K06949	COG1162	R	hypothetical protein LBA1316 [Lactobacillus acidophilus NCFM]	sp|Q5FJH9|RSGA_LACAC Putative ribosome biogenesis GTPase RsgA OS=Lactobacillus acidophilus (strain ATCC 700396 / NCK56 / N2 / NCFM) GN=rsgA PE=3 SV=1
gene-LBA_RS09625	1856.1	2915.91	796.29	0.273085	-1.87258	1.294e-19	8.67476e-19	gi|999999111|ref|NC_006814.3|	245071	245211	+	141	LBA_RS09625	-	-	-	-	hypothetical protein [Lactobacillus acidophilus]	-
gene-LBA_RS07390	724.909	421.687	1028.13	2.43814	1.28578	1.92323e-19	1.28437e-18	gi|999999111|ref|NC_006814.3|	1496601	1497164	-	564	LBA_RS07390	GO:0046872;GO:0030272;GO:0005524	K01934	COG0212	H	5-formyltetrahydrofolate cyclo-ligase [Lactobacillus acidophilus NCFM]	sp|P54491|YQGN_BACSU Uncharacterized protein YqgN OS=Bacillus subtilis (strain 168) GN=yqgN PE=1 SV=1
gene-LBA_RS07490	5156.91	7943.87	2369.95	0.298337	-1.74499	3.40983e-19	2.26844e-18	gi|999999111|ref|NC_006814.3|	1521718	1522869	-	1152	LBA_RS07490	-	-	COG1323	S	hypothetical protein LBA1527 [Lactobacillus acidophilus NCFM]	sp|Q5FIX8|Y1527_LACAC UPF0348 protein LBA1527 OS=Lactobacillus acidophilus (strain ATCC 700396 / NCK56 / N2 / NCFM) GN=LBA1527 PE=3 SV=1
gene-LBA_RS00295	415.51	210.318	620.703	2.95126	1.56133	4.11654e-19	2.72819e-18	gi|999999111|ref|NC_006814.3|	58261	58674	+	414	LBA_RS00295	GO:0006412;GO:0005506;GO:0042586	K01462	COG0242	J	peptide deformylase [Lactobacillus acidophilus NCFM]	sp|O08450|DEF_CLOB8 Peptide deformylase OS=Clostridium beijerinckii (strain ATCC 51743 / NCIMB 8052) GN=def PE=3 SV=1
gene-LBA_RS04630	2337.49	3071.96	1603.01	0.521819	-0.938378	4.25478e-19	2.80912e-18	gi|999999111|ref|NC_006814.3|	884330	885712	+	1383	LBA_RS04630	GO:0055114;GO:0000104	K00244	COG1053	C	fumarate reductase flavoprotein subunit [Lactobacillus acidophilus NCFM]	sp|P83223|FRDA_SHEON Fumarate reductase flavoprotein subunit OS=Shewanella oneidensis (strain MR-1) GN=SO_0970 PE=1 SV=2
gene-LBA_RS07815	718.57	1071.7	365.442	0.340993	-1.55218	8.1014e-19	5.32858e-18	gi|999999111|ref|NC_006814.3|	1590585	1591607	-	1023	LBA_RS07815	GO:0052852;GO:0052853;GO:0052854;GO:0010181;GO:0055114	-	COG1304	C	glycolate oxidase [Lactobacillus acidophilus NCFM]	sp|O49506|GLO5_ARATH Peroxisomal (S)-2-hydroxy-acid oxidase GLO5 OS=Arabidopsis thaliana GN=GLO5 PE=1 SV=1
gene-LBA_RS00780	8797.17	12408.5	5185.87	0.417929	-1.25867	1.00953e-18	6.61509e-18	gi|999999111|ref|NC_006814.3|	155065	155778	+	714	LBA_RS00780	GO:0051539;GO:0055114;GO:0005737;GO:0043365	K04068	COG0602	O	anaerobic NTP reductase or activator protein [Lactobacillus acidophilus NCFM]	sp|P0A9N9|NRDG_ECO57 Anaerobic ribonucleoside-triphosphate reductase-activating protein OS=Escherichia coli O157:H7 GN=nrdG PE=3 SV=1
gene-LBA_RS07045	3313.51	2345.5	4281.52	1.82542	0.868228	1.10053e-18	7.18433e-18	gi|999999111|ref|NC_006814.3|	1418726	1419340	-	615	LBA_RS07045	GO:0016301;GO:0015969;GO:0016310	-	COG2357	S	hypothetical protein LBA1432 [Lactobacillus acidophilus NCFM]	sp|P39583|YWAC_BACSU GTP pyrophosphokinase YwaC OS=Bacillus subtilis (strain 168) GN=ywaC PE=1 SV=1
gene-LBA_RS09490	533.48	774.624	292.336	0.377391	-1.40587	1.55258e-18	1.00975e-17	gi|999999111|ref|NC_006814.3|	1962667	1963467	-	801	LBA_RS09490	GO:0016787	K07024	COG0561	R	hypothetical protein LBA1951 [Lactobacillus acidophilus NCFM]	sp|P44447|Y003_HAEIN Uncharacterized protein HI_0003 OS=Haemophilus influenzae (strain ATCC 51907 / DSM 11121 / KW20 / Rd) GN=HI_0003 PE=1 SV=1
gene-LBA_RS02430	1753.8	825.565	2682.03	3.24872	1.69987	2.32196e-18	1.50452e-17	gi|999999111|ref|NC_006814.3|	444247	445620	-	1374	LBA_RS02430	GO:0015171;GO:0003333;GO:0016021	K03293	COG1113	E	amino acid permease [Lactobacillus acidophilus NCFM]	sp|P96704|YDGF_BACSU Uncharacterized transporter YdgF OS=Bacillus subtilis (strain 168) GN=ydgF PE=3 SV=1
gene-LBA_RS05000	970.724	608.951	1332.5	2.18818	1.12973	2.96622e-18	1.91486e-17	gi|999999111|ref|NC_006814.3|	964122	964976	+	855	LBA_RS05000	GO:0016787	-	COG4814	R	hydrolase [Lactobacillus acidophilus NCFM]	-
gene-LBA_RS06360	2241.45	1553.9	2928.99	1.88493	0.914509	3.10424e-18	1.99656e-17	gi|999999111|ref|NC_006814.3|	1261749	1262681	-	933	LBA_RS06360	GO:0016021;GO:0016757	-	COG0463	M	glycosyl transferase [Lactobacillus acidophilus NCFM]	sp|Q45539|CSBB_BACSU Putative glycosyltransferase CsbB OS=Bacillus subtilis (strain 168) GN=csbB PE=2 SV=1
gene-LBA_RS05815	577.127	828.08	326.174	0.393892	-1.34413	3.7192e-18	2.3833e-17	gi|999999111|ref|NC_006814.3|	1137842	1138471	-	630	LBA_RS05815	GO:0006284;GO:0046872;GO:0051539;GO:0003677;GO:0003906;GO:0090305;GO:0019104	K10773	COG0177	L	endonuclease III [Lactobacillus acidophilus NCFM]	sp|P39788|END3_BACSU Endonuclease III OS=Bacillus subtilis (strain 168) GN=nth PE=3 SV=1
gene-LBA_RS05145	18978.7	14178.8	23778.5	1.67704	0.745919	3.80108e-18	2.42684e-17	gi|999999111|ref|NC_006814.3|	998965	1006917	+	7953	LBA_RS05145	GO:0016021	-	NOG113473	S	mucus binding protein [Lactobacillus acidophilus NCFM]	-
gene-LBA_RS06195	1785.96	2356.2	1215.73	0.515971	-0.954639	5.82486e-18	3.70537e-17	gi|999999111|ref|NC_006814.3|	1223713	1224867	-	1155	LBA_RS06195	GO:0031072;GO:0006457;GO:0051082;GO:0009408;GO:0005524;GO:0006260;GO:0008270;GO:0005737	K03686	COG0484	O	molecular chaperone DnaJ [Lactobacillus acidophilus NCFM]	sp|Q84BU3|DNAJ_LACAC Chaperone protein DnaJ OS=Lactobacillus acidophilus (strain ATCC 700396 / NCK56 / N2 / NCFM) GN=dnaJ PE=3 SV=1
gene-LBA_RS00715	764.12	461.932	1066.31	2.30837	1.20688	5.92266e-18	3.75389e-17	gi|999999111|ref|NC_006814.3|	141014	141502	+	489	LBA_RS00715	GO:0005215;GO:0008643	K20112	COG1762	G	PTS system transporter subunit IIA [Lactobacillus acidophilus NCFM]	-
gene-LBA_RS02465	3345.81	4304.26	2387.36	0.554651	-0.850347	6.53457e-18	4.12672e-17	gi|999999111|ref|NC_006814.3|	455358	457178	+	1821	LBA_RS02465	-	-	NOG27127	S	hypothetical protein LBA0468 [Lactobacillus acidophilus NCFM]	-
gene-LBA_RS05085	1147.61	743.436	1551.78	2.08731	1.06164	7.62913e-18	4.80057e-17	gi|999999111|ref|NC_006814.3|	984751	985578	+	828	LBA_RS05085	GO:0005524;GO:0009443;GO:0016310;GO:0008478	K00868	COG2240	H	pyridoxal kinase [Lactobacillus acidophilus NCFM]	sp|Q57LS3|PDXK_SALCH Pyridoxine kinase OS=Salmonella choleraesuis (strain SC-B67) GN=pdxK PE=3 SV=1
gene-LBA_RS01110	18070.7	24366.2	11775.3	0.483264	-1.04912	1.24666e-17	7.81629e-17	gi|999999111|ref|NC_006814.3|	228340	228744	+	405	LBA_RS01110	-	-	-	-	hypothetical protein LBA0231 [Lactobacillus acidophilus NCFM]	-
gene-LBA_RS03040	5693.16	7220.42	4165.9	0.576961	-0.793453	1.57943e-17	9.8672e-17	gi|999999111|ref|NC_006814.3|	568438	569358	+	921	LBA_RS03040	-	-	NOG53750	S	hypothetical protein LBA0583 [Lactobacillus acidophilus NCFM]	-
gene-LBA_RS00195	4782.24	3484.09	6080.38	1.74518	0.803378	2.27363e-17	1.41534e-16	gi|999999111|ref|NC_006814.3|	34699	35223	-	525	LBA_RS00195	GO:0005215;GO:0006810;GO:0016021	-	firmNOG27920	S	hypothetical protein LBA0039 [Lactobacillus acidophilus NCFM]	-
gene-LBA_RS05150	3636.75	4655.39	2618.11	0.562382	-0.830377	2.53584e-17	1.57295e-16	gi|999999111|ref|NC_006814.3|	1007250	1014182	+	6933	LBA_RS05150	GO:0005576;GO:0016020	-	NOG113473	S	mucus binding protein [Lactobacillus acidophilus NCFM]	-
gene-LBA_RS05185	77444	58716.7	96171.2	1.63789	0.711834	2.76313e-17	1.70785e-16	gi|999999111|ref|NC_006814.3|	1019042	1019899	+	858	LBA_RS05185	GO:0055114;GO:0050580	-	COG0656	R	oxidoreductase [Lactobacillus acidophilus NCFM]	sp|O32210|GR_BACSU Glyoxal reductase OS=Bacillus subtilis (strain 168) GN=yvgN PE=1 SV=1
gene-LBA_RS07875	5663.16	7358.86	3967.45	0.539139	-0.89127	3.23393e-17	1.99178e-16	gi|999999111|ref|NC_006814.3|	1601504	1603435	-	1932	LBA_RS07875	GO:0016021	-	-	-	mucus binding protein [Lactobacillus acidophilus NCFM]	-
gene-LBA_RS09325	806.376	501.734	1111.02	2.21436	1.14689	4.52001e-17	2.77408e-16	gi|999999111|ref|NC_006814.3|	1929296	1930267	+	972	LBA_RS09325	GO:0009089;GO:0003796;GO:0005975;GO:0030170;GO:0016998;GO:0009253;GO:0008836	-	COG3757	M	lysin [Lactobacillus acidophilus]	sp|P33486|LYS_BPMV1 Lysozyme OS=Lactococcus phage mv1 GN=lysA PE=1 SV=3
gene-LBA_RS03755	4572.4	3345.25	5799.54	1.73367	0.793826	9.77372e-17	5.9774e-16	gi|999999111|ref|NC_006814.3|	721708	722436	+	729	LBA_RS03755	GO:0016740;GO:0005737;GO:0003677;GO:0006355	-	COG0217	K	hypothetical protein LBA0733 [Lactobacillus acidophilus NCFM]	sp|Q5FL22|Y733_LACAC Probable transcriptional regulatory protein LBA0733 OS=Lactobacillus acidophilus (strain ATCC 700396 / NCK56 / N2 / NCFM) GN=LBA0733 PE=3 SV=1
gene-LBA_RS03050	2564.72	3302.22	1827.21	0.553327	-0.853797	1.04632e-16	6.37671e-16	gi|999999111|ref|NC_006814.3|	569961	571259	-	1299	LBA_RS03050	GO:0005215;GO:0006810	K02027	COG1653	G	glycerol-3-phosphate ABC transporter [Lactobacillus acidophilus NCFM]	sp|Q57IS0|UGPB_SALCH sn-glycerol-3-phosphate-binding periplasmic protein UgpB OS=Salmonella choleraesuis (strain SC-B67) GN=ugpB PE=3 SV=1
gene-LBA_RS01255	9747.59	12230.5	7264.73	0.593987	-0.751498	1.17779e-16	7.15293e-16	gi|999999111|ref|NC_006814.3|	250411	251646	+	1236	LBA_RS01255	GO:0004372;GO:0035999;GO:0030170;GO:0032259;GO:0019264;GO:0005737;GO:0008168	K00600	COG0112	E	serine hydroxymethyltransferase [Lactobacillus acidophilus NCFM]	sp|Q5FMC0|GLYA_LACAC Serine hydroxymethyltransferase OS=Lactobacillus acidophilus (strain ATCC 700396 / NCK56 / N2 / NCFM) GN=glyA PE=3 SV=1
gene-LBA_RS03615	22322.2	16154.8	28489.7	1.76354	0.818475	1.18692e-16	7.18332e-16	gi|999999111|ref|NC_006814.3|	694078	695289	+	1212	LBA_RS03615	GO:0005737;GO:0004618;GO:0006096;GO:0005524	K00927	COG0126	G	phosphoglycerate kinase [Lactobacillus acidophilus NCFM]	sp|Q5FL50|PGK_LACAC Phosphoglycerate kinase OS=Lactobacillus acidophilus (strain ATCC 700396 / NCK56 / N2 / NCFM) GN=pgk PE=3 SV=1
gene-LBA_RS09130	638.674	384.478	892.869	2.32229	1.21555	1.64702e-16	9.93342e-16	gi|999999111|ref|NC_006814.3|	1888369	1889949	-	1581	LBA_RS09130	GO:0016021;GO:0055085;GO:0005524;GO:0042626	K06147	COG1132	V	ABC transporter ATP-binding protein [Lactobacillus acidophilus NCFM]	sp|P12866|STE6_YEAST Alpha-factor-transporting ATPase OS=Saccharomyces cerevisiae (strain ATCC 204508 / S288c) GN=STE6 PE=1 SV=1
gene-LBA_RS02020	7092.66	8893.05	5292.26	0.595101	-0.748794	1.9353e-16	1.16318e-15	gi|999999111|ref|NC_006814.3|	386551	387600	+	1050	LBA_RS02020	GO:0032508;GO:0003677;GO:0005524;GO:0009432;GO:0006310;GO:0006281;GO:0009378	K03551	COG2255	L	Holliday junction DNA helicase RuvB [Lactobacillus acidophilus NCFM]	sp|Q5FLX2|RUVB_LACAC Holliday junction ATP-dependent DNA helicase RuvB OS=Lactobacillus acidophilus (strain ATCC 700396 / NCK56 / N2 / NCFM) GN=ruvB PE=3 SV=1
gene-LBA_RS07370	1375.5	934.147	1816.86	1.94493	0.959721	2.05421e-16	1.23041e-15	gi|999999111|ref|NC_006814.3|	1494216	1495136	-	921	LBA_RS07370	GO:0052381;GO:0005524;GO:0008033	K00791	COG0324	J	tRNA delta(2)-isopentenylpyrophosphate transferase [Lactobacillus acidophilus NCFM]	sp|Q5FJ02|MIAA_LACAC tRNA dimethylallyltransferase OS=Lactobacillus acidophilus (strain ATCC 700396 / NCK56 / N2 / NCFM) GN=miaA PE=3 SV=1
gene-LBA_RS03170	454.926	252.606	657.247	2.60187	1.37955	2.48058e-16	1.4807e-15	gi|999999111|ref|NC_006814.3|	596799	597284	+	486	LBA_RS03170	GO:0008982;GO:0009401;GO:0016310;GO:0016301;GO:0103111;GO:0034219	K02777	COG2190	G	PTS system transporter subunit IIABC [Lactobacillus acidophilus NCFM]	sp|P35595|PTG3C_STRPN PTS system glucose-specific EIICBA component OS=Streptococcus pneumoniae serotype 4 (strain ATCC BAA-334 / TIGR4) GN=exp5 PE=3 SV=2
gene-LBA_RS02980	565.236	331.444	799.028	2.41075	1.26948	2.75737e-16	1.6403e-15	gi|999999111|ref|NC_006814.3|	555867	557492	+	1626	LBA_RS02980	GO:0005524;GO:0016887	-	COG0488	R	ABC transporter ATP-binding protein [Lactobacillus acidophilus NCFM]	sp|O31716|YKPA_BACSU Uncharacterized ABC transporter ATP-binding protein YkpA OS=Bacillus subtilis (strain 168) GN=ykpA PE=3 SV=1
gene-LBA_RS02455	2306.92	2973.7	1640.14	0.55155	-0.858437	2.99974e-16	1.77842e-15	gi|999999111|ref|NC_006814.3|	453002	453412	+	411	LBA_RS02455	GO:0016021;GO:0055085;GO:0005524;GO:0042626	-	NOG102839;NOG216431	R	nudix family protein [Lactobacillus acidophilus NCFM]	sp|O05437|MUTT4_MYCTU Putative mutator protein MutT4 OS=Mycobacterium tuberculosis GN=mutT4 PE=2 SV=1
gene-LBA_RS09470	8050.51	10064.7	6036.32	0.599753	-0.73756	3.03789e-16	1.79493e-15	gi|999999111|ref|NC_006814.3|	1959404	1960231	-	828	LBA_RS09470	GO:0050580;GO:0055114	-	COG0656	R	aldehyde reductase [Lactobacillus acidophilus NCFM]	sp|P76234|YEAE_ECOLI Uncharacterized protein YeaE OS=Escherichia coli (strain K12) GN=yeaE PE=4 SV=1
gene-LBA_RS07590	8291.79	10342.8	6240.74	0.603387	-0.728844	3.61045e-16	2.12602e-15	gi|999999111|ref|NC_006814.3|	1538174	1540834	-	2661	LBA_RS07590	GO:0003887;GO:0003677;GO:0008408;GO:0006261;GO:0071897;GO:0090305	K02335	COG0258	L	DNA polymerase I [Lactobacillus acidophilus NCFM]	sp|Q9CDS1|DPO1_LACLA DNA polymerase I OS=Lactococcus lactis subsp. lactis (strain IL1403) GN=polA PE=3 SV=1
gene-LBA_RS04625	2707.34	3469.64	1945.04	0.560588	-0.834987	3.6302e-16	2.13045e-15	gi|999999111|ref|NC_006814.3|	882913	884316	+	1404	LBA_RS04625	GO:0006106;GO:0006099;GO:0045239;GO:0004333	K01679	COG0114	C	fumarate hydratase [Lactobacillus acidophilus NCFM]	sp|Q81F85|FUMC_BACCR Fumarate hydratase class II OS=Bacillus cereus (strain ATCC 14579 / DSM 31) GN=fumC PE=3 SV=1
gene-LBA_RS04125	6826.33	5134.68	8517.99	1.65891	0.730237	6.527e-16	3.81764e-15	gi|999999111|ref|NC_006814.3|	786556	788718	+	2163	LBA_RS04125	GO:0008658;GO:0016021;GO:0051301	K08724	COG0768	M	penicillin-binding protein [Lactobacillus acidophilus NCFM]	sp|Q07868|PBPB_BACSU Penicillin-binding protein 2B OS=Bacillus subtilis (strain 168) GN=pbpB PE=1 SV=2
gene-LBA_RS02560	407.054	704.479	109.628	0.155616	-2.68394	7.62737e-16	4.44632e-15	gi|999999111|ref|NC_006814.3|	478246	478452	-	207	LBA_RS02560	-	-	-	-	hypothetical protein LBA0487 [Lactobacillus acidophilus NCFM]	-
gene-LBA_RS04150	4762.33	3536.74	5987.92	1.69306	0.759633	7.98544e-16	4.63954e-15	gi|999999111|ref|NC_006814.3|	793121	794473	+	1353	LBA_RS04150	GO:0032153;GO:0008360;GO:0009898;GO:0043093	K03590	COG0849	D	cell division protein [Lactobacillus acidophilus NCFM]	sp|O07672|FTSA_ENTHR Cell division protein FtsA OS=Enterococcus hirae GN=ftsA PE=3 SV=1
gene-LBA_RS05465	1632.09	1142.96	2121.22	1.8559	0.892117	1.62147e-15	9.38943e-15	gi|999999111|ref|NC_006814.3|	1064914	1066239	-	1326	LBA_RS05465	GO:0016021;GO:0015171;GO:0003333	K03294	COG0531	E	amino acid permease [Lactobacillus acidophilus NCFM]	sp|O34739|STET_BACSU Serine/threonine exchanger SteT OS=Bacillus subtilis (strain 168) GN=steT PE=1 SV=1
gene-LBA_RS07135	320.63	478.729	162.53	0.339504	-1.5585	2.10773e-15	1.21648e-14	gi|999999111|ref|NC_006814.3|	1435001	1435681	-	681	LBA_RS07135	-	-	-	-	hypothetical protein LBA1452 [Lactobacillus acidophilus NCFM]	-
gene-LBA_RS00550	658.12	909.925	406.315	0.446537	-1.16315	2.54963e-15	1.46667e-14	gi|999999111|ref|NC_006814.3|	108280	109893	-	1614	LBA_RS00550	GO:0005215;GO:0005886;GO:0006810;GO:0016021	K17074	COG0765	E	amino acid ABC superfamily ATP binding cassette transporter, membrane protein [Lactobacillus acidophilus]	sp|P45023|Y1079_HAEIN Probable amino-acid ABC transporter permease protein HI_0179 OS=Haemophilus influenzae (strain ATCC 51907 / DSM 11121 / KW20 / Rd) GN=HI_1079 PE=3 SV=2
gene-LBA_RS01250	635.815	882.754	388.877	0.440526	-1.1827	2.70968e-15	1.55361e-14	gi|999999111|ref|NC_006814.3|	250073	250354	+	282	LBA_RS01250	-	-	-	-	hypothetical protein LBA0260 [Lactobacillus acidophilus NCFM]	-
gene-LBA_RS06165	1430.23	994.548	1865.92	1.87615	0.907773	3.66739e-15	2.09582e-14	gi|999999111|ref|NC_006814.3|	1215819	1216634	-	816	LBA_RS06165	GO:0016310;GO:0046917;GO:0005524	K05966	COG1767	H	triphosphoribosyl-dephospho-CoA synthase [Lactobacillus acidophilus NCFM]	sp|Q88XT4|CITG_LACPL Probable 2-(5&apos;&apos;-triphosphoribosyl)-3&apos;-dephosphocoenzyme-A synthase OS=Lactobacillus plantarum (strain ATCC BAA-793 / NCIMB 8826 / WCFS1) GN=citG PE=3 SV=1
gene-LBA_RS07310	137.486	46.4427	228.529	4.92068	2.29886	3.80243e-15	2.16368e-14	gi|999999111|ref|NC_006814.3|	1478647	1479588	+	942	LBA_RS07310	GO:0004802;GO:0008152	K00615	COG3958	G	transketolase [Lactobacillus acidophilus NCFM]	sp|Q58092|TKTC_METJA Putative transketolase C-terminal section OS=Methanocaldococcus jannaschii (strain ATCC 43067 / DSM 2661 / JAL-1 / JCM 10045 / NBRC 100440) GN=MJ0679 PE=5 SV=1
gene-LBA_RS07780	2619.05	1904.94	3333.15	1.74973	0.807135	3.81096e-15	2.16368e-14	gi|999999111|ref|NC_006814.3|	1581763	1584261	-	2499	LBA_RS07780	GO:0016021	-	COG4717	S	hypothetical protein LBA1590 [Lactobacillus acidophilus NCFM]	sp|O08455|YHAN_BACSU Uncharacterized protein YhaN OS=Bacillus subtilis (strain 168) GN=yhaN PE=2 SV=1
gene-LBA_RS02580	415.59	217.066	614.113	2.82915	1.50037	3.9273e-15	2.22249e-14	gi|999999111|ref|NC_006814.3|	481647	482540	+	894	LBA_RS02580	GO:0008152;GO:0003824	-	NOG02351	S	hypothetical protein LBA0492 [Lactobacillus acidophilus NCFM]	-
gene-LBA_RS00210	376.977	204.719	549.236	2.68288	1.42378	3.96341e-15	2.23567e-14	gi|999999111|ref|NC_006814.3|	38124	39164	+	1041	LBA_RS00210	GO:0016021	-	COG0628	S	permease [Lactobacillus acidophilus NCFM]	sp|P96604|YDBI_BACSU UPF0118 membrane protein YdbI OS=Bacillus subtilis (strain 168) GN=ydbI PE=3 SV=1
gene-LBA_RS08140	1717.78	2225.78	1209.78	0.543532	-0.879563	4.32512e-15	2.43183e-14	gi|999999111|ref|NC_006814.3|	1681849	1682766	+	918	LBA_RS08140	GO:0006508;GO:0004177	K01259	NOG216879;NOG212176	E	prolyl aminopeptidase [Lactobacillus acidophilus NCFM]	sp|A5FIF5|PIP_FLAJ1 Proline iminopeptidase OS=Flavobacterium johnsoniae (strain ATCC 17061 / DSM 2064 / UW101) GN=fpaP PE=3 SV=2
gene-LBA_RS04610	754.814	403.456	1106.17	2.74174	1.45509	4.79824e-15	2.68917e-14	gi|999999111|ref|NC_006814.3|	880089	880943	+	855	LBA_RS04610	GO:0016021	K02073	COG1464	P	ABC superfamily ATP binding cassette transporter, binding protein [Lactobacillus acidophilus]	sp|P31728|METQ_HAEIN Probable D-methionine-binding lipoprotein MetQ OS=Haemophilus influenzae (strain ATCC 51907 / DSM 11121 / KW20 / Rd) GN=metQ PE=1 SV=2
gene-LBA_RS04330	5545.95	6915.61	4176.28	0.603892	-0.727638	5.05932e-15	2.82641e-14	gi|999999111|ref|NC_006814.3|	830229	831491	+	1263	LBA_RS04330	GO:0008233;GO:0008270;GO:0005524;GO:0046983;GO:0051082;GO:0006508;GO:0006457	K03544	COG1219	O	ATP-dependent protease ATP-binding subunit ClpX [Lactobacillus acidophilus NCFM]	sp|A8YUS4|CLPX_LACH4 ATP-dependent Clp protease ATP-binding subunit ClpX OS=Lactobacillus helveticus (strain DPC 4571) GN=clpX PE=3 SV=1
gene-LBA_RS04640	1175.04	796.667	1553.41	1.94988	0.963387	5.22212e-15	2.90804e-14	gi|999999111|ref|NC_006814.3|	887481	888407	+	927	LBA_RS04640	GO:0006096;GO:0055114;GO:0005737;GO:0004459	K00016	COG0039	C	L-lactate dehydrogenase [Lactobacillus acidophilus NCFM]	sp|Q5FKK7|LDH2_LACAC L-lactate dehydrogenase 2 OS=Lactobacillus acidophilus (strain ATCC 700396 / NCK56 / N2 / NCFM) GN=ldh2 PE=3 SV=1
gene-LBA_RS07030	1701.81	1203.45	2200.17	1.82821	0.870435	5.79368e-15	3.21604e-14	gi|999999111|ref|NC_006814.3|	1415542	1416720	-	1179	LBA_RS07030	GO:0055085;GO:0016021	-	NOG217475;firmNOG06687	G	transporter-membrane protein [Lactobacillus acidophilus NCFM]	sp|P94577|YWOG_BACSU Uncharacterized MFS-type transporter YwoG OS=Bacillus subtilis (strain 168) GN=ywoG PE=3 SV=1
gene-LBA_RS06765	6038.33	7504.33	4572.33	0.609292	-0.714794	8.23604e-15	4.55727e-14	gi|999999111|ref|NC_006814.3|	1347552	1349933	+	2382	LBA_RS06765	GO:0006508;GO:0008239;GO:0008236	K01281	NOG02281	E	x-prolyl-dipeptidyl aminopeptidase [Lactobacillus acidophilus NCFM]	sp|A8YVY9|PEPX_LACH4 Xaa-Pro dipeptidyl-peptidase OS=Lactobacillus helveticus (strain DPC 4571) GN=pepX PE=3 SV=1
gene-LBA_RS00175	1521.71	1978.7	1064.71	0.538086	-0.894091	9.00014e-15	4.96432e-14	gi|999999111|ref|NC_006814.3|	30348	31748	+	1401	LBA_RS00175	GO:0102008;GO:0006508	K08659	COG4690	E	cytosol non-specific dipeptidase [Lactobacillus acidophilus NCFM]	sp|Q9CFC3|PEPDB_LACLA Probable dipeptidase B OS=Lactococcus lactis subsp. lactis (strain IL1403) GN=pepDB PE=3 SV=1
gene-LBA_RS01995	1967.9	1325.47	2610.32	1.96935	0.977721	1.09624e-14	6.02762e-14	gi|999999111|ref|NC_006814.3|	379398	379682	+	285	LBA_RS01995	GO:0005737;GO:0006457;GO:0005524	K04078	COG0234	O	co-chaperonin GroES [Lactobacillus acidophilus NCFM]	sp|Q93G08|CH10_LACAC 10 kDa chaperonin OS=Lactobacillus acidophilus (strain ATCC 700396 / NCK56 / N2 / NCFM) GN=groS PE=3 SV=1
gene-LBA_RS06965	497.5	295.777	699.223	2.36402	1.24124	1.18065e-14	6.47129e-14	gi|999999111|ref|NC_006814.3|	1404207	1405010	-	804	LBA_RS06965	GO:0016021	-	NOG69042	T	hypothetical protein LBA1415 [Lactobacillus acidophilus NCFM]	-
gene-LBA_RS06070	1515.15	1968.3	1062	0.539551	-0.890168	1.19927e-14	6.55277e-14	gi|999999111|ref|NC_006814.3|	1194082	1194696	+	615	LBA_RS06070	GO:0008870	K00661	COG0110	R	maltose O-acetyltransferase [Lactobacillus acidophilus]	sp|Q552S7|Y5913_DICDI Putative acetyltransferase DDB_G0275913 OS=Dictyostelium discoideum GN=DDB_G0275913 PE=3 SV=1
gene-LBA_RS07675	2029.94	2597.02	1462.87	0.563288	-0.828055	1.39582e-14	7.60285e-14	gi|999999111|ref|NC_006814.3|	1559967	1561484	+	1518	LBA_RS07675	GO:0004177;GO:0006508;GO:0008270;GO:0008237	-	NOG37398	E	aminopeptidase [Lactobacillus acidophilus NCFM]	sp|Q6Q4G3|AMPQ_HUMAN Aminopeptidase Q OS=Homo sapiens GN=AQPEP PE=1 SV=4
gene-LBA_RS01715	902.458	1209.33	595.59	0.492498	-1.02181	1.43391e-14	7.786e-14	gi|999999111|ref|NC_006814.3|	331519	332271	+	753	LBA_RS01715	GO:0003723;GO:0030488;GO:0009020	K03218	COG0566	J	tRNA-rRNA methyltransferase [Lactobacillus acidophilus NCFM]	sp|Q06753|YACO_BACSU Putative TrmH family tRNA/rRNA methyltransferase YacO OS=Bacillus subtilis (strain 168) GN=yacO PE=3 SV=2
gene-LBA_RS01385	6626.31	8202.48	5050.13	0.615683	-0.69974	1.56351e-14	8.46332e-14	gi|999999111|ref|NC_006814.3|	279065	282706	+	3642	LBA_RS01385	GO:0006351;GO:0003899;GO:0032549;GO:0003677	K03043	COG0085	K	DNA-directed RNA polymerase subunit beta [Lactobacillus acidophilus NCFM]	sp|Q5FM97|RPOB_LACAC DNA-directed RNA polymerase subunit beta OS=Lactobacillus acidophilus (strain ATCC 700396 / NCK56 / N2 / NCFM) GN=rpoB PE=3 SV=1
gene-LBA_RS05950	1671.67	2158.69	1184.65	0.54878	-0.8657	1.5795e-14	8.52345e-14	gi|999999111|ref|NC_006814.3|	1169077	1169763	-	687	LBA_RS05950	GO:0016429;GO:0030488	K06967	COG2384	R	methyltransferase [Lactobacillus acidophilus NCFM]	sp|P54471|TRMK_BACSU tRNA (adenine(22)-N(1))-methyltransferase OS=Bacillus subtilis (strain 168) GN=trmK PE=1 SV=2
gene-LBA_RS06250	3841.07	2871.97	4810.17	1.67487	0.744047	1.58634e-14	8.53394e-14	gi|999999111|ref|NC_006814.3|	1235855	1237024	-	1170	LBA_RS06250	GO:0006414;GO:0003700;GO:0031564;GO:0005737;GO:0003746	K02600	COG0195	K	transcription elongation factor NusA [Lactobacillus acidophilus]	sp|P32727|NUSA_BACSU Transcription termination/antitermination protein NusA OS=Bacillus subtilis (strain 168) GN=nusA PE=3 SV=2
gene-LBA_RS04870	2480.34	1816.74	3143.94	1.73054	0.791219	1.65673e-14	8.88517e-14	gi|999999111|ref|NC_006814.3|	938381	938974	+	594	LBA_RS04870	GO:0006260;GO:0051304;GO:0051301;GO:0005737	K06024	COG1386	K	hypothetical protein LBA0962 [Lactobacillus acidophilus NCFM]	sp|Q043U6|SCPB_LACGA Segregation and condensation protein B OS=Lactobacillus gasseri (strain ATCC 33323 / DSM 20243) GN=scpB PE=3 SV=1
gene-LBA_RS09025	1490.51	1046.93	1934.09	1.84739	0.885487	1.76887e-14	9.4575e-14	gi|999999111|ref|NC_006814.3|	1863401	1864384	-	984	LBA_RS09025	GO:0016874;GO:0016021	-	-	-	d-ala,d-ala ligase [Lactobacillus acidophilus NCFM]	-
gene-LBA_RS03740	985.877	661.091	1310.66	1.98258	0.987377	1.86514e-14	9.94173e-14	gi|999999111|ref|NC_006814.3|	718753	720378	-	1626	LBA_RS03740	GO:0016021;GO:0015171;GO:0003333	-	COG0531	E	amino acid permease [Lactobacillus acidophilus NCFM]	sp|P75835|YCAM_ECOLI Inner membrane transporter YcaM OS=Escherichia coli (strain K12) GN=ycaM PE=1 SV=2
gene-LBA_RS01800	4863.08	3682.22	6043.94	1.64138	0.714913	2.07459e-14	1.10244e-13	gi|999999111|ref|NC_006814.3|	345184	345861	+	678	LBA_RS01800	GO:0006817;GO:0005737;GO:0030643;GO:0045936	K02039	COG0704	P	phosphate uptake regulator [Lactobacillus acidophilus NCFM]	sp|Q9Z410|PHOU_PSEPU Phosphate-specific transport system accessory protein PhoU homolog OS=Pseudomonas putida GN=phoU PE=3 SV=1
gene-LBA_RS06835	9278.08	11414.4	7141.8	0.625686	-0.676489	2.50752e-14	1.32845e-13	gi|999999111|ref|NC_006814.3|	1366155	1366802	-	648	LBA_RS06835	-	-	COG0702	GM	hypothetical protein LBA1388 [Lactobacillus acidophilus NCFM]	-
gene-LBA_RS05945	1274.75	1664.77	884.734	0.531444	-0.912011	2.63081e-14	1.38955e-13	gi|999999111|ref|NC_006814.3|	1168287	1169084	-	798	LBA_RS05945	-	-	COG0327	S	hypothetical protein LBA1191 [Lactobacillus acidophilus NCFM]	sp|P0DG84|Y644_STRP3 UPF0135 protein SpyM3_0644 OS=Streptococcus pyogenes serotype M3 (strain ATCC BAA-595 / MGAS315) GN=SpyM3_0644 PE=3 SV=1
gene-LBA_RS07175	695.495	948.626	442.363	0.46632	-1.10061	2.9762e-14	1.56723e-13	gi|999999111|ref|NC_006814.3|	1443147	1445150	-	2004	LBA_RS07175	GO:0006012;GO:0046872;GO:0004565;GO:0009341	K12308	COG1874	G	beta-galactosidase [Lactobacillus acidophilus NCFM]	sp|Q5FJ41|BGAL1_LACAC Beta-galactosidase LacZ OS=Lactobacillus acidophilus (strain ATCC 700396 / NCK56 / N2 / NCFM) GN=lacZ PE=1 SV=1
gene-LBA_RS07285	308.973	135.752	482.193	3.552	1.82863	3.28971e-14	1.7271e-13	gi|999999111|ref|NC_006814.3|	1472443	1473369	-	927	LBA_RS07285	GO:0046835;GO:0004747;GO:0006014	K00852	COG0524	G	ribokinase [Lactobacillus acidophilus NCFM]	sp|P44331|RBSK_HAEIN Ribokinase OS=Haemophilus influenzae (strain ATCC 51907 / DSM 11121 / KW20 / Rd) GN=rbsK PE=3 SV=1
gene-LBA_RS03655	2535.64	3205.92	1865.37	0.581851	-0.781277	3.55977e-14	1.86326e-13	gi|999999111|ref|NC_006814.3|	700750	701646	+	897	LBA_RS03655	GO:0008762;GO:0007049;GO:0050660;GO:0055114;GO:0008360;GO:0071555;GO:0009252;GO:0051301;GO:0005737	K00075	COG0812	M	UDP-N-acetylenolpyruvoylglucosamine reductase [Lactobacillus acidophilus NCFM]	sp|Q5FL42|MURB_LACAC UDP-N-acetylenolpyruvoylglucosamine reductase OS=Lactobacillus acidophilus (strain ATCC 700396 / NCK56 / N2 / NCFM) GN=murB PE=3 SV=1
gene-LBA_RS03830	2229.84	1632.73	2826.94	1.73142	0.791952	5.0201e-14	2.61977e-13	gi|999999111|ref|NC_006814.3|	733341	734792	+	1452	LBA_RS03830	GO:0016021;GO:0023014;GO:0000155;GO:0000160;GO:0005524;GO:0005622	-	COG0642	T	histidine kinase [Lactobacillus acidophilus NCFM]	sp|P94414|YCLK_BACSU Sensor histidine kinase YclK OS=Bacillus subtilis (strain 168) GN=yclK PE=3 SV=1
gene-LBA_RS09285	488.475	708.084	268.865	0.379708	-1.39704	7.69447e-14	4.00342e-13	gi|999999111|ref|NC_006814.3|	1918337	1918969	-	633	LBA_RS09285	GO:0008236;GO:0006508;GO:0016021	K03100	COG0681	U	signal peptidase I [Lactobacillus acidophilus NCFM]	sp|Q5HHB9|LEP_STAAC Signal peptidase IB OS=Staphylococcus aureus (strain COL) GN=spsB PE=3 SV=2
gene-LBA_RS03480	14878.4	11582.5	18174.3	1.56912	0.649956	7.94484e-14	4.12139e-13	gi|999999111|ref|NC_006814.3|	658491	659033	+	543	LBA_RS03480	GO:0044238	-	COG1544	J	ribosome-associated inhibitor protein Y [Lactobacillus acidophilus]	sp|Q49VV1|Y1964_STAS1 Uncharacterized protein SSP1964 OS=Staphylococcus saprophyticus subsp. saprophyticus (strain ATCC 15305 / DSM 20229) GN=SSP1964 PE=3 SV=1
gene-LBA_RS00845	4991.07	6178.85	3803.29	0.615534	-0.700089	9.8132e-14	5.07549e-13	gi|999999111|ref|NC_006814.3|	171321	172550	+	1230	LBA_RS00845	GO:0009274;GO:0005199;GO:0004040;GO:0008745;GO:0030115	-	COG1705	NU	N-acetylmuramidase [Lactobacillus acidophilus NCFM]	sp|P37710|ALYS_ENTFA Autolysin OS=Enterococcus faecalis (strain ATCC 700802 / V583) GN=EF_0799 PE=3 SV=2
gene-LBA_RS06985	1053.5	1425.19	681.804	0.478394	-1.06373	1.12848e-13	5.81933e-13	gi|999999111|ref|NC_006814.3|	1408384	1409505	+	1122	LBA_RS06985	-	-	NOG09200	L	hypothetical protein LA14_1418 [Lactobacillus acidophilus La-14]	-
gene-LBA_RS05885	2200.92	1619.05	2782.8	1.71879	0.78139	1.15997e-13	5.96408e-13	gi|999999111|ref|NC_006814.3|	1157833	1158984	-	1152	LBA_RS05885	GO:0005509;GO:0008483;GO:0009000	K04487	COG1104	E	iron-sulfur cofactor synthesis protein [Lactobacillus acidophilus NCFM]	sp|O34599|ISCS1_BACSU Putative cysteine desulfurase IscS 1 OS=Bacillus subtilis (strain 168) GN=iscS1 PE=3 SV=2
gene-LBA_RS04900	5085.07	3893.31	6276.84	1.61221	0.689042	1.8332e-13	9.39782e-13	gi|999999111|ref|NC_006814.3|	943260	944567	+	1308	LBA_RS04900	GO:0042254;GO:0005525	K03977	COG1160	R	GTP-binding protein EngA [Lactobacillus acidophilus NCFM]	sp|Q5FKF4|DER_LACAC GTPase Der OS=Lactobacillus acidophilus (strain ATCC 700396 / NCK56 / N2 / NCFM) GN=der PE=3 SV=1
gene-LBA_RS01865	2518.8	1872.4	3165.2	1.69045	0.757406	1.98214e-13	1.01316e-12	gi|999999111|ref|NC_006814.3|	355138	355737	+	600	LBA_RS01865	GO:0006310;GO:0006281;GO:0003677;GO:0046872	K06187	COG0353	L	recombination protein RecR [Lactobacillus acidophilus NCFM]	sp|Q5FM04|RECR_LACAC Recombination protein RecR OS=Lactobacillus acidophilus (strain ATCC 700396 / NCK56 / N2 / NCFM) GN=recR PE=3 SV=1
gene-LBA_RS07775	1604.19	1156.46	2051.92	1.77432	0.827263	2.09116e-13	1.06576e-12	gi|999999111|ref|NC_006814.3|	1580793	1581770	-	978	LBA_RS07775	-	K03698	COG3481	R	CMP-binding factor [Lactobacillus acidophilus NCFM]	sp|Q65LT6|YHAM_BACLD 3&apos;-5&apos; exoribonuclease YhaM OS=Bacillus licheniformis (strain DSM 13 / ATCC 14580) GN=yhaM PE=3 SV=1
gene-LBA_RS09450	411.798	240.543	583.053	2.4239	1.27733	2.11863e-13	1.07661e-12	gi|999999111|ref|NC_006814.3|	1954506	1955591	+	1086	LBA_RS09450	GO:0005886	K07335	COG1744	R	lipoprotein [Lactobacillus acidophilus NCFM]	sp|Q92BW7|TCSA_LISIN CD4+ T-cell-stimulating antigen OS=Listeria innocua serovar 6a (strain CLIP 11262) GN=tcsA PE=3 SV=1
gene-LBA_RS06770	343.175	496.557	189.792	0.382216	-1.38754	2.47461e-13	1.25385e-12	gi|999999111|ref|NC_006814.3|	1349997	1350434	-	438	LBA_RS06770	GO:0006979;GO:0006464;GO:0055114;GO:0008113;GO:0033743;GO:0030091	K07305	COG0229	O	methionine sulfoxide reductase B [Lactobacillus acidophilus NCFM]	sp|Q88W33|MSRB_LACPL Peptide methionine sulfoxide reductase MsrB OS=Lactobacillus plantarum (strain ATCC BAA-793 / NCIMB 8826 / WCFS1) GN=msrB PE=3 SV=1
gene-LBA_RS02575	594.839	376.433	813.246	2.1604	1.1113	2.57367e-13	1.30026e-12	gi|999999111|ref|NC_006814.3|	480310	481647	+	1338	LBA_RS02575	GO:0005886;GO:0034219;GO:0103111;GO:0016021;GO:0008982;GO:0009401	K02761	COG1455	G	PTS system cellobiose-specific transporter subunit IIC [Lactobacillus acidophilus NCFM]	sp|P46317|PTJC_BACSU Lichenan permease IIC component OS=Bacillus subtilis (strain 168) GN=licC PE=2 SV=1
gene-LBA_RS03095	3647.72	2767.18	4528.26	1.63642	0.710541	2.81324e-13	1.41719e-12	gi|999999111|ref|NC_006814.3|	578842	580458	+	1617	LBA_RS03095	GO:0016021;GO:0055085;GO:0042626;GO:0005524	-	COG1132;COG2274;COG4987	V	ABC transporter ATP-binding protein [Lactobacillus acidophilus NCFM]	sp|Q1RJ91|Y492_RICBR Putative export ATP-binding/permease protein RBE_0492 OS=Rickettsia bellii (strain RML369-C) GN=RBE_0492 PE=3 SV=1
gene-LBA_RS09160	649.501	420.891	878.11	2.08631	1.06095	4.37281e-13	2.19649e-12	gi|999999111|ref|NC_006814.3|	1894031	1894957	+	927	LBA_RS09160	-	K07496	NOG03660;COG0675	L	transposase [Lactobacillus acidophilus NCFM]	sp|P54992|YSNA_STRPR Putative transposase in snaA-snaB intergenic region OS=Streptomyces pristinaespiralis PE=3 SV=1
gene-LBA_RS04390	2909	2190.86	3627.13	1.65557	0.727332	4.85613e-13	2.43225e-12	gi|999999111|ref|NC_006814.3|	843344	844957	-	1614	LBA_RS04390	GO:0055114;GO:0004497;GO:0016021	-	NOG08452	S	hypothetical protein LBA0860 [Lactobacillus acidophilus NCFM]	-
gene-LBA_RS02940	1271.94	902.646	1641.24	1.81826	0.862555	5.90766e-13	2.95044e-12	gi|999999111|ref|NC_006814.3|	546980	547714	+	735	LBA_RS02940	GO:0005524;GO:0016887;GO:0016020;GO:0006810	-	COG4988;COG1132	V	ABC transporter ATP-binding protein/permease component [Lactobacillus acidophilus NCFM]	sp|Q0P9C4|PGLK_CAMJE Protein glycosylation K OS=Campylobacter jejuni subsp. jejuni serotype O:2 (strain NCTC 11168) GN=pglK PE=1 SV=1
gene-LBA_RS04325	15700.3	12344.6	19056.1	1.54368	0.626376	6.99469e-13	3.48335e-12	gi|999999111|ref|NC_006814.3|	828774	830102	+	1329	LBA_RS04325	GO:0007049;GO:0006457;GO:0000413;GO:0015031;GO:0005737;GO:0003755;GO:0051301	K03545	COG0544	O	trigger factor [Lactobacillus acidophilus NCFM]	sp|Q5FKR7|TIG_LACAC Trigger factor OS=Lactobacillus acidophilus (strain ATCC 700396 / NCK56 / N2 / NCFM) GN=tig PE=3 SV=1
gene-LBA_RS02585	3207.35	3982.62	2432.08	0.610672	-0.711531	8.24293e-13	4.09328e-12	gi|999999111|ref|NC_006814.3|	482878	483573	+	696	LBA_RS02585	-	-	NOG62861	S	aggregation promoting protein [Lactobacillus acidophilus NCFM]	-
gene-LBA_RS00480	20517.7	16221.6	24813.9	1.52968	0.613227	8.5787e-13	4.24792e-12	gi|999999111|ref|NC_006814.3|	95028	95969	+	942	LBA_RS00480	GO:0006355;GO:0003700;GO:0043565	-	NOG197738;COG2207	K	regulatory protein [Lactobacillus acidophilus NCFM]	sp|O32071|YTDP_BACSU Uncharacterized HTH-type transcriptional regulator YtdP OS=Bacillus subtilis (strain 168) GN=ytdP PE=4 SV=1
gene-LBA_RS04540	13280.9	16103	10458.7	0.649487	-0.622627	1.04363e-12	5.15312e-12	gi|999999111|ref|NC_006814.3|	867753	868586	+	834	LBA_RS04540	GO:0008289	-	COG1307	S	hypothetical protein LBA0890 [Lactobacillus acidophilus NCFM]	sp|Q99YH7|Y1698_STRP1 DegV domain-containing protein SPy_1698/M5005_Spy1391 OS=Streptococcus pyogenes serotype M1 GN=SPy_1698 PE=4 SV=1
gene-LBA_RS05020	3026.38	2295.29	3757.48	1.63704	0.71109	1.12796e-12	5.55375e-12	gi|999999111|ref|NC_006814.3|	966844	968247	-	1404	LBA_RS05020	GO:0008237;GO:0016805;GO:0008270;GO:0006508	-	COG0624	E	dipeptidase PepV [Lactobacillus acidophilus NCFM]	sp|P45494|PEPV_LACDL Beta-Ala-Xaa dipeptidase OS=Lactobacillus delbrueckii subsp. lactis GN=pepV PE=1 SV=1
gene-LBA_RS00730	2052.15	1523.81	2580.49	1.69345	0.759965	1.18618e-12	5.824e-12	gi|999999111|ref|NC_006814.3|	143306	144235	+	930	LBA_RS00730	GO:0055085;GO:0043190	K02044	COG3221	P	alkylphosphonate ABC transporter [Lactobacillus acidophilus NCFM]	sp|A0QQ71|PHND_MYCS2 Phosphate-import protein PhnD OS=Mycobacterium smegmatis (strain ATCC 700084 / mc(2)155) GN=phnD PE=1 SV=1
gene-LBA_RS02540	1688.79	1053.96	2323.62	2.20467	1.14056	1.63862e-12	8.0228e-12	gi|999999111|ref|NC_006814.3|	475076	476128	+	1053	LBA_RS02540	GO:0003724;GO:0003916;GO:0003723;GO:0006260;GO:0003677;GO:0005727	-	NOG04764	S	putative replication initiator protein [Lactobacillus acidophilus La-14]	sp|Q8G8D1|REPP_ONYPE Replication protein OS=Onion yellows phytoplasma (strain OY-M) GN=rep PE=3 SV=1
gene-LBA_RS06950	342.071	194.356	489.786	2.52005	1.33345	1.67278e-12	8.1671e-12	gi|999999111|ref|NC_006814.3|	1401616	1401771	-	156	LBA_RS06950	-	-	-	-	hypothetical protein LBA1412 [Lactobacillus acidophilus NCFM]	-
gene-LBA_RS06210	1350.7	971.887	1729.52	1.77955	0.831513	2.00549e-12	9.76417e-12	gi|999999111|ref|NC_006814.3|	1227408	1228457	-	1050	LBA_RS06210	GO:0045892;GO:0003677	K03705	COG1420	K	heat-inducible transcription repressor [Lactobacillus acidophilus NCFM]	sp|Q84BU6|HRCA_LACAC Heat-inducible transcription repressor HrcA OS=Lactobacillus acidophilus (strain ATCC 700396 / NCK56 / N2 / NCFM) GN=hrcA PE=3 SV=1
gene-LBA_RS06600	4571.07	6030.51	3111.63	0.515981	-0.95461	2.40856e-12	1.16939e-11	gi|999999111|ref|NC_006814.3|	1312035	1312604	-	570	LBA_RS06600	GO:0005737;GO:0003746;GO:0006414	K02356	COG0231	J	elongation factor P [Lactobacillus acidophilus NCFM]	sp|Q5FJG2|EFP2_LACAC Elongation factor P 2 OS=Lactobacillus acidophilus (strain ATCC 700396 / NCK56 / N2 / NCFM) GN=efp2 PE=3 SV=1
gene-LBA_RS03450	8147.38	10502.7	5792.05	0.551482	-0.858615	2.79086e-12	1.35124e-11	gi|999999111|ref|NC_006814.3|	651592	652683	+	1092	LBA_RS03450	GO:0005524;GO:0009432;GO:0006281;GO:0006310;GO:0005737;GO:0008094;GO:0003697;GO:0003684	K03553	COG0468	L	recombinase A [Lactobacillus acidophilus NCFM]	sp|Q5FL82|RECA_LACAC Protein RecA OS=Lactobacillus acidophilus (strain ATCC 700396 / NCK56 / N2 / NCFM) GN=recA PE=3 SV=1
gene-LBA_RS09600	7693.34	6054.79	9331.89	1.54124	0.624091	2.96953e-12	1.43376e-11	gi|999999111|ref|NC_006814.3|	1990180	1991565	-	1386	LBA_RS09600	GO:0046872;GO:0005737;GO:0003924;GO:0005525;GO:0006400	K03650	COG0486	R	tRNA modification GTPase TrmE [Lactobacillus acidophilus NCFM]	sp|Q5FHQ5|MNME_LACAC tRNA modification GTPase MnmE OS=Lactobacillus acidophilus (strain ATCC 700396 / NCK56 / N2 / NCFM) GN=mnmE PE=3 SV=1
gene-LBA_RS07515	808.394	1310.8	305.99	0.233438	-2.09889	3.01974e-12	1.45398e-11	gi|999999111|ref|NC_006814.3|	1525587	1526111	-	525	LBA_RS07515	GO:0008152;GO:0016787	K07015	COG2179	R	HAD superfamily hydrolase [Lactobacillus acidophilus]	sp|P54452|YQEG_BACSU Uncharacterized protein YqeG OS=Bacillus subtilis (strain 168) GN=yqeG PE=4 SV=1
gene-LBA_RS05940	2354.82	3008.4	1701.25	0.565499	-0.822403	3.3665e-12	1.61648e-11	gi|999999111|ref|NC_006814.3|	1167013	1168260	-	1248	LBA_RS05940	GO:0006508;GO:0005737;GO:0006518;GO:0045148;GO:0008270;GO:0008237	K01258	COG2195	E	peptidase T [Lactobacillus acidophilus NCFM]	sp|Q9L4G1|PEPT_LACHE Peptidase T OS=Lactobacillus helveticus GN=pepT PE=1 SV=2
gene-LBA_RS01390	12806.5	15468.6	10144.5	0.655816	-0.608638	3.45737e-12	1.65555e-11	gi|999999111|ref|NC_006814.3|	282722	286375	+	3654	LBA_RS01390	GO:0006351;GO:0003899;GO:0003677	K03046	COG0086	K	DNA-directed RNA polymerase subunit beta&apos; [Lactobacillus acidophilus NCFM]	sp|Q5FM96|RPOC_LACAC DNA-directed RNA polymerase subunit beta&apos; OS=Lactobacillus acidophilus (strain ATCC 700396 / NCK56 / N2 / NCFM) GN=rpoC PE=3 SV=1
gene-LBA_RS08235	3223.5	2468.72	3978.28	1.61147	0.68838	4.07539e-12	1.94614e-11	gi|999999111|ref|NC_006814.3|	1698772	1699422	+	651	LBA_RS08235	GO:0004619	K15634	COG0406	G	phosphoglycerate mutase [Lactobacillus acidophilus NCFM]	sp|Q7NJF7|GPMA2_GLOVI 2,3-bisphosphoglycerate-dependent phosphoglycerate mutase 2 OS=Gloeobacter violaceus (strain PCC 7421) GN=gpmA2 PE=3 SV=1
gene-LBA_RS03100	1650.44	1219	2081.88	1.70785	0.772184	4.36672e-12	2.07956e-11	gi|999999111|ref|NC_006814.3|	580503	581321	-	819	LBA_RS03100	GO:0016787	K07024	COG0561	R	hypothetical protein LBA0595 [Lactobacillus acidophilus NCFM]	sp|P75809|YBJI_ECOLI Flavin mononucleotide phosphatase YbjI OS=Escherichia coli (strain K12) GN=ybjI PE=1 SV=3
gene-LBA_RS08260	540.154	735.588	344.721	0.468634	-1.09347	4.64369e-12	2.20544e-11	gi|999999111|ref|NC_006814.3|	1704232	1706871	-	2640	LBA_RS08260	GO:0070588;GO:1902600;GO:0046872;GO:0016021;GO:0005388;GO:0005524;GO:0008900	K01537	COG0474	P	cation-transporting ATPase [Lactobacillus acidophilus NCFM]	sp|O34431|ATCL_BACSU Calcium-transporting ATPase OS=Bacillus subtilis (strain 168) GN=yloB PE=1 SV=1
gene-LBA_RS05695	952.206	623.675	1280.74	2.05353	1.03811	5.21769e-12	2.47131e-11	gi|999999111|ref|NC_006814.3|	1110237	1111826	-	1590	LBA_RS05695	GO:0055085;GO:0016021;GO:0042626;GO:0005524	-	COG2274;firmNOG03440	V	lactococcin A ABC transporter ATP binding protein [Lactobacillus acidophilus NCFM]	sp|Q00564|LCNC_LACLL Lactococcin-A transport/processing ATP-binding protein LcnC OS=Lactococcus lactis subsp. lactis GN=lcnC PE=3 SV=1
gene-LBA_RS06535	2110.86	2635.64	1586.08	0.601781	-0.73269	5.44129e-12	2.56986e-11	gi|999999111|ref|NC_006814.3|	1300301	1301245	-	945	LBA_RS06535	GO:0004479;GO:0006413;GO:0071951	K00604	COG0223	J	methionyl-tRNA formyltransferase FMT [Lactobacillus acidophilus NCFM]	sp|Q5FJH5|FMT_LACAC Methionyl-tRNA formyltransferase OS=Lactobacillus acidophilus (strain ATCC 700396 / NCK56 / N2 / NCFM) GN=fmt PE=3 SV=1
gene-LBA_RS04405	2944.02	3636.55	2251.49	0.619128	-0.69169	5.45524e-12	2.56986e-11	gi|999999111|ref|NC_006814.3|	846154	847647	+	1494	LBA_RS04405	-	-	-	-	hypothetical protein LBA0864 [Lactobacillus acidophilus NCFM]	-
gene-LBA_RS01805	15899.9	11640.9	20158.9	1.73173	0.792214	5.52016e-12	2.59343e-11	gi|999999111|ref|NC_006814.3|	346044	347225	+	1182	LBA_RS01805	GO:0055085;GO:0016021	K07088	COG0679	R	receptor [Lactobacillus acidophilus NCFM]	sp|P0AA51|YFDV_ECO57 Uncharacterized transporter YfdV OS=Escherichia coli O157:H7 GN=yfdV PE=3 SV=1
gene-LBA_RS06160	2238.16	1685.9	2790.43	1.65515	0.726963	6.19871e-12	2.9044e-11	gi|999999111|ref|NC_006814.3|	1214682	1215773	+	1092	LBA_RS06160	GO:0003824	K09963	COG3589	S	hypothetical protein LBA1239 [Lactobacillus acidophilus NCFM]	-
gene-LBA_RS07880	1007.04	1303.37	710.701	0.545279	-0.874933	6.73179e-12	3.14571e-11	gi|999999111|ref|NC_006814.3|	1603630	1604043	-	414	LBA_RS07880	-	-	COG1917	S	hypothetical protein LBA1610 [Lactobacillus acidophilus NCFM]	-
gene-LBA_RS09230	967.311	681.218	1253.4	1.83995	0.879663	8.91406e-12	4.15433e-11	gi|999999111|ref|NC_006814.3|	1906422	1907432	+	1011	LBA_RS09230	GO:0005524;GO:0070981;GO:0006418;GO:0004071;GO:0004812;GO:0005737	K01914	COG2502	E	asparagine synthetase AsnA [Lactobacillus acidophilus NCFM]	sp|Q5FHY0|ASNA_LACAC Aspartate--ammonia ligase OS=Lactobacillus acidophilus (strain ATCC 700396 / NCK56 / N2 / NCFM) GN=asnA PE=3 SV=1
gene-LBA_RS08980	5911.45	4647.65	7175.24	1.54384	0.626525	9.04649e-12	4.20481e-11	gi|999999111|ref|NC_006814.3|	1853837	1854580	+	744	LBA_RS08980	GO:0016787	K06889	COG1073	R	alpha/beta fold family hydrolase [Lactobacillus acidophilus]	-
gene-LBA_RS06300	5678.51	4448.71	6908.3	1.55288	0.634943	9.49663e-12	4.4007e-11	gi|999999111|ref|NC_006814.3|	1249022	1249798	-	777	LBA_RS06300	GO:0003735;GO:0006412;GO:0015935	K02967	COG0052	J	30S ribosomal protein S2 [Lactobacillus acidophilus NCFM]	sp|Q5FJM3|RS2_LACAC 30S ribosomal protein S2 OS=Lactobacillus acidophilus (strain ATCC 700396 / NCK56 / N2 / NCFM) GN=rpsB PE=3 SV=1
gene-LBA_RS06590	574.293	773.877	374.708	0.484196	-1.04634	9.51843e-12	4.4007e-11	gi|999999111|ref|NC_006814.3|	1311190	1311582	-	393	LBA_RS06590	GO:0006355;GO:0006353;GO:0003723	K03625	COG0781	K	transcriptional termination factor [Lactobacillus acidophilus NCFM]	sp|Q1WUJ4|NUSB_LACS1 N utilization substance protein B homolog OS=Lactobacillus salivarius (strain UCC118) GN=nusB PE=3 SV=1
gene-LBA_RS02550	4796.88	5841.23	3752.54	0.642423	-0.638405	1.03211e-11	4.75916e-11	gi|999999111|ref|NC_006814.3|	476393	477595	+	1203	LBA_RS02550	GO:0006310;GO:0015074;GO:0003677	-	NOG203080	S	integrase [Lactobacillus acidophilus NCFM]	-
gene-LBA_RS00430	2487.85	3081.41	1894.28	0.614745	-0.70194	1.1057e-11	5.08507e-11	gi|999999111|ref|NC_006814.3|	85603	86841	+	1239	LBA_RS00430	GO:0006508;GO:0016021;GO:0004252	K04771	COG0265	O	heat shock related serine protease [Lactobacillus acidophilus NCFM]	sp|Q9Z4H7|HTRA_LACHE Serine protease Do-like HtrA OS=Lactobacillus helveticus GN=htrA PE=3 SV=2
gene-LBA_RS05660	2054.75	1550.36	2559.14	1.65068	0.723059	1.25965e-11	5.77784e-11	gi|999999111|ref|NC_006814.3|	1104280	1104879	+	600	LBA_RS05660	GO:0000413;GO:0006457;GO:0003755	K03768	COG0652	O	peptidyl-prolyl cis-trans isomerase [Lactobacillus acidophilus NCFM]	sp|Q49W93|PPI1_STAS1 Putative peptidyl-prolyl cis-trans isomerase OS=Staphylococcus saprophyticus subsp. saprophyticus (strain ATCC 15305 / DSM 20229) GN=SSP1821 PE=3 SV=1
gene-LBA_RS06220	2174.14	2698.85	1649.43	0.611161	-0.710376	1.8455e-11	8.43023e-11	gi|999999111|ref|NC_006814.3|	1230319	1231248	-	930	LBA_RS06220	GO:0009231;GO:0009398;GO:0016310;GO:0008531;GO:0003919;GO:0005524;GO:0006747	K11753	COG0196	H	riboflavin kinase [Lactobacillus acidophilus NCFM]	sp|P54575|RIBC_BACSU Riboflavin biosynthesis protein RibC OS=Bacillus subtilis (strain 168) GN=ribC PE=3 SV=2
gene-LBA_RS06085	144.666	228.245	61.0864	0.267635	-1.90166	1.84759e-11	8.43023e-11	gi|999999111|ref|NC_006814.3|	1197150	1198427	-	1278	LBA_RS06085	GO:0005576;GO:0016020	-	-	-	lipase precursor [Lactobacillus acidophilus]	-
gene-LBA_RS03610	106582	86065.6	127098	1.47676	0.562433	1.94282e-11	8.84163e-11	gi|999999111|ref|NC_006814.3|	692948	693964	+	1017	LBA_RS03610	GO:0050661;GO:0055114;GO:0006006;GO:0051287;GO:0004365	K00134	COG0057	G	glyceraldehyde-3-p dehydrogenase [Lactobacillus acidophilus NCFM]	sp|O32755|G3P_LACDE Glyceraldehyde-3-phosphate dehydrogenase OS=Lactobacillus delbrueckii subsp. bulgaricus GN=gap PE=3 SV=1
gene-LBA_RS04180	3792.5	4632.1	2952.9	0.637486	-0.649534	2.06358e-11	9.36671e-11	gi|999999111|ref|NC_006814.3|	798407	801190	+	2784	LBA_RS04180	GO:0006450;GO:0004822;GO:0005737;GO:0005524;GO:0002161;GO:0008270;GO:0006428	K01870	COG0060	J	isoleucyl-tRNA synthetase [Lactobacillus acidophilus NCFM]	sp|Q5FKU5|SYI_LACAC Isoleucine--tRNA ligase OS=Lactobacillus acidophilus (strain ATCC 700396 / NCK56 / N2 / NCFM) GN=ileS PE=3 SV=1
gene-LBA_RS00560	1958.84	2615.19	1302.48	0.498044	-1.00565	2.92865e-11	1.32588e-10	gi|999999111|ref|NC_006814.3|	110925	111284	+	360	LBA_RS00560	-	-	COG3189	S	hypothetical protein LBA0114 [Lactobacillus acidophilus NCFM]	sp|P76243|YEAO_ECOLI Uncharacterized protein YeaO OS=Escherichia coli (strain K12) GN=yeaO PE=4 SV=2
gene-LBA_RS04255	9164.09	7320.69	11007.5	1.50361	0.588433	2.96501e-11	1.33886e-10	gi|999999111|ref|NC_006814.3|	814206	816050	+	1845	LBA_RS04255	GO:0003924;GO:0005525;GO:0098869;GO:0004362;GO:0055114	K06207	COG1217	T	BipAEFTU family GTPbinding protein [Lactobacillus acidophilus NCFM]	sp|O07631|TYPA_BACSU GTP-binding protein TypA/BipA homolog OS=Bacillus subtilis (strain 168) GN=typA PE=3 SV=1
gene-LBA_RS08340	305.784	176.851	434.717	2.45809	1.29754	3.05835e-11	1.37744e-10	gi|999999111|ref|NC_006814.3|	1726886	1727740	-	855	LBA_RS08340	GO:0005975;GO:0030246;GO:0006355;GO:0003677;GO:0003700	-	COG1737	K	transcriptional regulator [Lactobacillus acidophilus NCFM]	sp|Q45581|YBBH_BACSU Uncharacterized HTH-type transcriptional regulator YbbH OS=Bacillus subtilis (strain 168) GN=ybbH PE=1 SV=3
gene-LBA_RS03565	6585.2	9047.96	4122.43	0.45562	-1.1341	3.17442e-11	1.42603e-10	gi|999999111|ref|NC_006814.3|	683820	684362	+	543	LBA_RS03565	GO:0016021	-	NOG82890;NOG102764;firmNOG27765	S	hypothetical protein LBA0690 [Lactobacillus acidophilus NCFM]	-
gene-LBA_RS00700	3390.74	4147.08	2634.39	0.63524	-0.654626	3.31688e-11	1.4862e-10	gi|999999111|ref|NC_006814.3|	135728	138742	-	3015	LBA_RS00700	GO:0004575;GO:0030246;GO:0005975	-	COG1501	G	alpha-glucosidase [Lactobacillus acidophilus NCFM]	sp|Q9F234|AGL2_BACTQ Alpha-glucosidase 2 OS=Bacillus thermoamyloliquefaciens PE=3 SV=1
gene-LBA_RS08445	2607.57	2010.7	3204.44	1.5937	0.672377	4.24512e-11	1.89724e-10	gi|999999111|ref|NC_006814.3|	1755431	1756573	+	1143	LBA_RS08445	GO:0008761	K01791	COG0381	M	UDP-N-acetyl glucosamine-2-epimerase [Lactobacillus acidophilus NCFM]	sp|P39131|MNAA_BACSU UDP-N-acetylglucosamine 2-epimerase OS=Bacillus subtilis (strain 168) GN=mnaA PE=1 SV=1
gene-LBA_RS05355	1018.78	683.742	1353.81	1.98	0.985502	5.51913e-11	2.46032e-10	gi|999999111|ref|NC_006814.3|	1045679	1046440	+	762	LBA_RS05355	GO:0009116;GO:0003824	-	NOG28552	S	phosphorylase [Lactobacillus acidophilus NCFM]	-
gene-LBA_RS03440	14934.4	10377.1	19491.7	1.87834	0.909462	5.66315e-11	2.51808e-10	gi|999999111|ref|NC_006814.3|	649708	650832	+	1125	LBA_RS03440	GO:0003677;GO:0016021	-	COG1426	S	transcriptional regulator [Lactobacillus acidophilus NCFM]	sp|O31771|YMFM_BACSU Uncharacterized membrane protein YmfM OS=Bacillus subtilis (strain 168) GN=ymfM PE=4 SV=3
gene-LBA_RS09045	406.345	571.604	241.085	0.421769	-1.24547	6.56325e-11	2.91088e-10	gi|999999111|ref|NC_006814.3|	1867402	1867908	-	507	LBA_RS09045	-	-	COG2110	R	hypothetical protein LBA1858 [Lactobacillus acidophilus NCFM]	sp|Q8TQD0|Y1614_METAC Macro domain-containing protein MA_1614 OS=Methanosarcina acetivorans (strain ATCC 35395 / DSM 2834 / JCM 12185 / C2A) GN=MA_1614 PE=4 SV=1
gene-LBA_RS05015	520.543	342.927	698.158	2.03588	1.02565	7.48691e-11	3.3121e-10	gi|999999111|ref|NC_006814.3|	966425	966799	+	375	LBA_RS05015	GO:0034220;GO:0005887;GO:0015698;GO:0015103	K06199	COG0239	D	camphor resistance protein CrcB [Lactobacillus acidophilus NCFM]	sp|Q5FKD1|CRCB2_LACAC Protein CrcB homolog 2 OS=Lactobacillus acidophilus (strain ATCC 700396 / NCK56 / N2 / NCFM) GN=crcB2 PE=3 SV=1
gene-LBA_RS06110	594.238	399.232	789.244	1.9769	0.983243	7.97976e-11	3.52119e-10	gi|999999111|ref|NC_006814.3|	1204051	1204599	-	549	LBA_RS06110	-	-	-	-	hypothetical protein LBA1227 [Lactobacillus acidophilus NCFM]	-
gene-LBA_RS03650	838.613	1085.42	591.805	0.545231	-0.87506	8.61026e-11	3.78982e-10	gi|999999111|ref|NC_006814.3|	700121	700654	-	534	LBA_RS03650	GO:0090305;GO:0071897;GO:0004527;GO:0003676;GO:0003887	K02342	COG0847	L	DNA polymerase III subunit alpha [Lactobacillus acidophilus NCFM]	sp|Q8RA32|DPO3_THETN DNA polymerase III PolC-type OS=Thermoanaerobacter tengcongensis (strain DSM 15242 / JCM 11007 / NBRC 100824 / MB4) GN=polC PE=3 SV=1
gene-LBA_RS02400	1130.63	1496.05	765.215	0.511491	-0.967219	8.67303e-11	3.80256e-10	gi|999999111|ref|NC_006814.3|	439492	440502	+	1011	LBA_RS02400	GO:0005737;GO:0009401;GO:0016021;GO:0008982;GO:0034219;GO:0103111	K02793	COG2893	G	PTS system mannose-specific transporter subunit IIAB [Lactobacillus acidophilus NCFM]	sp|Q5XAF5|PTNAB_STRP6 PTS system mannose-specific EIIAB component OS=Streptococcus pyogenes serotype M6 (strain ATCC BAA-946 / MGAS10394) GN=manX PE=1 SV=1
gene-LBA_RS04825	1921.85	1461.28	2382.42	1.63036	0.705191	8.68284e-11	3.80256e-10	gi|999999111|ref|NC_006814.3|	927396	928952	+	1557	LBA_RS04825	GO:0009166;GO:0000166;GO:0016787	K01119	COG0737	F	2&apos;,3&apos;-cyclic-nucleotide 2&apos;-phosphodiesterase [Lactobacillus acidophilus NCFM]	sp|P44764|CPDB_HAEIN 2&apos;,3&apos;-cyclic-nucleotide 2&apos;-phosphodiesterase/3&apos;-nucleotidase OS=Haemophilus influenzae (strain ATCC 51907 / DSM 11121 / KW20 / Rd) GN=cpdB PE=3 SV=1
gene-LBA_RS08685	274.715	393.987	155.443	0.394538	-1.34176	8.78977e-11	3.83974e-10	gi|999999111|ref|NC_006814.3|	1802166	1802603	+	438	LBA_RS08685	GO:0006355;GO:0003677	-	bacNOG09846;COG3279	TK	hypothetical protein LBA1775 [Lactobacillus acidophilus NCFM]	sp|Q6G6V7|Y2254_STAAS Uncharacterized HTH-type transcriptional regulator SAS2254 OS=Staphylococcus aureus (strain MSSA476) GN=SAS2254 PE=4 SV=1
gene-LBA_RS04480	240.199	131.303	349.094	2.6587	1.41072	9.84399e-11	4.28952e-10	gi|999999111|ref|NC_006814.3|	856152	856658	+	507	LBA_RS04480	GO:0016021	-	NOG103258	S	hypothetical protein LBA0878 [Lactobacillus acidophilus NCFM]	-
gene-LBA_RS00590	1231.58	908.176	1554.98	1.7122	0.775851	1.0222e-10	4.44314e-10	gi|999999111|ref|NC_006814.3|	115439	116365	-	927	LBA_RS00590	GO:0016787	-	COG4814	R	hypothetical protein LBA0120 [Lactobacillus acidophilus NCFM]	-
gene-LBA_RS02045	3000.7	3660.99	2340.4	0.639281	-0.645477	1.02756e-10	4.4553e-10	gi|999999111|ref|NC_006814.3|	391744	393105	+	1362	LBA_RS02045	GO:0004386;GO:0005524;GO:0003676	K18692	COG0513	L	RNA helicase [Lactobacillus acidophilus NCFM]	sp|P54475|CSHB_BACSU DEAD-box ATP-dependent RNA helicase CshB OS=Bacillus subtilis (strain 168) GN=cshB PE=1 SV=1
gene-LBA_RS05785	2451.44	1865.85	3037.04	1.6277	0.702833	1.18612e-10	5.13003e-10	gi|999999111|ref|NC_006814.3|	1131968	1133092	-	1125	LBA_RS05785	GO:0032259;GO:0003723;GO:0008168	K07444	COG0116	L	hypothetical protein LBA1155 [Lactobacillus acidophilus NCFM]	sp|P50840|YPSC_BACSU Putative RNA methyltransferase YpsC OS=Bacillus subtilis (strain 168) GN=ypsC PE=3 SV=1
gene-LBA_RS08145	1400.21	1775.53	1024.9	0.577236	-0.792768	1.30111e-10	5.61346e-10	gi|999999111|ref|NC_006814.3|	1682825	1683526	+	702	LBA_RS08145	GO:0000160;GO:0005622;GO:0003677;GO:0006355	-	COG0745;NOG04320	T	response regulator [Lactobacillus acidophilus NCFM]	sp|O34903|YKOG_BACSU Uncharacterized transcriptional regulatory protein YkoG OS=Bacillus subtilis (strain 168) GN=ykoG PE=3 SV=1
gene-LBA_RS01095	857.246	1105.83	608.661	0.550409	-0.861423	1.3478e-10	5.80051e-10	gi|999999111|ref|NC_006814.3|	225591	226499	+	909	LBA_RS01095	-	-	COG1940	G	transcriptional regulator [Lactobacillus acidophilus NCFM]	sp|P26832|Y188_CLOPE Uncharacterized protein CPE0188 OS=Clostridium perfringens (strain 13 / Type A) GN=CPE0188 PE=3 SV=2
gene-LBA_RS09455	824.737	584.295	1065.18	1.82301	0.866325	1.45968e-10	6.26654e-10	gi|999999111|ref|NC_006814.3|	1955658	1957196	+	1539	LBA_RS09455	GO:0005524;GO:0016887	K02056	COG3845	R	sugar ABC transporter ATP binding protein [Lactobacillus acidophilus NCFM]	sp|O05253|YUFO_BACSU Uncharacterized ABC transporter ATP-binding protein YufO OS=Bacillus subtilis (strain 168) GN=yufO PE=3 SV=1
gene-LBA_RS03840	2030.72	1558.54	2502.9	1.60592	0.683404	1.59978e-10	6.85115e-10	gi|999999111|ref|NC_006814.3|	736014	738191	-	2178	LBA_RS03840	GO:0008152;GO:0046872;GO:0008484;GO:0016021	K19005	COG1368	M	alkaline phosphatase [Lactobacillus acidophilus NCFM]	sp|O34952|LTAS2_BACSU Lipoteichoic acid synthase 2 OS=Bacillus subtilis (strain 168) GN=ltaS2 PE=1 SV=1
gene-LBA_RS07785	2094.63	1612.18	2577.08	1.59851	0.676725	1.71232e-10	7.30825e-10	gi|999999111|ref|NC_006814.3|	1584242	1585453	-	1212	LBA_RS07785	GO:0090305;GO:0004527	-	COG0420	L	phosphoesterase [Lactobacillus acidophilus NCFM]	sp|O07522|YHAO_BACSU Uncharacterized metallophosphoesterase YhaO OS=Bacillus subtilis (strain 168) GN=yhaO PE=2 SV=1
gene-LBA_RS08510	502.051	673.576	330.527	0.490704	-1.02707	1.7149e-10	7.30825e-10	gi|999999111|ref|NC_006814.3|	1768722	1769504	-	783	LBA_RS08510	GO:0045226	-	COG0489	D	exopolysaccharide biosynthesis protein [Lactobacillus acidophilus NCFM]	sp|P96716|YWQD_BACSU Tyrosine-protein kinase YwqD OS=Bacillus subtilis (strain 168) GN=ywqD PE=1 SV=1
gene-LBA_RS03235	413.313	262.104	564.522	2.15381	1.10689	1.88896e-10	8.03039e-10	gi|999999111|ref|NC_006814.3|	608276	608800	-	525	LBA_RS03235	GO:0006810;GO:0016021;GO:0000271	-	bacNOG09026;bactNOG120590	S	cellwall teichoic acid glycosylation protein [Lactobacillus acidophilus NCFM]	-
gene-LBA_RS09350	6298.45	5037.77	7559.13	1.50049	0.585434	1.98053e-10	8.39919e-10	gi|999999111|ref|NC_006814.3|	1933128	1934414	-	1287	LBA_RS09350	GO:0016021	K03740	COG3966	M	hypothetical protein LBA1923 [Lactobacillus acidophilus NCFM]	sp|P39578|DLTD_BACSU Protein DltD OS=Bacillus subtilis (strain 168) GN=dltD PE=1 SV=1
gene-LBA_RS06415	10164	12122.5	8205.47	0.676881	-0.563027	2.02829e-10	8.58086e-10	gi|999999111|ref|NC_006814.3|	1271180	1272601	-	1422	LBA_RS06415	GO:0102008;GO:0006508	K08659	COG4690	E	dipeptidase [Lactobacillus acidophilus]	sp|Q48841|PEPD_LACSK Probable dipeptidase OS=Lactobacillus sakei PE=3 SV=1
gene-LBA_RS00935	401.301	223.314	579.288	2.59405	1.37521	2.33563e-10	9.85715e-10	gi|999999111|ref|NC_006814.3|	191288	192913	+	1626	LBA_RS00935	GO:0055085;GO:0043190	K15580	COG4166	E	oligopeptide binding protein [Lactobacillus acidophilus NCFM]	sp|P26906|DPPE_BACSU Dipeptide-binding protein DppE OS=Bacillus subtilis (strain 168) GN=dppE PE=2 SV=4
gene-LBA_RS03435	3026.65	2372.81	3680.5	1.55111	0.633305	2.55363e-10	1.07511e-09	gi|999999111|ref|NC_006814.3|	648912	649640	+	729	LBA_RS03435	GO:0055114;GO:0004316	K00059	COG1028	QI	3-oxoacyl-ACP reductase [Lactobacillus acidophilus NCFM]	sp|O31767|YMFI_BACSU Uncharacterized oxidoreductase YmfI OS=Bacillus subtilis (strain 168) GN=ymfI PE=3 SV=2
gene-LBA_RS06540	4701.45	5656.35	3746.55	0.662362	-0.594308	2.69464e-10	1.13175e-09	gi|999999111|ref|NC_006814.3|	1301258	1303657	-	2400	LBA_RS06540	GO:1990077;GO:0003677;GO:0006269;GO:0005524;GO:0008270;GO:0004003;GO:0006268	K04066	COG1198	L	primosomal replication factor [Lactobacillus acidophilus NCFM]	sp|P94461|PRIA_BACSU Primosomal protein N&apos; OS=Bacillus subtilis (strain 168) GN=priA PE=3 SV=2
gene-LBA_RS03990	1879.26	1439.83	2318.7	1.61039	0.687414	2.77147e-10	1.16122e-09	gi|999999111|ref|NC_006814.3|	763015	763245	+	231	LBA_RS03990	GO:0016021	-	firmNOG31143	S	hypothetical protein LA14_0803 [Lactobacillus acidophilus La-14]	sp|O32278|YWZB_BACSU Uncharacterized membrane protein YwzB OS=Bacillus subtilis (strain 168) GN=ywzB PE=4 SV=1
gene-LBA_RS03110	562.521	380.529	744.514	1.95652	0.968291	3.35329e-10	1.40162e-09	gi|999999111|ref|NC_006814.3|	581985	583727	+	1743	LBA_RS03110	GO:0006855;GO:0005524;GO:0008559;GO:0016021;GO:0042908	K18104	COG1132	V	multidrug resistance ABC transporter ATP binding protein [Lactobacillus acidophilus NCFM]	sp|Q9CHL8|LMRA_LACLA Multidrug resistance ABC transporter ATP-binding and permease protein OS=Lactococcus lactis subsp. lactis (strain IL1403) GN=lmrA PE=1 SV=2
gene-LBA_RS09605	8378.01	6775.56	9980.46	1.47301	0.558766	3.38566e-10	1.41177e-09	gi|999999111|ref|NC_006814.3|	1991677	1992552	-	876	LBA_RS09605	GO:0015031;GO:0005886;GO:0051205;GO:0016021	K03217	COG0706	U	stage III sporulation protein J [Lactobacillus acidophilus]	sp|Q03D58|YIDC_PEDPA Membrane protein insertase YidC OS=Pediococcus pentosaceus (strain ATCC 25745 / 183-1w) GN=yidC PE=3 SV=1
gene-LBA_RS08660	22200.2	27144.2	17256.3	0.635728	-0.653519	3.70235e-10	1.53951e-09	gi|999999111|ref|NC_006814.3|	1798726	1799091	+	366	LBA_RS08660	GO:0055114;GO:0010181;GO:0004733;GO:0042823	K07006	NOG161284;COG3576	R	pyridoxine 5&apos;-phosphate oxidase like hypothetical flavin-nucleotide-binding protein [Lactobacillus acidophilus]	-
gene-LBA_RS04140	1693.81	1292.09	2095.52	1.6218	0.697598	3.70965e-10	1.53951e-09	gi|999999111|ref|NC_006814.3|	791079	792185	+	1107	LBA_RS04140	GO:0030259;GO:0007049;GO:0005975;GO:0005886;GO:0051991;GO:0051301;GO:0050511;GO:0071555;GO:0008360;GO:0009252	K02563	COG0707	M	undecaprenyldiphospho-muramoylpentapeptide beta-N-acetylglucosaminyltransferase [Lactobacillus acidophilus NCFM]	sp|Q5FKV2|MURG_LACAC UDP-N-acetylglucosamine--N-acetylmuramyl-(pentapeptide) pyrophosphoryl-undecaprenol N-acetylglucosamine transferase OS=Lactobacillus acidophilus (strain ATCC 700396 / NCK56 / N2 / NCFM) GN=murG PE=3 SV=1
gene-LBA_RS09065	2669.78	3248.43	2091.12	0.643732	-0.635469	3.91044e-10	1.61898e-09	gi|999999111|ref|NC_006814.3|	1871837	1872328	-	492	LBA_RS09065	GO:0005524;GO:0043565;GO:0042626;GO:0055085;GO:0016021	K06147	-	-	transcriptional regulator [Lactobacillus acidophilus NCFM]	-
gene-LBA_RS08875	3852.84	3058.02	4647.66	1.51983	0.603909	4.54382e-10	1.87675e-09	gi|999999111|ref|NC_006814.3|	1834387	1835073	-	687	LBA_RS08875	GO:0003677;GO:0006355;GO:0000160;GO:0005622	-	NOG04125	T	two-component response regulator [Lactobacillus acidophilus NCFM]	sp|Q06239|VANR_ENTFC Regulatory protein VanR OS=Enterococcus faecium GN=vanR PE=3 SV=1
gene-LBA_RS01775	7856.8	6294.9	9418.69	1.49624	0.581342	4.75e-10	1.95727e-09	gi|999999111|ref|NC_006814.3|	340852	341718	+	867	LBA_RS01775	GO:0006810	K02040	COG0226	P	ABC transporter [Lactobacillus acidophilus NCFM]	sp|Q8E5K2|PSTS1_STRA3 Phosphate-binding protein PstS 1 OS=Streptococcus agalactiae serotype III (strain NEM316) GN=pstS1 PE=3 SV=1
gene-LBA_RS07835	372.458	511.468	233.447	0.456424	-1.13155	4.90849e-10	2.01781e-09	gi|999999111|ref|NC_006814.3|	1595505	1596353	-	849	LBA_RS07835	GO:0016310;GO:0046496;GO:0005524;GO:0016301;GO:0052855	-	COG0063	G	P-loop ATPase superfamily sugar kinase [Lactobacillus acidophilus NCFM]	sp|F9UN92|NNRD_LACPL ADP-dependent (S)-NAD(P)H-hydrate dehydratase OS=Lactobacillus plantarum (strain ATCC BAA-793 / NCIMB 8826 / WCFS1) GN=nnrD PE=3 SV=1
gene-LBA_RS08135	192.778	285.748	99.8082	0.349288	-1.51751	4.94556e-10	2.02826e-09	gi|999999111|ref|NC_006814.3|	1680127	1681731	-	1605	LBA_RS08135	GO:0016021;GO:0055085;GO:0042626;GO:0005524	-	COG1132	V	ABC transporter [Lactobacillus acidophilus NCFM]	sp|Q5QU36|MSBA_IDILO Lipid A export ATP-binding/permease protein MsbA OS=Idiomarina loihiensis (strain ATCC BAA-735 / DSM 15497 / L2-TR) GN=msbA PE=3 SV=1
gene-LBA_RS03255	2020.5	2480	1561.01	0.62944	-0.66786	5.25856e-10	2.15156e-09	gi|999999111|ref|NC_006814.3|	611205	612107	+	903	LBA_RS03255	GO:0003983;GO:0006011;GO:0009058	K00963	COG1210	M	UTP-glucose-1-phosphate uridylyltransferase [Lactobacillus acidophilus NCFM]	sp|P58313|CAP4C_STRPN UTP--glucose-1-phosphate uridylyltransferase OS=Streptococcus pneumoniae serotype 4 (strain ATCC BAA-334 / TIGR4) GN=cap4C PE=3 SV=1
gene-LBA_RS01045	1115.15	825.801	1404.5	1.70077	0.766186	5.36565e-10	2.19024e-09	gi|999999111|ref|NC_006814.3|	214093	214923	+	831	LBA_RS01045	GO:0045892;GO:0003677;GO:0009116;GO:0045982	K09685	COG0503	F	pur operon repressor [Lactobacillus acidophilus NCFM]	sp|P37551|PURR_BACSU Pur operon repressor OS=Bacillus subtilis (strain 168) GN=purR PE=1 SV=1
gene-LBA_RS06510	747.669	528.315	967.024	1.83039	0.872153	5.6742e-10	2.31078e-09	gi|999999111|ref|NC_006814.3|	1294656	1295306	-	651	LBA_RS06510	GO:0004750;GO:0005975	K01783	COG0036	G	ribulose-phosphate 3-epimerase [Lactobacillus acidophilus NCFM]	sp|O34557|RPE_BACSU Ribulose-phosphate 3-epimerase OS=Bacillus subtilis (strain 168) GN=rpe PE=3 SV=1
gene-LBA_RS04115	19203.8	15724.7	22682.8	1.4425	0.528567	6.19482e-10	2.51692e-09	gi|999999111|ref|NC_006814.3|	785233	786180	+	948	LBA_RS04115	GO:0070475;GO:0005737;GO:0071424	K03438	COG0275	M	S-adenosyl-methyltransferase MraW [Lactobacillus acidophilus NCFM]	sp|Q5FKV7|RSMH_LACAC Ribosomal RNA small subunit methyltransferase H OS=Lactobacillus acidophilus (strain ATCC 700396 / NCK56 / N2 / NCFM) GN=rsmH PE=3 SV=1
gene-LBA_RS08420	2004.34	1551.43	2457.25	1.58386	0.663446	6.51477e-10	2.64076e-09	gi|999999111|ref|NC_006814.3|	1750130	1751326	-	1197	LBA_RS08420	-	-	-	-	hypothetical protein LBA1716 [Lactobacillus acidophilus NCFM]	-
gene-LBA_RS03165	162.521	80.145	244.898	3.05568	1.6115	6.98386e-10	2.82433e-09	gi|999999111|ref|NC_006814.3|	596281	596778	+	498	LBA_RS03165	GO:0016021	-	-	-	hypothetical protein LBA0608 [Lactobacillus acidophilus NCFM]	-
gene-LBA_RS09110	1168.75	833.738	1503.77	1.80365	0.850918	7.18658e-10	2.89958e-09	gi|999999111|ref|NC_006814.3|	1883465	1885120	-	1656	LBA_RS09110	GO:0004574;GO:0005975	K01187	COG0366	G	oligo-1,6-glucosidase [Lactobacillus acidophilus]	sp|Q9K8U9|O16G_BACHD Oligo-1,6-glucosidase OS=Bacillus halodurans (strain ATCC BAA-125 / DSM 18197 / FERM 7344 / JCM 9153 / C-125) GN=malL PE=3 SV=1
gene-LBA_RS05435	1462.84	1851.7	1073.97	0.579988	-0.785905	7.63122e-10	3.07188e-09	gi|999999111|ref|NC_006814.3|	1059602	1060210	+	609	LBA_RS05435	GO:0016740	-	COG1376	S	cell surface protein [Lactobacillus acidophilus NCFM]	sp|C0SP99|YCIB_BACSU Putative L,D-transpeptidase YciB OS=Bacillus subtilis (strain 168) GN=yciB PE=2 SV=1
gene-LBA_RS06180	1015.63	747.817	1283.43	1.71624	0.779251	7.78663e-10	3.12721e-09	gi|999999111|ref|NC_006814.3|	1218482	1220755	-	2274	LBA_RS06180	GO:0003676;GO:0008409;GO:0006281;GO:0006310;GO:0090305	K07462	COG0608	L	single-stranded-DNA-specific exonuclease [Lactobacillus acidophilus NCFM]	sp|O32044|RECJ_BACSU Single-stranded-DNA-specific exonuclease RecJ OS=Bacillus subtilis (strain 168) GN=recJ PE=3 SV=1
gene-LBA_RS08695	2079.79	1617.84	2541.73	1.57107	0.651743	8.34845e-10	3.34514e-09	gi|999999111|ref|NC_006814.3|	1803211	1805208	-	1998	LBA_RS08695	GO:0015755;GO:0015992;GO:0016021;GO:0022877;GO:0103111;GO:0005886;GO:0009401;GO:0005351;GO:0034219	K02768	COG1445	G	PTS system fructose-specific transporter subunit II [Lactobacillus acidophilus NCFM]	sp|P71012|PTF3A_BACSU PTS system fructose-specific EIIABC component OS=Bacillus subtilis (strain 168) GN=fruA PE=1 SV=2
gene-LBA_RS04175	5761.26	7579.65	3942.87	0.520191	-0.942887	8.94776e-10	3.57705e-09	gi|999999111|ref|NC_006814.3|	797381	798184	+	804	LBA_RS04175	GO:0051301;GO:0007049;GO:0005737	K04074	COG3599	D	cell-division initiation protein [Lactobacillus acidophilus NCFM]	-
gene-LBA_RS05345	1233.08	1541.63	924.53	0.599711	-0.73766	8.99503e-10	3.58772e-09	gi|999999111|ref|NC_006814.3|	1044557	1045225	+	669	LBA_RS05345	GO:0016021;GO:0055085	-	-	-	hypothetical protein LA14_1076 [Lactobacillus acidophilus La-14]	-
gene-LBA_RS00455	166.18	269.098	63.2617	0.235088	-2.08873	9.16664e-10	3.64782e-09	gi|999999111|ref|NC_006814.3|	90994	91185	+	192	LBA_RS00455	-	-	-	-	hypothetical protein LBA0089 [Lactobacillus acidophilus NCFM]	-
gene-LBA_RS03815	4484.72	3594.77	5374.67	1.49514	0.580279	9.48795e-10	3.76708e-09	gi|999999111|ref|NC_006814.3|	731224	732189	+	966	LBA_RS03815	GO:0005975;GO:0004476;GO:0008270	K01809	COG1482	G	mannose-6-phosphate isomerase [Lactobacillus acidophilus NCFM]	sp|Q59935|MANA_STRMU Mannose-6-phosphate isomerase OS=Streptococcus mutans serotype c (strain ATCC 700610 / UA159) GN=pmi PE=3 SV=2
gene-LBA_RS08680	480.104	640.021	320.186	0.500275	-0.999207	9.6151e-10	3.80889e-09	gi|999999111|ref|NC_006814.3|	1801745	1802023	-	279	LBA_RS08680	GO:0006355;GO:0003677;GO:0003700	-	NOG101780	K	transcriptional regulator [Lactobacillus acidophilus NCFM]	sp|O31844|CZRA_BACSU HTH-type transcriptional repressor CzrA OS=Bacillus subtilis (strain 168) GN=czrA PE=1 SV=1
gene-LBA_RS00255	1325.68	1651.64	999.72	0.605289	-0.724304	1.00477e-09	3.97125e-09	gi|999999111|ref|NC_006814.3|	45976	47895	+	1920	LBA_RS00255	GO:0006414;GO:0005525;GO:0003924;GO:0003746	-	COG0480	J	translation elongation factors [Lactobacillus acidophilus NCFM]	sp|O05197|TETQ_PREIN Tetracycline resistance protein TetQ OS=Prevotella intermedia GN=tetQ PE=3 SV=2
gene-LBA_RS01165	2672.12	3240.56	2103.67	0.649167	-0.623338	1.02935e-09	4.05918e-09	gi|999999111|ref|NC_006814.3|	239826	241376	+	1551	LBA_RS01165	GO:0006177;GO:0006541;GO:0016740;GO:0005524;GO:0003922;GO:0016462	K01951	COG0518	F	GMP synthase [Lactobacillus acidophilus NCFM]	sp|Q5FMD6|GUAA_LACAC GMP synthase [glutamine-hydrolyzing] OS=Lactobacillus acidophilus (strain ATCC 700396 / NCK56 / N2 / NCFM) GN=guaA PE=3 SV=1
gene-LBA_RS08280	481.626	642.025	321.227	0.500334	-0.999037	1.05372e-09	4.14589e-09	gi|999999111|ref|NC_006814.3|	1709200	1709976	-	777	LBA_RS08280	GO:0030246;GO:0005975;GO:0006355;GO:0003677;GO:0003700	K03481	COG1737	K	transcriptional regulator [Lactobacillus acidophilus NCFM]	sp|P54717|GLVR_BACSU HTH-type transcriptional regulator GlvR OS=Bacillus subtilis (strain 168) GN=glvR PE=2 SV=1
gene-LBA_RS07810	663.215	861.723	464.707	0.539276	-0.890904	1.08593e-09	4.26302e-09	gi|999999111|ref|NC_006814.3|	1589864	1590544	+	681	LBA_RS07810	GO:0016021	-	-	-	hypothetical protein LBA1597 [Lactobacillus acidophilus NCFM]	-
gene-LBA_RS07680	3863.42	4643.53	3083.31	0.664002	-0.59074	1.16993e-09	4.58246e-09	gi|999999111|ref|NC_006814.3|	1561589	1562566	+	978	LBA_RS07680	-	-	-	-	surface protein [Lactobacillus acidophilus]	-
gene-LBA_RS02920	5381.85	8614.21	2149.5	0.249529	-2.00272	1.17427e-09	4.58912e-09	gi|999999111|ref|NC_006814.3|	544592	545062	+	471	LBA_RS02920	GO:0008080	-	NOG83669	R	hypothetical protein LA14_0589 [Lactobacillus acidophilus La-14]	-
gene-LBA_RS02410	650.335	844.691	455.98	0.539819	-0.889453	1.22553e-09	4.77875e-09	gi|999999111|ref|NC_006814.3|	441359	442282	+	924	LBA_RS02410	GO:0008982;GO:0016021;GO:0009401;GO:0103111;GO:0034219	K02796	COG3716	G	PTS system mannose-specific transporter subunit IID [Lactobacillus acidophilus NCFM]	sp|P69807|PTND_ECO57 Mannose permease IID component OS=Escherichia coli O157:H7 GN=manZ PE=3 SV=1
gene-LBA_RS02345	2058	1533.27	2582.73	1.68446	0.75229	1.29329e-09	5.03172e-09	gi|999999111|ref|NC_006814.3|	426236	427279	+	1044	LBA_RS02345	GO:0016757	K13678	COG0438	M	glycosyltransferase [Lactobacillus acidophilus NCFM]	sp|A7TZT2|MFPS_AGRT5 Mannosylfructose-phosphate synthase OS=Agrobacterium tumefaciens (strain C58 / ATCC 33970) GN=mfpsA PE=1 SV=1
gene-LBA_RS03290	634.509	444.299	824.718	1.85622	0.892368	1.31958e-09	5.12257e-09	gi|999999111|ref|NC_006814.3|	619051	619863	+	813	LBA_RS03290	GO:0006282;GO:0005737	K03565	COG2137	R	recombination regulator RecX [Lactobacillus acidophilus NCFM]	sp|Q04BN0|RECX_LACDB Regulatory protein RecX OS=Lactobacillus delbrueckii subsp. bulgaricus (strain ATCC BAA-365) GN=recX PE=3 SV=1
gene-LBA_RS00290	1537.95	1900.99	1174.91	0.618054	-0.694196	1.37689e-09	5.32801e-09	gi|999999111|ref|NC_006814.3|	56949	57962	-	1014	LBA_RS00290	-	-	COG1680	V	penicillin-binding protein [Lactobacillus acidophilus NCFM]	sp|O31773|PBPX_BACSU Putative penicillin-binding protein PbpX OS=Bacillus subtilis (strain 168) GN=pbpX PE=2 SV=1
gene-LBA_RS06750	1164.77	872.666	1456.88	1.66946	0.739378	1.37862e-09	5.32801e-09	gi|999999111|ref|NC_006814.3|	1345644	1346255	-	612	LBA_RS06750	-	-	-	-	bacteriophage-like protein [Lactobacillus acidophilus NCFM]	-
gene-LBA_RS03695	570.485	747.709	393.26	0.525953	-0.926994	1.42331e-09	5.48857e-09	gi|999999111|ref|NC_006814.3|	708811	709626	+	816	LBA_RS03695	GO:0016787	K07024	COG0561	R	HAD superfamily hydrolase [Lactobacillus acidophilus NCFM]	sp|P54947|YXEH_BACSU Uncharacterized protein YxeH OS=Bacillus subtilis (strain 168) GN=yxeH PE=3 SV=1
gene-LBA_RS04335	951.937	1254.28	649.598	0.517907	-0.949236	1.57366e-09	6.05495e-09	gi|999999111|ref|NC_006814.3|	831481	832071	+	591	LBA_RS04335	GO:0000287;GO:0007049;GO:0051301;GO:0005525;GO:0003924	K03978	COG0218	R	ribosome biogenesis GTP-binding protein YsxC [Lactobacillus acidophilus NCFM]	sp|Q5FKR5|ENGB_LACAC Probable GTP-binding protein EngB OS=Lactobacillus acidophilus (strain ATCC 700396 / NCK56 / N2 / NCFM) GN=engB PE=3 SV=1
gene-LBA_RS09120	1941.82	1512.06	2371.58	1.56845	0.649335	1.6436e-09	6.31013e-09	gi|999999111|ref|NC_006814.3|	1886548	1887498	-	951	LBA_RS09120	GO:0006355;GO:0003677;GO:0003700	-	NOG02730	K	transcriptional regulator family protein [Lactobacillus acidophilus NCFM]	sp|O06987|YVDE_BACSU Uncharacterized HTH-type transcriptional regulator YvdE OS=Bacillus subtilis (strain 168) GN=yvdE PE=4 SV=1
gene-LBA_RS02735	456.715	609.609	303.821	0.498387	-1.00466	1.72041e-09	6.5905e-09	gi|999999111|ref|NC_006814.3|	511783	513213	+	1431	LBA_RS02735	GO:0016021	-	COG2244	M	capsular polysaccharide synthesis protein [Lactobacillus acidophilus NCFM]	sp|P37746|RFBX_ECOLI Putative O-antigen transporter OS=Escherichia coli (strain K12) GN=rfbX PE=1 SV=4
gene-LBA_RS06785	2408.37	2924.65	1892.09	0.646947	-0.62828	1.85867e-09	7.10115e-09	gi|999999111|ref|NC_006814.3|	1352001	1355054	-	3054	LBA_RS06785	GO:0005618	-	-	-	mucus binding protein [Lactobacillus acidophilus NCFM]	-
gene-LBA_RS00205	79113.3	65445.6	92781	1.41768	0.503532	1.86186e-09	7.10115e-09	gi|999999111|ref|NC_006814.3|	35642	37876	-	2235	LBA_RS00205	GO:0000166;GO:0008998;GO:0004748;GO:0055114;GO:0031419;GO:0006260	K00527	COG1372;COG0209	FL	ribonucleoside triphosphate reductase [Lactobacillus acidophilus NCFM]	sp|Q5FMX8|RTPR_LACAC Adenosylcobalamin-dependent ribonucleoside-triphosphate reductase OS=Lactobacillus acidophilus (strain ATCC 700396 / NCK56 / N2 / NCFM) GN=rtpR PE=3 SV=1
gene-LBA_RS01035	2934.81	3537.97	2331.65	0.659035	-0.601572	1.89446e-09	7.20972e-09	gi|999999111|ref|NC_006814.3|	212786	213670	+	885	LBA_RS01035	GO:0005737;GO:0000179;GO:0031167;GO:0003723;GO:0052908	K02528	COG0030	J	dimethyladenosine transferase [Lactobacillus acidophilus NCFM]	sp|Q5FMG3|RSMA_LACAC Ribosomal RNA small subunit methyltransferase A OS=Lactobacillus acidophilus (strain ATCC 700396 / NCK56 / N2 / NCFM) GN=rsmA PE=3 SV=1
gene-LBA_RS04990	3157	4952.02	1361.97	0.275034	-1.86232	1.91671e-09	7.2785e-09	gi|999999111|ref|NC_006814.3|	962250	962654	-	405	LBA_RS04990	-	-	-	-	hypothetical protein LBA0987 [Lactobacillus acidophilus NCFM]	-
gene-LBA_RS07330	83.8727	138.287	29.4588	0.213027	-2.23089	2.28322e-09	8.65142e-09	gi|999999111|ref|NC_006814.3|	1483972	1484766	+	795	LBA_RS07330	-	-	-	-	fibrinogen-binding protein [Lactobacillus acidophilus NCFM]	-
gene-LBA_RS06340	1123.83	1489.5	758.163	0.509006	-0.974244	2.47198e-09	9.34634e-09	gi|999999111|ref|NC_006814.3|	1258961	1259221	-	261	LBA_RS06340	GO:0005737	-	NOG102006	S	hypothetical protein LBA1279 [Lactobacillus acidophilus NCFM]	sp|Q5FJL5|Y1279_LACAC UPF0291 protein LBA1279 OS=Lactobacillus acidophilus (strain ATCC 700396 / NCK56 / N2 / NCFM) GN=LBA1279 PE=3 SV=1
gene-LBA_RS01945	3029.37	3646.28	2412.47	0.661624	-0.595916	2.5545e-09	9.63742e-09	gi|999999111|ref|NC_006814.3|	366636	367973	-	1338	LBA_RS01945	GO:0033611;GO:0033608	K07749	COG1804	C	formyl-coenzyme A transferase [Lactobacillus acidophilus NCFM]	sp|Q8FFE8|FCTA_ECOL6 Formyl-coenzyme A transferase OS=Escherichia coli O6:H1 (strain CFT073 / ATCC 700928 / UPEC) GN=frc PE=3 SV=1
gene-LBA_RS01990	3261.91	3914.48	2609.33	0.666584	-0.585142	2.67944e-09	1.00869e-08	gi|999999111|ref|NC_006814.3|	378472	379230	+	759	LBA_RS01990	GO:0016021	-	NOG64913	S	hypothetical protein LBA0404 [Lactobacillus acidophilus NCFM]	-
gene-LBA_RS08305	549.308	720.087	378.529	0.525671	-0.927767	2.87929e-09	1.08159e-08	gi|999999111|ref|NC_006814.3|	1715785	1717383	+	1599	LBA_RS08305	GO:0030170;GO:0009058;GO:0080130;GO:0004069;GO:0016829	K09758	COG0436	E	aspartate aminotransferase [Lactobacillus acidophilus NCFM]	sp|Q53IZ1|ASDP_PSESP Bifunctional aspartate aminotransferase and L-aspartate beta-decarboxylase OS=Pseudomonas sp. GN=asD PE=1 SV=1
gene-LBA_RS00765	4931.1	3987.42	5874.79	1.47333	0.559082	2.94657e-09	1.10449e-08	gi|999999111|ref|NC_006814.3|	149468	151417	+	1950	LBA_RS00765	GO:0006529;GO:0004066	K01953	COG0367	E	asn synthetase [Lactobacillus acidophilus NCFM]	sp|P54420|ASNB_BACSU Asparagine synthetase [glutamine-hydrolyzing] 1 OS=Bacillus subtilis (strain 168) GN=asnB PE=1 SV=2
gene-LBA_RS03640	1140.27	1423.13	857.407	0.602479	-0.731016	3.14763e-09	1.17732e-08	gi|999999111|ref|NC_006814.3|	698578	699567	+	990	LBA_RS03640	GO:0008959;GO:0008152	K00625	COG0280	C	phosphotransacetylase [Lactobacillus acidophilus NCFM]	sp|P39646|PTAS_BACSU Phosphate acetyltransferase OS=Bacillus subtilis (strain 168) GN=pta PE=1 SV=3
gene-LBA_RS00545	453.232	602.664	303.799	0.504094	-0.988236	3.17024e-09	1.18324e-08	gi|999999111|ref|NC_006814.3|	107525	108280	-	756	LBA_RS00545	GO:0003333;GO:0015424;GO:0005524	K17076	COG1126	E	glutamate ATP binding protein [Lactobacillus acidophilus NCFM]	sp|P54537|ARTM_BACSU Arginine transport ATP-binding protein ArtM OS=Bacillus subtilis (strain 168) GN=artM PE=1 SV=1
gene-LBA_RS00925	1089.45	1362.91	815.997	0.598718	-0.740052	3.31343e-09	1.23404e-08	gi|999999111|ref|NC_006814.3|	189152	190465	+	1314	LBA_RS00925	GO:0004197;GO:0006508;GO:0004177	-	COG3579	E	bleomycin hydrolase [Lactobacillus acidophilus]	sp|P94870|PEPE_LACHE Aminopeptidase E OS=Lactobacillus helveticus GN=pepE PE=1 SV=1
gene-LBA_RS03240	565.864	394.311	737.418	1.87014	0.90315	3.37842e-09	1.25556e-08	gi|999999111|ref|NC_006814.3|	608793	609239	-	447	LBA_RS03240	GO:0055114;GO:0010181	-	COG0716	C	flavodoxin [Lactobacillus acidophilus NCFM]	sp|O34737|FLAV_BACSU Probable flavodoxin-1 OS=Bacillus subtilis (strain 168) GN=ykuN PE=3 SV=1
gene-LBA_RS07325	152.626	229.433	75.819	0.330462	-1.59744	3.93723e-09	1.46012e-08	gi|999999111|ref|NC_006814.3|	1482352	1483761	-	1410	LBA_RS07325	GO:0016021;GO:0055085;GO:0005886	K18926	COG0477	G	lincomycin-resistance protein [Lactobacillus acidophilus NCFM]	sp|Q8Y9K8|LMRB_LISMO Lincomycin resistance protein LmrB OS=Listeria monocytogenes serovar 1/2a (strain ATCC BAA-679 / EGD-e) GN=lmrB PE=3 SV=1
gene-LBA_RS03055	2314.52	2801.24	1827.79	0.652493	-0.615965	4.44442e-09	1.64472e-08	gi|999999111|ref|NC_006814.3|	571419	572222	+	804	LBA_RS03055	GO:0016779	-	COG1085	G	galactose-1-phosphate uridylyltransferase [Lactobacillus acidophilus NCFM]	-
gene-LBA_RS06745	205.717	297.437	113.996	0.38326	-1.3836	4.50188e-09	1.66245e-08	gi|999999111|ref|NC_006814.3|	1344271	1345524	+	1254	LBA_RS06745	GO:0005886;GO:0034219;GO:0009401;GO:0008982;GO:0016021	K02761	COG1455	G	cellobiose-specific PTS IIC [Lactobacillus acidophilus]	sp|P39584|YWBA_BACSU Putative permease IIC component YwbA OS=Bacillus subtilis (strain 168) GN=ywbA PE=3 SV=1
gene-LBA_RS03275	817.789	600.375	1035.2	1.72426	0.785978	4.53874e-09	1.67252e-08	gi|999999111|ref|NC_006814.3|	615784	616068	-	285	LBA_RS03275	-	-	-	-	hypothetical protein LA14_0658 [Lactobacillus acidophilus La-14]	-
gene-LBA_RS05605	159.233	81.1961	237.269	2.92217	1.54704	4.55131e-09	1.67361e-08	gi|999999111|ref|NC_006814.3|	1093133	1093483	+	351	LBA_RS05605	GO:0016021	-	-	-	hypothetical protein [Lactobacillus acidophilus]	-
gene-LBA_RS01710	184.876	270.483	99.2696	0.367008	-1.44612	4.66872e-09	1.71317e-08	gi|999999111|ref|NC_006814.3|	331089	331532	+	444	LBA_RS01710	GO:0006364;GO:0090502;GO:0004525;GO:0019843;GO:0005737	K11145	COG1939	S	hypothetical protein LBA0349 [Lactobacillus acidophilus NCFM]	sp|F9UL76|MRNC_LACPL Mini-ribonuclease 3 OS=Lactobacillus plantarum (strain ATCC BAA-793 / NCIMB 8826 / WCFS1) GN=mrnC PE=3 SV=1
gene-LBA_RS01280	1394.98	1074.55	1715.42	1.59641	0.674832	5.83116e-09	2.13523e-08	gi|999999111|ref|NC_006814.3|	256420	257787	+	1368	LBA_RS01280	GO:0005737;GO:0047480;GO:0051301;GO:0009252;GO:0005524;GO:0008360;GO:0071555;GO:0007049;GO:0016798	K01929	COG0770	M	d-ala-d-ala adding enzyme [Lactobacillus acidophilus NCFM]	sp|P96613|MURF_BACSU UDP-N-acetylmuramoyl-tripeptide--D-alanyl-D-alanine ligase OS=Bacillus subtilis (strain 168) GN=murF PE=3 SV=1
gene-LBA_RS02770	9735.08	8016.58	11453.6	1.42874	0.514739	6.68535e-09	2.44289e-08	gi|999999111|ref|NC_006814.3|	519646	520794	+	1149	LBA_RS02770	-	-	COG4851	S	hypothetical protein LBA0530 [Lactobacillus acidophilus NCFM]	sp|O34629|YERH_BACSU Uncharacterized lipoprotein YerH OS=Bacillus subtilis (strain 168) GN=yerH PE=4 SV=1
gene-LBA_RS09475	4613.86	5543.32	3684.41	0.664658	-0.589316	6.79828e-09	2.47896e-08	gi|999999111|ref|NC_006814.3|	1960351	1961070	+	720	LBA_RS09475	GO:0006044;GO:0019262;GO:0016787;GO:0005975;GO:0004342	K02564	COG0363	G	glucosamine-6-phosphate isomerase [Lactobacillus acidophilus NCFM]	sp|Q5FHT1|NAGB_LACAC Glucosamine-6-phosphate deaminase OS=Lactobacillus acidophilus (strain ATCC 700396 / NCK56 / N2 / NCFM) GN=nagB PE=3 SV=1
gene-LBA_RS05495	1412.02	1737.01	1087.03	0.625807	-0.67621	7.74742e-09	2.81916e-08	gi|999999111|ref|NC_006814.3|	1072591	1076307	+	3717	LBA_RS05495	GO:0004386	-	NOG07555	S	helicase [Lactobacillus acidophilus NCFM]	-
gene-LBA_RS05130	279.049	171.94	386.159	2.24589	1.16729	7.87507e-09	2.85963e-08	gi|999999111|ref|NC_006814.3|	995548	996432	+	885	LBA_RS05130	-	-	-	-	mucus binding protein [Lactobacillus acidophilus NCFM]	-
gene-LBA_RS06940	455.183	308.193	602.172	1.95388	0.966339	7.96217e-09	2.88525e-08	gi|999999111|ref|NC_006814.3|	1398292	1399146	-	855	LBA_RS06940	GO:0003677;GO:0006355;GO:0003700	-	COG0583;NOG29906	K	transcriptional regulator [Lactobacillus acidophilus NCFM]	sp|Q57748|Y300_METJA Uncharacterized HTH-type transcriptional regulator MJ0300 OS=Methanocaldococcus jannaschii (strain ATCC 43067 / DSM 2661 / JAL-1 / JCM 10045 / NBRC 100440) GN=MJ0300 PE=4 SV=1
gene-LBA_RS02990	2037.16	1610.66	2463.66	1.52959	0.613149	8.90997e-09	3.22201e-08	gi|999999111|ref|NC_006814.3|	558432	559250	-	819	LBA_RS02990	GO:0035235;GO:0016020;GO:0004970	K10039	COG0834	E	amino acid ABC superfamily ATP binding cassette transporter, binding protein [Lactobacillus acidophilus]	sp|O34563|GLNH_BACSU ABC transporter glutamine-binding protein GlnH OS=Bacillus subtilis (strain 168) GN=glnH PE=2 SV=1
gene-LBA_RS00870	180.353	263.077	97.6289	0.371104	-1.4301	9.679e-09	3.49286e-08	gi|999999111|ref|NC_006814.3|	177558	178319	-	762	LBA_RS00870	-	-	-	-	hypothetical protein LBA0184 [Lactobacillus acidophilus NCFM]	-
gene-LBA_RS04775	2840.4	3402.45	2278.35	0.66962	-0.578585	1.03564e-08	3.72958e-08	gi|999999111|ref|NC_006814.3|	916690	917655	+	966	LBA_RS04775	GO:0047964;GO:0051287;GO:0030267;GO:0055114	-	COG0111	E	glyoxylate reductase [Lactobacillus acidophilus]	sp|Q9C4M5|GYAR_THELI Glyoxylate reductase OS=Thermococcus litoralis GN=gyaR PE=1 SV=1
gene-LBA_RS08885	884.497	657.928	1111.07	1.68874	0.755944	1.13486e-08	4.07847e-08	gi|999999111|ref|NC_006814.3|	1837089	1838819	-	1731	LBA_RS08885	GO:0005524;GO:0042626;GO:0055085;GO:0016021	K06148	NOG00044	V	ABC superfamily ATP binding cassette transporter, membrane protein [Lactobacillus acidophilus]	sp|P54718|YFIB_BACSU Uncharacterized ABC transporter ATP-binding protein YfiB OS=Bacillus subtilis (strain 168) GN=yfiB PE=3 SV=1
gene-LBA_RS05800	512.899	700.706	325.091	0.463947	-1.10797	1.16219e-08	4.1681e-08	gi|999999111|ref|NC_006814.3|	1134066	1134629	-	564	LBA_RS05800	-	-	COG4474	S	hypothetical protein LBA1157 [Lactobacillus acidophilus NCFM]	sp|Q5FJX8|Y1157_LACAC UPF0398 protein LBA1157 OS=Lactobacillus acidophilus (strain ATCC 700396 / NCK56 / N2 / NCFM) GN=LBA1157 PE=3 SV=1
gene-LBA_RS05005	368.036	242.468	493.604	2.03575	1.02556	1.27169e-08	4.55146e-08	gi|999999111|ref|NC_006814.3|	965003	965815	-	813	LBA_RS05005	GO:0005737;GO:0051301;GO:0003677;GO:0006313;GO:0007049;GO:0015074;GO:0007059;GO:0009037	-	NOG136002	S	integrase-recombinase [Lactobacillus acidophilus NCFM]	-
gene-LBA_RS02135	1738.69	1337.1	2140.28	1.60068	0.678687	1.28708e-08	4.59708e-08	gi|999999111|ref|NC_006814.3|	408247	409629	+	1383	LBA_RS02135	GO:0046872;GO:0016788;GO:0009166;GO:0000166	-	COG0737	F	UDP-sugar hydrolase [Lactobacillus acidophilus NCFM]	sp|O32133|YUND_BACSU Uncharacterized metallophosphoesterase YunD OS=Bacillus subtilis (strain 168) GN=yunD PE=3 SV=1
gene-LBA_RS06595	14581.3	17059.6	12103.1	0.70946	-0.495208	1.29083e-08	4.60104e-08	gi|999999111|ref|NC_006814.3|	1311582	1312016	-	435	LBA_RS06595	-	-	COG1302	S	alkaline shock protein [Lactobacillus acidophilus NCFM]	sp|P54519|YQHY_BACSU Uncharacterized protein YqhY OS=Bacillus subtilis (strain 168) GN=yqhY PE=3 SV=2
gene-LBA_RS04740	1651.89	2008.92	1294.85	0.644551	-0.633634	1.46967e-08	5.22784e-08	gi|999999111|ref|NC_006814.3|	908146	908583	+	438	LBA_RS04740	GO:0016788;GO:0005737;GO:0019478	K07560	COG1490	J	D-tyrosyl-tRNA(Tyr) deacylase [Lactobacillus acidophilus NCFM]	sp|Q5FKI6|DTD_LACAC D-tyrosyl-tRNA(Tyr) deacylase OS=Lactobacillus acidophilus (strain ATCC 700396 / NCK56 / N2 / NCFM) GN=dtd PE=3 SV=1
gene-LBA_RS00975	631.892	810.517	453.267	0.559232	-0.838481	1.58547e-08	5.62825e-08	gi|999999111|ref|NC_006814.3|	201593	202018	-	426	LBA_RS00975	-	K13993	COG0071	O	heat shock low molecular weight [Lactobacillus acidophilus NCFM]	sp|O30851|ASP2_STRTR Heat shock protein HSP.16.4 OS=Streptococcus thermophilus PE=3 SV=1
gene-LBA_RS06215	2266.57	1807.57	2725.57	1.50786	0.592505	1.60844e-08	5.6982e-08	gi|999999111|ref|NC_006814.3|	1228557	1230068	-	1512	LBA_RS06215	GO:0005524;GO:0016887	K19350	COG0488	R	ABC transporter ATP-binding protein [Lactobacillus acidophilus NCFM]	sp|P39115|EXPZ_BACSU Nucleotide-binding protein ExpZ OS=Bacillus subtilis (strain 168) GN=expZ PE=3 SV=2
gene-LBA_RS05730	5170.86	4196.88	6144.83	1.46414	0.550055	1.64473e-08	5.81492e-08	gi|999999111|ref|NC_006814.3|	1117490	1117939	-	450	LBA_RS05730	-	-	-	-	hypothetical protein LBA1144 [Lactobacillus acidophilus NCFM]	-
gene-LBA_RS06200	7691.32	9025.76	6356.88	0.704305	-0.505729	1.66114e-08	5.86106e-08	gi|999999111|ref|NC_006814.3|	1224951	1226795	-	1845	LBA_RS06200	GO:0006457;GO:0051082;GO:0005524	K04043	COG0443	O	molecular chaperone DnaK [Lactobacillus acidophilus NCFM]	sp|Q84BU4|DNAK_LACAC Chaperone protein DnaK OS=Lactobacillus acidophilus (strain ATCC 700396 / NCK56 / N2 / NCFM) GN=dnaK PE=3 SV=1
gene-LBA_RS02050	6776.5	7967.14	5585.87	0.701114	-0.512279	1.69942e-08	5.98402e-08	gi|999999111|ref|NC_006814.3|	393347	395986	+	2640	LBA_RS02050	GO:0004813;GO:0006419;GO:0005737;GO:0000049;GO:0005524;GO:0008270	K01872	COG0013	J	alanyl-tRNA synthetase [Lactobacillus acidophilus NCFM]	sp|Q5FLW6|SYA_LACAC Alanine--tRNA ligase OS=Lactobacillus acidophilus (strain ATCC 700396 / NCK56 / N2 / NCFM) GN=alaS PE=3 SV=1
gene-LBA_RS07755	674.959	860.682	489.236	0.568428	-0.81495	1.75993e-08	6.1846e-08	gi|999999111|ref|NC_006814.3|	1578088	1578831	-	744	LBA_RS07755	GO:0016887;GO:0005524	K01990	COG1131	V	ABC transporter ATP-binding protein [Lactobacillus acidophilus NCFM]	sp|P55339|ECSA_BACSU ABC-type transporter ATP-binding protein EcsA OS=Bacillus subtilis (strain 168) GN=ecsA PE=1 SV=1
gene-LBA_RS04765	542.087	732.386	351.788	0.480332	-1.0579	1.87395e-08	6.57202e-08	gi|999999111|ref|NC_006814.3|	914944	915759	+	816	LBA_RS04765	GO:0050109;GO:0055114	-	COG0656	R	reductase-dehydrogenase [Lactobacillus acidophilus NCFM]	sp|A0QV10|Y2408_MYCS2 Uncharacterized oxidoreductase MSMEG_2408/MSMEI_2347 OS=Mycobacterium smegmatis (strain ATCC 700084 / mc(2)155) GN=MSMEG_2408 PE=1 SV=1
gene-LBA_RS03445	1739.61	1371.19	2108.03	1.53738	0.620472	1.9654e-08	6.87889e-08	gi|999999111|ref|NC_006814.3|	650855	651415	+	561	LBA_RS03445	GO:0008444;GO:0008654;GO:0016021	K00995	COG0558	I	CDP-diacylglycerol-phosphatephosphatidyltransferase [Lactobacillus acidophilus NCFM]	sp|P46322|PGSA_BACSU CDP-diacylglycerol--glycerol-3-phosphate 3-phosphatidyltransferase OS=Bacillus subtilis (strain 168) GN=pgsA PE=3 SV=3
gene-LBA_RS07610	95.9645	151.567	40.3617	0.266296	-1.9089	2.07093e-08	7.23372e-08	gi|999999111|ref|NC_006814.3|	1546667	1547704	-	1038	LBA_RS07610	GO:0005737;GO:0006189;GO:0004641;GO:0005524	K01933	COG0150	F	phosphoribosylaminoimidazole synthetase [Lactobacillus acidophilus NCFM]	sp|Q5FIV3|PUR5_LACAC Phosphoribosylformylglycinamidine cyclo-ligase OS=Lactobacillus acidophilus (strain ATCC 700396 / NCK56 / N2 / NCFM) GN=purM PE=3 SV=1
gene-LBA_RS06860	1482.88	1809.97	1155.79	0.63857	-0.647084	2.11813e-08	7.38381e-08	gi|999999111|ref|NC_006814.3|	1385479	1385991	-	513	LBA_RS06860	GO:0008080	-	NOG51462	R	acetyltransferase [Lactobacillus acidophilus NCFM]	-
gene-LBA_RS02030	3330.37	3957.04	2703.69	0.683263	-0.549488	2.43775e-08	8.48103e-08	gi|999999111|ref|NC_006814.3|	388167	389618	+	1452	LBA_RS02030	GO:0050661;GO:0006098;GO:0055114;GO:0006006;GO:0004345	K00036	COG0364	G	glucose-6-phosphate 1-dehydrogenase [Lactobacillus acidophilus NCFM]	sp|O54537|G6PD_STRPN Glucose-6-phosphate 1-dehydrogenase OS=Streptococcus pneumoniae serotype 4 (strain ATCC BAA-334 / TIGR4) GN=zwf PE=3 SV=2
gene-LBA_RS00690	1643.98	1296.06	1991.89	1.53688	0.620006	2.53794e-08	8.81201e-08	gi|999999111|ref|NC_006814.3|	133725	134510	+	786	LBA_RS00690	GO:0016021	-	COG5438	S	hypothetical protein LBA0140 [Lactobacillus acidophilus NCFM]	-
gene-LBA_RS09165	3864.17	4571.87	3156.48	0.690413	-0.534469	2.9885e-08	1.03558e-07	gi|999999111|ref|NC_006814.3|	1895242	1895928	+	687	LBA_RS09165	GO:0003824;GO:0009236	K07009	COG3442	R	cobyric acid synthase [Lactobacillus acidophilus NCFM]	sp|Q319X7|COBQ_PROM9 Cobyric acid synthase OS=Prochlorococcus marinus (strain MIT 9312) GN=cobQ PE=3 SV=1
gene-LBA_RS04240	1912.23	1519.43	2305.03	1.51704	0.60126	3.04818e-08	1.05416e-07	gi|999999111|ref|NC_006814.3|	811148	812827	-	1680	LBA_RS04240	GO:0006364;GO:0004534;GO:0005737;GO:0003723;GO:0008270;GO:0004521;GO:0090503;GO:0090502	K12574	COG0595	R	metallo-b-lactamase superfamily protein [Lactobacillus acidophilus NCFM]	sp|Q45493|RNJ1_BACSU Ribonuclease J 1 OS=Bacillus subtilis (strain 168) GN=rnjA PE=1 SV=1
gene-LBA_RS05055	26401.2	21709.3	31093.1	1.43225	0.518279	3.54306e-08	1.22288e-07	gi|999999111|ref|NC_006814.3|	977918	978370	+	453	LBA_RS05055	GO:0010181;GO:0009055	-	NOG108266;firmNOG28228	S	trp repressor binding protein [Lactobacillus acidophilus NCFM]	-
gene-LBA_RS03325	1911.68	1296.4	2526.96	1.94922	0.962894	3.7952e-08	1.30732e-07	gi|999999111|ref|NC_006814.3|	626247	626429	+	183	LBA_RS03325	-	-	-	-	hypothetical protein [Lactobacillus acidophilus]	-
gene-LBA_RS06530	3787.99	4475.16	3100.82	0.692895	-0.52929	3.9889e-08	1.37133e-07	gi|999999111|ref|NC_006814.3|	1298983	1300350	-	1368	LBA_RS06530	GO:0003723;GO:0031167;GO:0005737;GO:0008649;GO:0006355	K03500	COG0144	J	rRNA methylase [Lactobacillus acidophilus NCFM]	sp|P94464|RSMB_BACSU Ribosomal RNA small subunit methyltransferase B OS=Bacillus subtilis (strain 168) GN=rsmB PE=3 SV=2
gene-LBA_RS03160	1422.43	1111.52	1733.34	1.55943	0.641019	4.0043e-08	1.37392e-07	gi|999999111|ref|NC_006814.3|	595485	596297	+	813	LBA_RS03160	GO:0030246;GO:0005975;GO:0006355;GO:0003677;GO:0003700	K03481	COG1737	K	transcriptional regulator [Lactobacillus acidophilus NCFM]	sp|P54717|GLVR_BACSU HTH-type transcriptional regulator GlvR OS=Bacillus subtilis (strain 168) GN=glvR PE=2 SV=1
gene-LBA_RS07040	1219.23	942.38	1496.07	1.58755	0.666802	4.15014e-08	1.42116e-07	gi|999999111|ref|NC_006814.3|	1418053	1418718	-	666	LBA_RS07040	GO:0005622;GO:0000160;GO:0006355;GO:0003677	-	COG0745	T	two-component response regulator [Lactobacillus acidophilus NCFM]	sp|P0A4H9|DLTR_STRA3 Transcriptional regulatory protein DltR OS=Streptococcus agalactiae serotype III (strain NEM316) GN=dltR PE=3 SV=1
gene-LBA_RS07460	544.823	700.746	388.9	0.55498	-0.849493	4.59832e-08	1.57154e-07	gi|999999111|ref|NC_006814.3|	1516522	1517289	-	768	LBA_RS07460	GO:0006396;GO:0008173;GO:0001510;GO:0003723	K03437	COG0566	J	rRNA methylase [Lactobacillus acidophilus NCFM]	sp|P94538|YSGA_BACSU Uncharacterized tRNA/rRNA methyltransferase YsgA OS=Bacillus subtilis (strain 168) GN=ysgA PE=3 SV=2
gene-LBA_RS01305	4990.32	3829.42	6151.22	1.60631	0.683746	4.67855e-08	1.59583e-07	gi|999999111|ref|NC_006814.3|	261799	262770	-	972	LBA_RS01305	GO:0006096;GO:0005737;GO:0055114;GO:0004459	K00016	COG0039	C	L-LDH [Lactobacillus acidophilus NCFM]	sp|Q5FMB0|LDH1_LACAC L-lactate dehydrogenase 1 OS=Lactobacillus acidophilus (strain ATCC 700396 / NCK56 / N2 / NCFM) GN=ldh1 PE=3 SV=1
gene-LBA_RS01750	341.712	457.629	225.795	0.493401	-1.01917	4.74336e-08	1.61478e-07	gi|999999111|ref|NC_006814.3|	338428	338577	+	150	LBA_RS01750	GO:0005840;GO:0003735;GO:0006412	K02913	COG0267	J	50S ribosomal protein L33 [Lactobacillus amylovorus GRL 1112]	sp|A8YTD9|RL332_LACH4 50S ribosomal protein L33 2 OS=Lactobacillus helveticus (strain DPC 4571) GN=rpmG2 PE=3 SV=1
gene-LBA_RS09435	2461.79	2937.19	1986.39	0.676289	-0.564288	5.04384e-08	1.71373e-07	gi|999999111|ref|NC_006814.3|	1950153	1952492	+	2340	LBA_RS09435	GO:0005886;GO:0016021;GO:0046677;GO:0005524;GO:0016887;GO:0006810	K02004	COG1136	V	ABC transporter ATP-binding protein [Lactobacillus acidophilus NCFM]	sp|O31711|YKNY_BACSU Uncharacterized ABC transporter ATP-binding protein YknY OS=Bacillus subtilis (strain 168) GN=yknY PE=3 SV=1
gene-LBA_RS04280	778.618	580.965	976.271	1.68043	0.748829	5.19686e-08	1.76228e-07	gi|999999111|ref|NC_006814.3|	818702	819742	+	1041	LBA_RS04280	GO:0005524;GO:0004176;GO:0004252;GO:0016021;GO:0030163;GO:0006508	K07177	COG3480	T	hypothetical protein LBA0837 [Lactobacillus acidophilus NCFM]	sp|O34470|YLBL_BACSU Uncharacterized protein YlbL OS=Bacillus subtilis (strain 168) GN=ylbL PE=1 SV=2
gene-LBA_RS01015	1173.64	1437.49	909.795	0.632904	-0.659941	5.48207e-08	1.85539e-07	gi|999999111|ref|NC_006814.3|	206719	209382	+	2664	LBA_RS01015	GO:1903830;GO:0015444;GO:0016021;GO:0046872;GO:0015693;GO:0005524	K01531	COG0474	P	cation transporter P-ATPase [Lactobacillus acidophilus NCFM]	sp|P0ABB9|ATMA_ECO57 Magnesium-transporting ATPase, P-type 1 OS=Escherichia coli O157:H7 GN=mgtA PE=3 SV=1
gene-LBA_RS06475	1062.2	1308.43	815.968	0.623624	-0.681251	5.6112e-08	1.89541e-07	gi|999999111|ref|NC_006814.3|	1288047	1289048	-	1002	LBA_RS06475	GO:0005737;GO:0006633;GO:0008654;GO:0055114;GO:0016616;GO:0016747	K03621	COG0416	I	glycerol-3-phosphate acyltransferase PlsX [Lactobacillus acidophilus NCFM]	sp|Q5FJI7|PLSX_LACAC Phosphate acyltransferase OS=Lactobacillus acidophilus (strain ATCC 700396 / NCK56 / N2 / NCFM) GN=plsX PE=3 SV=1
gene-LBA_RS06845	653.7	828.532	478.867	0.57797	-0.790932	5.63181e-08	1.89869e-07	gi|999999111|ref|NC_006814.3|	1369943	1371289	+	1347	LBA_RS06845	GO:0006821;GO:0016021;GO:0005247;GO:1903959	-	COG0038	P	cloride channel-like protein [Lactobacillus acidophilus NCFM]	sp|Q87GZ9|CLCA_VIBPA H(+)/Cl(-) exchange transporter ClcA OS=Vibrio parahaemolyticus serotype O3:K6 (strain RIMD 2210633) GN=clcA PE=3 SV=1
gene-LBA_RS08330	482.166	339.283	625.048	1.84226	0.881479	5.86754e-08	1.97435e-07	gi|999999111|ref|NC_006814.3|	1722309	1723319	-	1011	LBA_RS08330	GO:0006355;GO:0003700;GO:0043565	-	COG2207	K	transcriptional regulator -type [Lactobacillus acidophilus NCFM]	sp|O32071|YTDP_BACSU Uncharacterized HTH-type transcriptional regulator YtdP OS=Bacillus subtilis (strain 168) GN=ytdP PE=4 SV=1
gene-LBA_RS07385	809.924	609.727	1010.12	1.65668	0.728295	6.38889e-08	2.14563e-07	gi|999999111|ref|NC_006814.3|	1495886	1496566	-	681	LBA_RS07385	GO:0004252;GO:0006508;GO:0016021	K19225	COG0705	R	hypothetical protein LBA1506 [Lactobacillus acidophilus NCFM]	sp|P54493|GLUP_BACSU Rhomboid protease GluP OS=Bacillus subtilis (strain 168) GN=gluP PE=1 SV=2
gene-LBA_RS00270	8553.49	11178.2	5928.77	0.530386	-0.914884	6.5896e-08	2.20878e-07	gi|999999111|ref|NC_006814.3|	50079	51092	-	1014	LBA_RS00270	GO:0055114;GO:0051287;GO:0008720	K03778	COG1052	C	D-lactate dehydrogenase [Lactobacillus acidophilus NCFM]	sp|P30901|LDHD_LACHE D-lactate dehydrogenase OS=Lactobacillus helveticus PE=1 SV=2
gene-LBA_RS04550	3769.42	4446.27	3092.58	0.695547	-0.523781	6.76189e-08	2.26218e-07	gi|999999111|ref|NC_006814.3|	869317	870294	-	978	LBA_RS04550	GO:0045302	K01442	COG3049	M	bile salt hydrolase [Lactobacillus acidophilus NCFM]	sp|Q06115|CBH_LACPL Choloylglycine hydrolase OS=Lactobacillus plantarum (strain ATCC BAA-793 / NCIMB 8826 / WCFS1) GN=cbh PE=3 SV=4
gene-LBA_RS00880	1551.08	1895.12	1207.03	0.636914	-0.65083	7.2585e-08	2.42367e-07	gi|999999111|ref|NC_006814.3|	179395	179997	+	603	LBA_RS00880	GO:0008234;GO:0005829;GO:0006508;GO:0016920	K01304	COG2039	O	pyrrolidone carboxyl peptidase [Lactobacillus acidophilus NCFM]	sp|Q5FMJ2|PCP_LACAC Pyrrolidone-carboxylate peptidase OS=Lactobacillus acidophilus (strain ATCC 700396 / NCK56 / N2 / NCFM) GN=pcp PE=3 SV=1
gene-LBA_RS02125	1377.92	1081.92	1673.91	1.54716	0.629626	7.30233e-08	2.43365e-07	gi|999999111|ref|NC_006814.3|	406445	407812	-	1368	LBA_RS02125	GO:0006629;GO:0008889	-	COG0584	C	glycerophosphoryl diester phosphodiesterase [Lactobacillus acidophilus NCFM]	sp|O07592|YHDW_BACSU Putative glycerophosphoryl diester phosphodiesterase YhdW OS=Bacillus subtilis (strain 168) GN=yhdW PE=3 SV=1
gene-LBA_RS04070	2001.35	1607.14	2395.55	1.49056	0.575858	7.34669e-08	2.44375e-07	gi|999999111|ref|NC_006814.3|	778896	780167	+	1272	LBA_RS04070	GO:0005524;GO:0004326;GO:0046901	K11754	COG0285	H	folylpolyglutamate synthase [Lactobacillus acidophilus NCFM]	sp|P15925|FOLC_LACCA Folylpolyglutamate synthase OS=Lactobacillus casei GN=fgs PE=1 SV=1
gene-LBA_RS01860	1094.4	845.958	1342.84	1.58736	0.666628	8.21748e-08	2.7282e-07	gi|999999111|ref|NC_006814.3|	354802	355137	+	336	LBA_RS01860	GO:0005737;GO:0003677;GO:0043590	K09747	bactNOG249531;COG0718	S	hypothetical protein LBA0378 [Lactobacillus acidophilus NCFM]	sp|Q5FM05|Y378_LACAC Nucleoid-associated protein LBA0378 OS=Lactobacillus acidophilus (strain ATCC 700396 / NCK56 / N2 / NCFM) GN=LBA0378 PE=3 SV=1
gene-LBA_RS02450	636.69	466.706	806.675	1.72844	0.789475	9.16512e-08	3.03704e-07	gi|999999111|ref|NC_006814.3|	452165	452896	+	732	LBA_RS02450	GO:0098869;GO:0055114;GO:0051920;GO:0047575	K01607	COG0599	S	carboxymuconolactone decarboxylase [Lactobacillus acidophilus]	-
gene-LBA_RS08620	924.449	1143.13	705.769	0.6174	-0.695722	9.82774e-08	3.25043e-07	gi|999999111|ref|NC_006814.3|	1790253	1791794	-	1542	LBA_RS08620	GO:0005524;GO:0016887	-	COG0488	R	ABC transporter ATPase [Lactobacillus acidophilus NCFM]	sp|O34512|YFMM_BACSU Uncharacterized ABC transporter ATP-binding protein YfmM OS=Bacillus subtilis (strain 168) GN=yfmM PE=3 SV=2
gene-LBA_RS03060	10142.6	12123.7	8161.43	0.673177	-0.570942	9.93101e-08	3.27836e-07	gi|999999111|ref|NC_006814.3|	572309	573232	+	924	LBA_RS03060	GO:0006014;GO:0004747;GO:0046835	K00852	COG0524	G	ribokinase [Lactobacillus acidophilus]	sp|P0A9J7|RBSK_ECO57 Ribokinase OS=Escherichia coli O157:H7 GN=rbsK PE=3 SV=1
gene-LBA_RS00795	743.696	931.034	556.357	0.597569	-0.742822	9.96415e-08	3.28308e-07	gi|999999111|ref|NC_006814.3|	157716	158933	+	1218	LBA_RS00795	GO:0055085;GO:0016021	-	NOG212764	G	multidrug resistance protein [Lactobacillus acidophilus NCFM]	sp|O34546|YTTB_BACSU Uncharacterized MFS-type transporter YttB OS=Bacillus subtilis (strain 168) GN=yttB PE=3 SV=1
gene-LBA_RS04090	2671.94	2175.01	3168.87	1.45695	0.54295	1.07621e-07	3.53929e-07	gi|999999111|ref|NC_006814.3|	782640	783491	+	852	LBA_RS04090	GO:0008360	K03570	COG1792	M	rod shape-determining protein MreC [Lactobacillus acidophilus NCFM]	sp|Q8Y6Y4|MREC_LISMO Cell shape-determining protein MreC OS=Listeria monocytogenes serovar 1/2a (strain ATCC BAA-679 / EGD-e) GN=mreC PE=1 SV=1
gene-LBA_RS02405	1055.66	1295.88	815.435	0.629254	-0.668285	1.13712e-07	3.72699e-07	gi|999999111|ref|NC_006814.3|	440521	441330	+	810	LBA_RS02405	GO:0009401;GO:0016021;GO:0008982;GO:0034219;GO:0103111	K02795	COG3715	G	PTS system mannose-specific transporter subunit IIC [Lactobacillus acidophilus NCFM]	sp|P69803|PTNC_ECO57 Mannose permease IIC component OS=Escherichia coli O157:H7 GN=manY PE=3 SV=1
gene-LBA_RS05080	1571.53	1247.65	1895.42	1.51919	0.603306	1.13955e-07	3.72699e-07	gi|999999111|ref|NC_006814.3|	983581	984675	+	1095	LBA_RS05080	-	-	COG1680	V	penicillin-binding protein [Lactobacillus acidophilus NCFM]	sp|Q2FZK3|FMTA_STAA8 Protein FmtA OS=Staphylococcus aureus (strain NCTC 8325) GN=fmtA PE=2 SV=1
gene-LBA_RS00970	1883.92	2280.5	1487.33	0.652194	-0.616627	1.13969e-07	3.72699e-07	gi|999999111|ref|NC_006814.3|	200133	201449	-	1317	LBA_RS00970	GO:0004197;GO:0004177;GO:0006508	-	COG3579	E	aminopeptidase [Lactobacillus acidophilus NCFM]	sp|P94870|PEPE_LACHE Aminopeptidase E OS=Lactobacillus helveticus GN=pepE PE=1 SV=1
gene-LBA_RS01150	1244.48	977.064	1511.9	1.54739	0.62984	1.16986e-07	3.81847e-07	gi|999999111|ref|NC_006814.3|	236972	237550	-	579	LBA_RS01150	GO:0046110;GO:0005737;GO:0032265;GO:0006166;GO:0000310	K03816	COG0503	F	xanthine phosphoribosyltransferase [Lactobacillus acidophilus NCFM]	sp|Q5FMD9|XPT_LACAC Xanthine phosphoribosyltransferase OS=Lactobacillus acidophilus (strain ATCC 700396 / NCK56 / N2 / NCFM) GN=xpt PE=3 SV=1
gene-LBA_RS02025	1974.54	2356.99	1592.08	0.675472	-0.566033	1.24185e-07	4.04588e-07	gi|999999111|ref|NC_006814.3|	387659	388060	+	402	LBA_RS02025	GO:0016021	K03210	NOG78977	U	protein translocase [Lactobacillus acidophilus NCFM]	sp|O32052|YRBF_BACSU UPF0092 membrane protein YrbF OS=Bacillus subtilis (strain 168) GN=yrbF PE=3 SV=1
gene-LBA_RS07595	639.345	966.17	312.521	0.323463	-1.62833	1.26365e-07	4.10922e-07	gi|999999111|ref|NC_006814.3|	1543233	1544504	-	1272	LBA_RS07595	GO:0000287;GO:0030145;GO:0009113;GO:0004637;GO:0006189;GO:0005524	K01945	COG0151	F	phosphoribosylamine--glycine ligase [Lactobacillus acidophilus NCFM]	sp|Q9ZF44|PUR2_LACLA Phosphoribosylamine--glycine ligase OS=Lactococcus lactis subsp. lactis (strain IL1403) GN=purD PE=3 SV=2
gene-LBA_RS02800	26528.8	22435	30622.7	1.36496	0.448854	1.28491e-07	4.17057e-07	gi|999999111|ref|NC_006814.3|	525852	526193	+	342	LBA_RS02800	-	-	-	-	hypothetical protein LBA0537 [Lactobacillus acidophilus NCFM]	-
gene-LBA_RS09040	2503.6	3034.86	1972.33	0.649891	-0.621729	1.28856e-07	4.17465e-07	gi|999999111|ref|NC_006814.3|	1866260	1867381	+	1122	LBA_RS09040	GO:0016747;GO:0016021	-	NOG63730	S	hypothetical protein LA14_1846 [Lactobacillus acidophilus La-14]	-
gene-LBA_RS04700	1910.16	2287.15	1533.16	0.670337	-0.577041	1.31156e-07	4.24129e-07	gi|999999111|ref|NC_006814.3|	900465	900836	+	372	LBA_RS04700	-	-	-	-	hypothetical protein LBA0923 [Lactobacillus acidophilus NCFM]	-
gene-LBA_RS06135	768.624	958.027	579.221	0.604598	-0.725952	1.49995e-07	4.84149e-07	gi|999999111|ref|NC_006814.3|	1208271	1210544	+	2274	LBA_RS06135	GO:0008553;GO:0046872;GO:0016021;GO:1902600;GO:0005524	-	COG0474	P	cation-transporting ATPase [Lactobacillus acidophilus NCFM]	sp|Q58623|Y1226_METJA Putative cation-transporting ATPase MJ1226 OS=Methanocaldococcus jannaschii (strain ATCC 43067 / DSM 2661 / JAL-1 / JCM 10045 / NBRC 100440) GN=MJ1226 PE=3 SV=1
gene-LBA_RS04130	836.402	635.375	1037.43	1.63278	0.707334	1.51022e-07	4.86564e-07	gi|999999111|ref|NC_006814.3|	788725	789693	+	969	LBA_RS04130	GO:0071555;GO:0008360;GO:0008963;GO:0009252;GO:0051301;GO:0005886;GO:0016021;GO:0051992;GO:0007049	K01000	COG0472	M	phospho-N-acetylmuramoyl-pentapeptide-transferase [Lactobacillus acidophilus NCFM]	sp|Q5FKV4|MRAY_LACAC Phospho-N-acetylmuramoyl-pentapeptide-transferase OS=Lactobacillus acidophilus (strain ATCC 700396 / NCK56 / N2 / NCFM) GN=mraY PE=3 SV=1
gene-LBA_RS06775	4094.92	4797.23	3392.61	0.707202	-0.499805	1.55288e-07	4.99385e-07	gi|999999111|ref|NC_006814.3|	1350487	1350768	-	282	LBA_RS06775	-	-	-	-	hypothetical protein LBA1375 [Lactobacillus acidophilus NCFM]	-
gene-LBA_RS08505	1232.8	1498.58	967.024	0.645293	-0.631973	1.68191e-07	5.38747e-07	gi|999999111|ref|NC_006814.3|	1767949	1768719	-	771	LBA_RS08505	GO:0030145;GO:0035335;GO:0004725	K01104	COG4464	GM	exopolysaccharide biosynthesis protein [Lactobacillus acidophilus NCFM]	sp|P96717|YWQE_BACSU Tyrosine-protein phosphatase YwqE OS=Bacillus subtilis (strain 168) GN=ywqE PE=1 SV=1
gene-LBA_RS01345	890.99	1099.07	682.906	0.621347	-0.686529	1.68386e-07	5.38747e-07	gi|999999111|ref|NC_006814.3|	271652	272542	+	891	LBA_RS01345	GO:0005737;GO:0051082;GO:0006457	K04083	COG1281	O	Hsp33-like chaperonin [Lactobacillus acidophilus NCFM]	sp|Q5FMA2|HSLO_LACAC 33 kDa chaperonin OS=Lactobacillus acidophilus (strain ATCC 700396 / NCK56 / N2 / NCFM) GN=hslO PE=3 SV=1
gene-LBA_RS05640	2019.93	1631.28	2408.58	1.4765	0.562179	1.68455e-07	5.38747e-07	gi|999999111|ref|NC_006814.3|	1097653	1099599	+	1947	LBA_RS05640	GO:0000287;GO:0007059;GO:0005694;GO:0003677;GO:0005524;GO:0003918;GO:0006265	K02622	COG0187	L	DNA topoisomerase IV subunit B [Lactobacillus acidophilus NCFM]	sp|Q59192|PARE_BACSU DNA topoisomerase 4 subunit B OS=Bacillus subtilis (strain 168) GN=parE PE=3 SV=2
gene-LBA_RS06025	2311.82	2805.7	1817.95	0.647951	-0.626044	1.72834e-07	5.51738e-07	gi|999999111|ref|NC_006814.3|	1183428	1183997	+	570	LBA_RS06025	GO:0030091;GO:0008113;GO:0033743;GO:0055114;GO:0006464;GO:0006979	K07304	COG0225	O	peptide methionine sulfoxide reductase [Lactobacillus acidophilus NCFM]	sp|A5VKT1|MSRA_LACRD Peptide methionine sulfoxide reductase MsrA OS=Lactobacillus reuteri (strain DSM 20016) GN=msrA PE=3 SV=1
gene-LBA_RS07760	736.182	918.215	554.148	0.603506	-0.72856	1.74988e-07	5.57595e-07	gi|999999111|ref|NC_006814.3|	1578925	1579356	+	432	LBA_RS07760	GO:0004081	K02503	COG0537	GF	histidine triad HIT family protein [Lactobacillus acidophilus NCFM]	sp|O07513|HIT_BACSU Protein hit OS=Bacillus subtilis (strain 168) GN=hit PE=1 SV=1
gene-LBA_RS01195	485.667	624.982	346.352	0.55418	-0.851573	1.75683e-07	5.58787e-07	gi|999999111|ref|NC_006814.3|	244511	245014	+	504	LBA_RS01195	GO:0008080	-	NOG53073	R	acetyltransferase [Lactobacillus acidophilus NCFM]	-
gene-LBA_RS03555	5993.17	4742.28	7244.06	1.52755	0.611218	2.04023e-07	6.47746e-07	gi|999999111|ref|NC_006814.3|	678879	680930	+	2052	LBA_RS03555	GO:0004386;GO:0009432;GO:0005524;GO:0090305;GO:0003677;GO:0005737;GO:0009381;GO:0006289	K03702	COG0556	L	excinuclease ABC subunit B [Lactobacillus acidophilus NCFM]	sp|Q5FL61|UVRB_LACAC UvrABC system protein B OS=Lactobacillus acidophilus (strain ATCC 700396 / NCK56 / N2 / NCFM) GN=uvrB PE=3 SV=1
gene-LBA_RS08955	1976.53	2352.26	1600.79	0.680535	-0.555259	2.18352e-07	6.91977e-07	gi|999999111|ref|NC_006814.3|	1849260	1850672	+	1413	LBA_RS08955	GO:0006508;GO:0102008	K08659	COG4690	E	cytosol non-specific dipeptidase [Lactobacillus acidophilus NCFM]	sp|Q48841|PEPD_LACSK Probable dipeptidase OS=Lactobacillus sakei PE=3 SV=1
gene-LBA_RS04350	3667.68	4799.7	2535.65	0.528292	-0.920592	2.43436e-07	7.7007e-07	gi|999999111|ref|NC_006814.3|	834953	836260	+	1308	LBA_RS04350	GO:0003796;GO:0005975;GO:0009089;GO:0016998;GO:0030170;GO:0008836;GO:0009253	K01586	COG0019	E	diaminopimelate decarboxylase [Lactobacillus acidophilus]	sp|P23630|DCDA_BACSU Diaminopimelate decarboxylase OS=Bacillus subtilis (strain 168) GN=lysA PE=3 SV=5
gene-LBA_RS00200	2440.95	1884.14	2997.75	1.59105	0.669975	2.74428e-07	8.66537e-07	gi|999999111|ref|NC_006814.3|	35227	35598	-	372	LBA_RS00200	-	-	NOG104268	S	hypothetical protein LA14_0039 [Lactobacillus acidophilus La-14]	-
gene-LBA_RS09270	1263.95	995.177	1532.72	1.54015	0.623067	2.75748e-07	8.68162e-07	gi|999999111|ref|NC_006814.3|	1914241	1915590	-	1350	LBA_RS09270	GO:0016021;GO:0003333;GO:0015171	K03293	COG1113	E	amino acid permease [Lactobacillus acidophilus NCFM]	sp|O06005|AAPA_BACSU Amino-acid permease AapA OS=Bacillus subtilis (strain 168) GN=aapA PE=3 SV=2
gene-LBA_RS08515	664.245	832.677	495.813	0.595444	-0.747962	2.75939e-07	8.68162e-07	gi|999999111|ref|NC_006814.3|	1769520	1770395	-	876	LBA_RS08515	GO:0009103;GO:0016021	-	COG3944	M	exopolysaccharide biosynthesis protein [Lactobacillus acidophilus NCFM]	sp|P72367|CAP8A_STAAU Capsular polysaccharide type 8 biosynthesis protein cap8A OS=Staphylococcus aureus GN=cap8A PE=1 SV=1
gene-LBA_RS08245	6580.79	5519.64	7641.94	1.3845	0.469364	2.82948e-07	8.88609e-07	gi|999999111|ref|NC_006814.3|	1701268	1702017	-	750	LBA_RS08245	GO:0016887;GO:0005524	K02003	NOG03632	R	ABC transporter ATP-binding protein [Lactobacillus acidophilus NCFM]	sp|Q9K619|BCEA_BACHD Bacitracin export ATP-binding protein BceA OS=Bacillus halodurans (strain ATCC BAA-125 / DSM 18197 / FERM 7344 / JCM 9153 / C-125) GN=bceA PE=3 SV=1
gene-LBA_RS04655	3072.48	3746.21	2398.76	0.640316	-0.643143	2.85483e-07	8.94958e-07	gi|999999111|ref|NC_006814.3|	891644	892435	+	792	LBA_RS04655	GO:0016746;GO:0016787	-	COG0596	R	hydrolase [Lactobacillus acidophilus NCFM]	sp|O34592|YDJP_BACSU AB hydrolase superfamily protein YdjP OS=Bacillus subtilis (strain 168) GN=ydjP PE=2 SV=1
gene-LBA_RS01395	887.999	685.137	1090.86	1.59218	0.671002	3.1905e-07	9.98393e-07	gi|999999111|ref|NC_006814.3|	286426	287115	-	690	LBA_RS01395	GO:0016021	K02236	COG1989;firmNOG30307	NORU	prepilin peptidase [Lactobacillus acidophilus NCFM]	-
gene-LBA_RS06605	2857.88	2360.75	3355.01	1.42116	0.507074	3.64176e-07	1.13756e-06	gi|999999111|ref|NC_006814.3|	1312685	1313794	-	1110	LBA_RS06605	GO:0102009;GO:0006508	K01271	COG0006	E	X-Pro dipeptidase [Lactobacillus acidophilus NCFM]	sp|O58885|PEPQ_PYRHO Xaa-Pro dipeptidase OS=Pyrococcus horikoshii (strain ATCC 700860 / DSM 12428 / JCM 9974 / NBRC 100139 / OT-3) GN=pepQ PE=1 SV=1
gene-LBA_RS04460	2990.65	4149.19	1832.11	0.441559	-1.17932	3.68786e-07	1.1499e-06	gi|999999111|ref|NC_006814.3|	852717	854165	-	1449	LBA_RS04460	GO:0008706;GO:0005975	K01223	COG2723	G	phospho-beta-galactosidase I [Lactobacillus acidophilus NCFM]	sp|Q46829|BGLA_ECOLI 6-phospho-beta-glucosidase BglA OS=Escherichia coli (strain K12) GN=bglA PE=1 SV=2
gene-LBA_RS05560	5895.52	6843.48	4947.55	0.722957	-0.468018	3.71838e-07	1.15735e-06	gi|999999111|ref|NC_006814.3|	1086025	1087356	+	1332	LBA_RS05560	GO:0045454;GO:0005623;GO:0098869;GO:0004362;GO:0050660;GO:0055114	K00383	COG1249	C	glutathione reductase [Lactobacillus acidophilus NCFM]	sp|Q60151|GSHR_STRTR Glutathione reductase OS=Streptococcus thermophilus GN=gor PE=3 SV=1
gene-LBA_RS00655	1073.56	841.351	1305.77	1.55199	0.63412	3.76536e-07	1.16988e-06	gi|999999111|ref|NC_006814.3|	126059	126883	+	825	LBA_RS00655	GO:0016021	-	-	-	hypothetical protein LBA0133 [Lactobacillus acidophilus NCFM]	-
gene-LBA_RS05315	83.2197	36.6394	129.8	3.54263	1.82482	3.78358e-07	1.17345e-06	gi|999999111|ref|NC_006814.3|	1041197	1041652	-	456	LBA_RS05315	GO:0016021	-	-	-	hypothetical protein LBA1056 [Lactobacillus acidophilus NCFM]	-
gene-LBA_RS01010	1286.73	1553.01	1020.45	0.657076	-0.605867	3.95131e-07	1.22329e-06	gi|999999111|ref|NC_006814.3|	205812	206429	+	618	LBA_RS01010	GO:0016021	-	-	-	hypothetical protein LBA0211 [Lactobacillus acidophilus NCFM]	-
gene-LBA_RS06970	707.422	536.163	878.68	1.63883	0.712667	3.96938e-07	1.22671e-06	gi|999999111|ref|NC_006814.3|	1405010	1406287	-	1278	LBA_RS06970	GO:0016021;GO:0016740	-	COG1215	M	glycosyl transferase family protein [Lactobacillus acidophilus NCFM]	sp|Q8XAR5|PGAC_ECO57 Poly-beta-1,6-N-acetyl-D-glucosamine synthase OS=Escherichia coli O157:H7 GN=pgaC PE=3 SV=1
gene-LBA_RS06045	1013.32	792.305	1234.34	1.55791	0.63961	4.04401e-07	1.24756e-06	gi|999999111|ref|NC_006814.3|	1186751	1187983	-	1233	LBA_RS06045	GO:0004412;GO:0009097;GO:0050661;GO:0009088;GO:0009086;GO:0055114	K00003	COG0460	E	homoserine dehydrogenase Hdh [Lactobacillus acidophilus NCFM]	sp|P52985|DHOM_LACLC Homoserine dehydrogenase OS=Lactococcus lactis subsp. cremoris GN=hom PE=3 SV=1
gene-LBA_RS04210	1074.99	841.479	1308.49	1.55499	0.636908	4.06323e-07	1.25127e-06	gi|999999111|ref|NC_006814.3|	803501	804628	+	1128	LBA_RS04210	GO:0016783;GO:0030488;GO:0004808;GO:0005737;GO:0000049;GO:0005524	K00566	COG0482	J	tRNA-specific 2-thiouridylase MnmA [Lactobacillus acidophilus NCFM]	sp|Q5FKU0|MNMA_LACAC tRNA-specific 2-thiouridylase MnmA OS=Lactobacillus acidophilus (strain ATCC 700396 / NCK56 / N2 / NCFM) GN=mnmA PE=3 SV=1
gene-LBA_RS00875	22850.3	28480.5	17220.1	0.60463	-0.725876	4.19753e-07	1.29035e-06	gi|999999111|ref|NC_006814.3|	178485	179177	+	693	LBA_RS00875	GO:0046538;GO:0006096;GO:0006094	K01834	COG0588	G	phosphoglyceromutase [Lactobacillus acidophilus NCFM]	sp|Q5FMJ3|GPMA_LACAC 2,3-bisphosphoglycerate-dependent phosphoglycerate mutase OS=Lactobacillus acidophilus (strain ATCC 700396 / NCK56 / N2 / NCFM) GN=gpmA PE=3 SV=1
gene-LBA_RS06670	1052.63	826.764	1278.49	1.54638	0.628897	4.24265e-07	1.30192e-06	gi|999999111|ref|NC_006814.3|	1324235	1325071	-	837	LBA_RS06670	GO:0016787	K06889	COG1073	R	alpha/beta superfamily hydrolase [Lactobacillus acidophilus]	sp|Q8R164|BPHL_MOUSE Valacyclovir hydrolase OS=Mus musculus GN=Bphl PE=2 SV=1
gene-LBA_RS02115	9676.51	11169.2	8183.82	0.732714	-0.448678	4.31261e-07	1.32107e-06	gi|999999111|ref|NC_006814.3|	404158	405264	-	1107	LBA_RS02115	GO:0102009;GO:0008237;GO:0005737;GO:0006508;GO:0046872	K01271	COG0006	E	Xaa-Pro dipeptidase [Lactobacillus acidophilus NCFM]	sp|O84913|PEPQ_LACHE Xaa-Pro dipeptidase OS=Lactobacillus helveticus GN=pepQ PE=3 SV=1
gene-LBA_RS03485	6235.65	7217.28	5254.03	0.727979	-0.458031	4.62002e-07	1.41275e-06	gi|999999111|ref|NC_006814.3|	659172	661571	+	2400	LBA_RS03485	GO:0005886;GO:0006605;GO:0005524;GO:0005737;GO:0065002;GO:0017038	K03070	COG0653	U	preprotein translocase subunit SecA [Lactobacillus acidophilus NCFM]	sp|Q5FL75|SECA_LACAC Protein translocase subunit SecA OS=Lactobacillus acidophilus (strain ATCC 700396 / NCK56 / N2 / NCFM) GN=secA PE=3 SV=1
gene-LBA_RS06150	15342.9	17643.9	13041.9	0.739174	-0.436014	4.66763e-07	1.42481e-06	gi|999999111|ref|NC_006814.3|	1212837	1213625	+	789	LBA_RS06150	GO:0008899;GO:0005737;GO:0019281	K00651	COG1897	E	homoserine O-succinyltransferase [Lactobacillus acidophilus NCFM]	sp|A9KPK9|META_CLOPH Homoserine O-succinyltransferase OS=Clostridium phytofermentans (strain ATCC 700394 / DSM 18823 / ISDg) GN=metA PE=3 SV=1
gene-LBA_RS04925	2019.14	2395.41	1642.86	0.685837	-0.544062	4.71439e-07	1.43657e-06	gi|999999111|ref|NC_006814.3|	948584	949249	-	666	LBA_RS04925	GO:0016021;GO:0019835	K11068	COG1272	R	channel-forming protein [Lactobacillus acidophilus NCFM]	sp|P54176|HLY3_BACCE Hemolysin-3 OS=Bacillus cereus PE=3 SV=1
gene-LBA_RS00215	99.6999	47.7786	151.621	3.17341	1.66603	4.7947e-07	1.45849e-06	gi|999999111|ref|NC_006814.3|	39161	39733	+	573	LBA_RS00215	GO:0016788	-	NOG108177	S	esterase [Lactobacillus acidophilus NCFM]	-
gene-LBA_RS02595	506.552	660.246	352.857	0.534433	-0.903918	4.97167e-07	1.50969e-06	gi|999999111|ref|NC_006814.3|	484817	485398	+	582	LBA_RS02595	-	K15634	COG0406	G	phosphoglycerate mutase [Lactobacillus acidophilus NCFM]	sp|O07617|PHOE_BACSU Uncharacterized phosphatase PhoE OS=Bacillus subtilis (strain 168) GN=phoE PE=3 SV=1
gene-LBA_RS08315	716.67	889.562	543.778	0.611288	-0.710076	4.99433e-07	1.51393e-06	gi|999999111|ref|NC_006814.3|	1719195	1720181	-	987	LBA_RS08315	-	-	NOG91004	S	hypothetical protein LA14_1698 [Lactobacillus acidophilus La-14]	-
gene-LBA_RS02835	598.387	768.593	428.182	0.557099	-0.843995	5.15087e-07	1.55867e-06	gi|999999111|ref|NC_006814.3|	533152	533787	+	636	LBA_RS02835	GO:0003677;GO:0006355	K01420	COG0664	T	CRP/FNR family transcriptional regulator [Lactobacillus acidophilus]	sp|P29284|FLP_LACCA Probable transcriptional regulator flp OS=Lactobacillus casei GN=flp PE=4 SV=1
gene-LBA_RS06955	416.811	538.03	295.593	0.549398	-0.864075	5.23516e-07	1.58144e-06	gi|999999111|ref|NC_006814.3|	1402240	1403343	+	1104	LBA_RS06955	GO:0016021	-	COG2199	T	regulator components [Lactobacillus acidophilus NCFM]	sp|P54595|YHCK_BACSU Uncharacterized protein YhcK OS=Bacillus subtilis (strain 168) GN=yhcK PE=4 SV=1
gene-LBA_RS09305	383.092	497.844	268.34	0.539005	-0.891629	5.65777e-07	1.70614e-06	gi|999999111|ref|NC_006814.3|	1923826	1924527	+	702	LBA_RS09305	GO:0005524;GO:0016887	K02003	COG1136	V	ABC transporter ATPase [Lactobacillus acidophilus NCFM]	sp|Q58206|Y796_METJA Uncharacterized ABC transporter ATP-binding protein MJ0796 OS=Methanocaldococcus jannaschii (strain ATCC 43067 / DSM 2661 / JAL-1 / JCM 10045 / NBRC 100440) GN=MJ0796 PE=1 SV=1
gene-LBA_RS01025	2281.74	2693.14	1870.34	0.694483	-0.525989	5.93513e-07	1.78402e-06	gi|999999111|ref|NC_006814.3|	211455	212222	+	768	LBA_RS01025	GO:0006259;GO:0016888	K03424	COG0084	L	hypothetical protein LBA0214 [Lactobacillus acidophilus NCFM]	sp|P37545|YABD_BACSU Uncharacterized deoxyribonuclease YabD OS=Bacillus subtilis (strain 168) GN=yabD PE=3 SV=1
gene-LBA_RS08675	3169.1	3704.9	2633.29	0.710759	-0.492567	5.93649e-07	1.78402e-06	gi|999999111|ref|NC_006814.3|	1800619	1801515	-	897	LBA_RS08675	GO:0030001;GO:0046872;GO:0007155	K02077	COG0803	P	ABC superfamily ATP binding cassette transporter, binding protein [Lactobacillus acidophilus]	sp|P31304|MTSA_STRSA Manganese ABC transporter substrate-binding lipoprotein OS=Streptococcus sanguis GN=ssaB PE=1 SV=1
gene-LBA_RS00540	407.427	526.88	287.973	0.546562	-0.871544	6.36615e-07	1.90984e-06	gi|999999111|ref|NC_006814.3|	106519	107448	-	930	LBA_RS00540	GO:0016021	-	-	-	hypothetical protein LBA0110 [Lactobacillus acidophilus NCFM]	-
gene-LBA_RS04635	889.932	1089.33	690.534	0.633907	-0.657657	6.85905e-07	2.05418e-06	gi|999999111|ref|NC_006814.3|	885868	887394	+	1527	LBA_RS04635	-	-	-	-	mucus binding protein [Lactobacillus acidophilus NCFM]	-
gene-LBA_RS00820	591057	506821	675292	1.33241	0.414034	7.26463e-07	2.17191e-06	gi|999999111|ref|NC_006814.3|	165277	166611	+	1335	LBA_RS00820	GO:0005576;GO:0030115;GO:0009274;GO:0005199	-	-	-	S-layer protein [Lactobacillus acidophilus NCFM]	sp|P35829|SLAP_LACAC S-layer protein OS=Lactobacillus acidophilus (strain ATCC 700396 / NCK56 / N2 / NCFM) GN=slpA PE=1 SV=1
gene-LBA_RS05320	212.677	133.562	291.793	2.1847	1.12743	7.31131e-07	2.18213e-06	gi|999999111|ref|NC_006814.3|	1041828	1042295	+	468	LBA_RS05320	GO:0003824	-	COG0537	FG	HIT-like protein [Lactobacillus acidophilus NCFM]	-
gene-LBA_RS00415	2082.17	1708.33	2456	1.43766	0.523726	7.48416e-07	2.2299e-06	gi|999999111|ref|NC_006814.3|	82544	83893	+	1350	LBA_RS00415	GO:0016021	-	NOG73290	S	YycH protein [Lactobacillus acidophilus La-14]	-
gene-LBA_RS03585	2474.8	3425.08	1524.51	0.445103	-1.16779	7.55492e-07	2.24714e-06	gi|999999111|ref|NC_006814.3|	687346	687933	-	588	LBA_RS03585	GO:0006508;GO:0005737;GO:0004252	K01358	COG0740	O	ATP-dependent Clp protease proteolytic subunit [Lactobacillus acidophilus NCFM]	sp|Q5FL55|CLPP_LACAC ATP-dependent Clp protease proteolytic subunit OS=Lactobacillus acidophilus (strain ATCC 700396 / NCK56 / N2 / NCFM) GN=clpP PE=3 SV=1
gene-LBA_RS00065	1717.27	1393.53	2041.02	1.46464	0.550548	7.59596e-07	2.25549e-06	gi|999999111|ref|NC_006814.3|	14388	15329	+	942	LBA_RS00065	GO:0055085;GO:0043190	K02044	COG3221	P	alkylphosphonate ABC transporter [Lactobacillus acidophilus NCFM]	sp|A0QQ71|PHND_MYCS2 Phosphate-import protein PhnD OS=Mycobacterium smegmatis (strain ATCC 700084 / mc(2)155) GN=phnD PE=1 SV=1
gene-LBA_RS07345	848.549	657.505	1039.59	1.58112	0.660942	7.69951e-07	2.28236e-06	gi|999999111|ref|NC_006814.3|	1488945	1489850	-	906	LBA_RS07345	-	-	-	-	ABC transporter [Lactobacillus acidophilus NCFM]	-
gene-LBA_RS00495	2049.66	1679.27	2420.06	1.44113	0.527203	8.39849e-07	2.48533e-06	gi|999999111|ref|NC_006814.3|	97579	98685	-	1107	LBA_RS00495	GO:0016021;GO:0055085	-	COG0471	P	cation transporter [Lactobacillus acidophilus NCFM]	sp|P75788|YBIR_ECOLI Inner membrane protein YbiR OS=Escherichia coli (strain K12) GN=ybiR PE=1 SV=1
gene-LBA_RS00140	905.337	1251.63	559.04	0.446648	-1.16279	9.27385e-07	2.73972e-06	gi|999999111|ref|NC_006814.3|	25928	27163	+	1236	LBA_RS00140	GO:0006310;GO:0003677;GO:0015074	-	-	-	integrase [Lactobacillus acidophilus NCFM]	-
gene-LBA_RS05140	898.188	622.555	1173.82	1.88549	0.914938	9.49766e-07	2.80109e-06	gi|999999111|ref|NC_006814.3|	997153	998193	+	1041	LBA_RS05140	GO:0016021	-	NOG113473	S	mucus binding protein [Lactobacillus acidophilus NCFM]	-
gene-LBA_RS04785	1363.95	1097.65	1630.25	1.48522	0.570676	9.75261e-07	2.87142e-06	gi|999999111|ref|NC_006814.3|	919173	919787	-	615	LBA_RS04785	GO:0016311;GO:0016021;GO:0004035	-	COG0586	S	alkaline phosphatase [Lactobacillus acidophilus NCFM]	sp|Q9CHL6|APL_LACLA Alkaline phosphatase-like protein OS=Lactococcus lactis subsp. lactis (strain IL1403) GN=apl PE=3 SV=1
gene-LBA_RS04960	8045.17	9265.82	6824.52	0.736526	-0.441191	1.05065e-06	3.08818e-06	gi|999999111|ref|NC_006814.3|	954709	956826	+	2118	LBA_RS04960	GO:0003917;GO:0006265;GO:0000287;GO:0005694;GO:0003677	K03168	COG0551	L	DNA topoisomerase I [Lactobacillus acidophilus NCFM]	sp|P39814|TOP1_BACSU DNA topoisomerase 1 OS=Bacillus subtilis (strain 168) GN=topA PE=3 SV=1
gene-LBA_RS07935	2877.5	2332.88	3422.12	1.46691	0.552779	1.08179e-06	3.17433e-06	gi|999999111|ref|NC_006814.3|	1625250	1626449	-	1200	LBA_RS07935	GO:0005524;GO:0006556;GO:0008270;GO:0003871;GO:0032259;GO:0004478;GO:0000287;GO:0005737;GO:0009086;GO:0006730	K00789	COG0192	H	S-adenosylmethionine synthetase [Lactobacillus acidophilus NCFM]	sp|Q5FIN8|METK_LACAC S-adenosylmethionine synthase OS=Lactobacillus acidophilus (strain ATCC 700396 / NCK56 / N2 / NCFM) GN=metK PE=3 SV=1
gene-LBA_RS04755	3652.85	3062.23	4243.47	1.38575	0.470663	1.09185e-06	3.19846e-06	gi|999999111|ref|NC_006814.3|	912079	913263	-	1185	LBA_RS04755	GO:0080130;GO:0030170;GO:0008793;GO:0009058	K00841	COG0436	E	aromatic amino acid transferase [Lactobacillus acidophilus NCFM]	sp|P16524|PATA_BACSU Putative N-acetyl-LL-diaminopimelate aminotransferase OS=Bacillus subtilis (strain 168) GN=patA PE=1 SV=3
gene-LBA_RS01700	2627.11	3073.61	2180.62	0.709463	-0.495201	1.20559e-06	3.52575e-06	gi|999999111|ref|NC_006814.3|	328066	329565	+	1500	LBA_RS01700	GO:0005737;GO:0004818;GO:0006424;GO:0000049;GO:0005524	K09698	COG0008	J	glutamyl-tRNA synthetase [Lactobacillus acidophilus NCFM]	sp|Q5FM35|SYE_LACAC Glutamate--tRNA ligase OS=Lactobacillus acidophilus (strain ATCC 700396 / NCK56 / N2 / NCFM) GN=gltX PE=3 SV=1
gene-LBA_RS08925	1268.88	1020.34	1517.42	1.48717	0.572566	1.22969e-06	3.59021e-06	gi|999999111|ref|NC_006814.3|	1844552	1845088	+	537	LBA_RS08925	GO:0009403;GO:0016021	-	-	-	hypothetical protein LBA1830 [Lactobacillus acidophilus NCFM]	-
gene-LBA_RS07640	922.77	723.545	1122	1.55069	0.632913	1.27696e-06	3.72198e-06	gi|999999111|ref|NC_006814.3|	1553200	1554348	-	1149	LBA_RS07640	GO:0016740;GO:0004638;GO:0046872;GO:0051287;GO:0055114;GO:0034028;GO:0005524;GO:0006189	K01589	COG0026	F	Phosphoribosylaminoimidazole carboxylase ATPase subunit [Lactobacillus acidophilus La-14]	sp|P12045|PURK_BACSU N5-carboxyaminoimidazole ribonucleotide synthase OS=Bacillus subtilis (strain 168) GN=purK PE=3 SV=2
gene-LBA_RS02425	92.2836	139.839	44.7284	0.319857	-1.6445	1.50188e-06	4.37026e-06	gi|999999111|ref|NC_006814.3|	443725	444219	+	495	LBA_RS02425	GO:0008925	-	COG0110	R	maltose O-acetyltransferase [Lactobacillus acidophilus NCFM]	sp|P40892|YJV8_YEAST Putative acetyltransferase YJL218W OS=Saccharomyces cerevisiae (strain ATCC 204508 / S288c) GN=YJL218W PE=1 SV=1
gene-LBA_RS07020	575.054	432.325	717.782	1.66028	0.731429	1.8022e-06	5.2354e-06	gi|999999111|ref|NC_006814.3|	1414413	1415105	-	693	LBA_RS07020	-	-	-	-	oxidoreductase [Lactobacillus acidophilus NCFM]	sp|Q46857|DKGA_ECOLI 2,5-diketo-D-gluconic acid reductase A OS=Escherichia coli (strain K12) GN=dkgA PE=1 SV=3
gene-LBA_RS00090	73756.3	62843.4	84669.1	1.3473	0.430075	1.85606e-06	5.38288e-06	gi|999999111|ref|NC_006814.3|	18057	19283	-	1227	LBA_RS00090	-	-	NOG08452	S	hypothetical protein LBA0019 [Lactobacillus acidophilus NCFM]	-
gene-LBA_RS08095	405.895	532.558	279.232	0.524322	-0.931475	1.91771e-06	5.55243e-06	gi|999999111|ref|NC_006814.3|	1669840	1670640	-	801	LBA_RS08095	-	-	COG0846	K	hypothetical protein LBA1649 [Lactobacillus acidophilus NCFM]	-
gene-LBA_RS02830	258.216	343.536	172.895	0.50328	-0.990567	2.1313e-06	6.16061e-06	gi|999999111|ref|NC_006814.3|	532590	533132	+	543	LBA_RS02830	GO:0003677	-	NOG66221	R	hypothetical protein LBA0543 [Lactobacillus acidophilus NCFM]	-
gene-LBA_RS03645	632.496	786.667	478.325	0.608041	-0.71776	2.15199e-06	6.21014e-06	gi|999999111|ref|NC_006814.3|	699567	700046	+	480	LBA_RS03645	GO:0002949;GO:0016301;GO:0016310	K06925	COG0802	R	hypothetical protein LBA0705 [Lactobacillus acidophilus NCFM]	sp|O05515|YDIB_BACSU UPF0079 ATP-binding protein YdiB OS=Bacillus subtilis (strain 168) GN=ydiB PE=1 SV=1
gene-LBA_RS01265	502.682	631.21	374.155	0.592759	-0.754482	2.48331e-06	7.15441e-06	gi|999999111|ref|NC_006814.3|	253371	254201	-	831	LBA_RS01265	GO:0016787	K07024	COG0561	R	hypothetical protein LA14_0256 [Lactobacillus acidophilus La-14]	sp|P75809|YBJI_ECOLI Flavin mononucleotide phosphatase YbjI OS=Escherichia coli (strain K12) GN=ybjI PE=1 SV=3
gene-LBA_RS07695	217.29	294.402	140.177	0.476142	-1.07054	2.5871e-06	7.44112e-06	gi|999999111|ref|NC_006814.3|	1565616	1566488	-	873	LBA_RS07695	GO:0046872;GO:0004053	K01476	COG0010	E	arginase [Lactobacillus acidophilus]	sp|Q6G7E9|ARGI_STAAS Arginase OS=Staphylococcus aureus (strain MSSA476) GN=arg PE=3 SV=1
gene-LBA_RS04030	814.008	990.944	637.073	0.642895	-0.637345	2.7277e-06	7.83258e-06	gi|999999111|ref|NC_006814.3|	768571	769038	-	468	LBA_RS04030	-	-	NOG105260	S	hypothetical protein LBA0785 [Lactobacillus acidophilus NCFM]	-
gene-LBA_RS00605	1825.77	2145.61	1505.93	0.701867	-0.510731	2.90987e-06	8.34195e-06	gi|999999111|ref|NC_006814.3|	118380	119195	+	816	LBA_RS00605	GO:0016757	-	NOG19349	M	polysaccharide biosynthesis protein [Lactobacillus acidophilus NCFM]	sp|P71057|EPSH_BACSU Putative glycosyltransferase EpsH OS=Bacillus subtilis (strain 168) GN=epsH PE=2 SV=1
gene-LBA_RS05380	662.395	994.264	330.525	0.332432	-1.58887	3.14612e-06	9.00443e-06	gi|999999111|ref|NC_006814.3|	1049615	1049848	-	234	LBA_RS05380	-	-	NOG90410	S	hypothetical protein [Lactobacillus acidophilus]	-
gene-LBA_RS06400	338.902	195.053	482.751	2.47497	1.30741	3.23197e-06	9.23496e-06	gi|999999111|ref|NC_006814.3|	1268682	1269023	-	342	LBA_RS06400	GO:0003700;GO:0003677;GO:0006355;GO:0016987;GO:0006352	K09787	COG2739	S	hypothetical protein LBA1291 [Lactobacillus acidophilus NCFM]	sp|B2G823|Y1089_LACRJ UPF0122 protein LAR_1089 OS=Lactobacillus reuteri (strain JCM 1112) GN=LAR_1089 PE=3 SV=1
gene-LBA_RS00855	886.326	1073.42	699.236	0.651412	-0.618358	3.43413e-06	9.79655e-06	gi|999999111|ref|NC_006814.3|	173787	175622	+	1836	LBA_RS00855	GO:0015299;GO:1902600;GO:0005886;GO:0016021;GO:0006813	K03455	COG0475	P	Na+-H+ antiporter [Lactobacillus acidophilus NCFM]	sp|O31615|YJBQ_BACSU Putative Na(+)/H(+) antiporter YjbQ OS=Bacillus subtilis (strain 168) GN=yjbQ PE=3 SV=1
gene-LBA_RS09180	615.702	473.247	758.157	1.60203	0.679902	3.45234e-06	9.83241e-06	gi|999999111|ref|NC_006814.3|	1897537	1898466	-	930	LBA_RS09180	GO:0016021	-	COG0697	EG	permease [Lactobacillus acidophilus NCFM]	sp|P96661|YDED_BACSU Uncharacterized transporter YdeD OS=Bacillus subtilis (strain 168) GN=ydeD PE=3 SV=1
gene-LBA_RS03385	906.838	1094.2	719.473	0.657532	-0.604867	3.68834e-06	1.04874e-05	gi|999999111|ref|NC_006814.3|	636608	637300	-	693	LBA_RS03385	GO:0016021	-	NOG65260	S	hypothetical protein LBA0650 [Lactobacillus acidophilus NCFM]	-
gene-LBA_RS06235	59049	72318.1	45779.8	0.633034	-0.659644	3.87008e-06	1.09862e-05	gi|999999111|ref|NC_006814.3|	1232598	1235231	-	2634	LBA_RS06235	GO:0003743;GO:0005737;GO:0005525;GO:0006413;GO:0003924	K02519	COG0532	J	translation initiation factor IF-2 [Lactobacillus acidophilus]	sp|Q5FJN6|IF2_LACAC Translation initiation factor IF-2 OS=Lactobacillus acidophilus (strain ATCC 700396 / NCK56 / N2 / NCFM) GN=infB PE=3 SV=1
gene-LBA_RS01420	9122.65	7842.77	10402.5	1.32639	0.4075	4.15958e-06	1.17889e-05	gi|999999111|ref|NC_006814.3|	290960	291598	+	639	LBA_RS01420	GO:0019843;GO:0005840;GO:0006412;GO:0003735	K02906	COG0087	J	50S ribosomal protein L3 [Lactobacillus acidophilus NCFM]	sp|Q5FM90|RL3_LACAC 50S ribosomal protein L3 OS=Lactobacillus acidophilus (strain ATCC 700396 / NCK56 / N2 / NCFM) GN=rplC PE=3 SV=1
gene-LBA_RS00895	5610.32	4790.44	6430.19	1.3423	0.424703	4.31549e-06	1.22109e-05	gi|999999111|ref|NC_006814.3|	181826	182443	+	618	LBA_RS00895	GO:0016021;GO:0008654;GO:0043772;GO:0005886	-	COG0344	S	membrane protein [Lactobacillus acidophilus NCFM]	sp|Q5FMI9|PLSY1_LACAC Glycerol-3-phosphate acyltransferase 1 OS=Lactobacillus acidophilus (strain ATCC 700396 / NCK56 / N2 / NCFM) GN=plsY1 PE=3 SV=1
gene-LBA_RS07995	1675.54	1382.59	1968.49	1.42377	0.509715	4.53182e-06	1.28022e-05	gi|999999111|ref|NC_006814.3|	1636985	1637593	-	609	LBA_RS07995	GO:0016021	-	COG0398	S	hypothetical protein LBA1628 [Lactobacillus acidophilus NCFM]	sp|O07559|YHJE_BACSU Uncharacterized membrane protein YhjE OS=Bacillus subtilis (strain 168) GN=yhjE PE=4 SV=1
gene-LBA_RS06960	156.802	218.697	94.9078	0.433969	-1.20433	4.58783e-06	1.29395e-05	gi|999999111|ref|NC_006814.3|	1403474	1404169	+	696	LBA_RS06960	-	-	COG2200	T	diguanylate phosphodiesterase [Lactobacillus acidophilus]	-
gene-LBA_RS00410	2931.03	2475.5	3386.56	1.36803	0.452104	4.90194e-06	1.3803e-05	gi|999999111|ref|NC_006814.3|	80698	82554	+	1857	LBA_RS00410	GO:0016021;GO:0023014;GO:0006355;GO:0005622;GO:0000155;GO:0018106;GO:0005524;GO:0000160	K07652	COG5002	T	histidine kinase [Lactobacillus acidophilus NCFM]	sp|Q4A159|WALK_STAS1 Sensor protein kinase WalK OS=Staphylococcus saprophyticus subsp. saprophyticus (strain ATCC 15305 / DSM 20229) GN=walK PE=3 SV=1
gene-LBA_RS03075	5892.42	7100.04	4684.8	0.659828	-0.599838	5.06902e-06	1.42505e-05	gi|999999111|ref|NC_006814.3|	576206	577132	+	927	LBA_RS03075	GO:0008152;GO:0016798	K01239	COG1957	F	nucleoside hydrolase [Lactobacillus acidophilus NCFM]	sp|A6T4G4|RIHC_KLEP7 Non-specific ribonucleoside hydrolase RihC OS=Klebsiella pneumoniae subsp. pneumoniae (strain ATCC 700721 / MGH 78578) GN=rihC PE=3 SV=1
gene-LBA_RS03930	2344.47	2725.92	1963.01	0.720126	-0.473679	5.29413e-06	1.48594e-05	gi|999999111|ref|NC_006814.3|	752691	753776	+	1086	LBA_RS03930	GO:0006415;GO:0016149;GO:0005737	K02835	COG0216	J	peptide chain release factor 1 [Lactobacillus acidophilus NCFM]	sp|Q5FKZ0|RF1_LACAC Peptide chain release factor 1 OS=Lactobacillus acidophilus (strain ATCC 700396 / NCK56 / N2 / NCFM) GN=prfA PE=3 SV=1
gene-LBA_RS02485	294.946	384.802	205.089	0.532973	-0.907865	5.31644e-06	1.4898e-05	gi|999999111|ref|NC_006814.3|	461384	462634	+	1251	LBA_RS02485	GO:0016021;GO:0008519;GO:0072488	K03320	COG0004	P	ammonium transporter [Lactobacillus acidophilus NCFM]	sp|O66515|AMT_AQUAE Ammonia channel OS=Aquifex aeolicus (strain VF5) GN=amt PE=1 SV=1
gene-LBA_RS03700	649.997	798.199	501.795	0.628659	-0.669649	5.35565e-06	1.49838e-05	gi|999999111|ref|NC_006814.3|	709636	710445	+	810	LBA_RS03700	GO:0016787	K07024	NOG43621;COG0561	R	HAD superfamily hydrolase [Lactobacillus acidophilus NCFM]	sp|P54947|YXEH_BACSU Uncharacterized protein YxeH OS=Bacillus subtilis (strain 168) GN=yxeH PE=3 SV=1
gene-LBA_RS09330	236.101	314.028	158.173	0.503692	-0.989386	5.3878e-06	1.50496e-05	gi|999999111|ref|NC_006814.3|	1930324	1931001	-	678	LBA_RS09330	GO:0016021	-	COG5523	S	integral membrane protein [Lactobacillus acidophilus]	-
gene-LBA_RS07275	669.581	521.547	817.615	1.56767	0.648625	5.63639e-06	1.57188e-05	gi|999999111|ref|NC_006814.3|	1470552	1472030	-	1479	LBA_RS07275	GO:0015591;GO:0015752;GO:0015407;GO:0005524;GO:0034219;GO:0043190	K10441	COG1129	P	ribose ABC transporter ATP binding protein [Lactobacillus acidophilus NCFM]	sp|Q03CA4|RBSA_LACC3 Ribose import ATP-binding protein RbsA OS=Lactobacillus casei (strain ATCC 334) GN=rbsA PE=3 SV=1
gene-LBA_RS06350	2209.62	1845.98	2573.27	1.39399	0.479216	5.72839e-06	1.59498e-05	gi|999999111|ref|NC_006814.3|	1260043	1260801	-	759	LBA_RS06350	-	-	NOG139667	S	acyl-CoA thioesterase [Lactobacillus acidophilus NCFM]	-
gene-LBA_RS00450	269.122	425.882	112.362	0.263833	-1.9223	5.86552e-06	1.63056e-05	gi|999999111|ref|NC_006814.3|	89158	90615	+	1458	LBA_RS00450	GO:0006508;GO:0016021;GO:0008233	-	NOG103603	R	protease [Lactobacillus acidophilus NCFM]	-
gene-LBA_RS08220	128.038	73.8976	182.179	2.46529	1.30175	5.95764e-06	1.65353e-05	gi|999999111|ref|NC_006814.3|	1694487	1695134	-	648	LBA_RS08220	GO:0005886;GO:0005215;GO:0016021;GO:0006810	K02029	COG0765	E	amino acid ABC transporter permease [Lactobacillus acidophilus NCFM]	sp|P42399|YCKA_BACSU Probable amino-acid ABC transporter permease protein YckA OS=Bacillus subtilis (strain 168) GN=yckA PE=3 SV=1
gene-LBA_RS05070	626.678	373.496	879.86	2.35574	1.23618	6.22508e-06	1.72501e-05	gi|999999111|ref|NC_006814.3|	982276	982908	-	633	LBA_RS05070	GO:0016021	-	COG0671	I	hypothetical protein LBA1004 [Lactobacillus acidophilus NCFM]	sp|P80143|UDDP_SULAC Undecaprenyl-diphosphatase OS=Sulfolobus acidocaldarius (strain ATCC 33909 / DSM 639 / JCM 8929 / NBRC 15157 / NCIMB 11770) GN=sepP PE=1 SV=2
gene-LBA_RS06015	3206.55	2714.55	3698.54	1.36249	0.446245	6.38784e-06	1.7673e-05	gi|999999111|ref|NC_006814.3|	1181656	1182492	+	837	LBA_RS06015	GO:0016776;GO:0006468;GO:0005524;GO:0043531;GO:0004674;GO:0006470	K09773	COG1806	S	hypothetical protein LBA1206 [Lactobacillus acidophilus NCFM]	sp|Q5FJT2|PDRP_LACAC Putative pyruvate, phosphate dikinase regulatory protein OS=Lactobacillus acidophilus (strain ATCC 700396 / NCK56 / N2 / NCFM) GN=LBA1206 PE=3 SV=1
gene-LBA_RS08335	2562.67	2156.6	2968.74	1.37658	0.461093	6.48883e-06	1.7924e-05	gi|999999111|ref|NC_006814.3|	1723898	1724914	-	1017	LBA_RS08335	GO:0006355;GO:0003700;GO:0043565	-	COG2207	K	melibiose operon regulatory protein [Lactobacillus acidophilus NCFM]	sp|O32071|YTDP_BACSU Uncharacterized HTH-type transcriptional regulator YtdP OS=Bacillus subtilis (strain 168) GN=ytdP PE=4 SV=1
gene-LBA_RS06425	1699.42	1408.54	1990.3	1.41302	0.498783	6.86846e-06	1.89426e-05	gi|999999111|ref|NC_006814.3|	1273939	1277508	-	3570	LBA_RS06425	GO:0003677;GO:0007062;GO:0005737;GO:0006260;GO:0030261;GO:0005524;GO:0005694	K03529	COG1196	D	chromosome segregation protein Smc [Lactobacillus acidophilus NCFM]	sp|Q88WJ9|SMC_LACPL Chromosome partition protein Smc OS=Lactobacillus plantarum (strain ATCC BAA-793 / NCIMB 8826 / WCFS1) GN=smc PE=3 SV=1
gene-LBA_RS07620	302.845	392.415	213.275	0.543494	-0.879665	7.19219e-06	1.98041e-05	gi|999999111|ref|NC_006814.3|	1549131	1551359	-	2229	LBA_RS07620	GO:0009116;GO:0009113;GO:0004044;GO:0006189;GO:0000287;GO:0006541;GO:0005737;GO:0004642;GO:0005524	K01952	COG0046	F	phosphoribosylformylglycinamidine synthase II [Lactobacillus acidophilus NCFM]	sp|Q5FIV1|PURL_LACAC Phosphoribosylformylglycinamidine synthase 2 OS=Lactobacillus acidophilus (strain ATCC 700396 / NCK56 / N2 / NCFM) GN=purL PE=3 SV=1
gene-LBA_RS04340	1007.99	1204.38	811.602	0.673878	-0.569441	7.23434e-06	1.98887e-05	gi|999999111|ref|NC_006814.3|	832103	833107	-	1005	LBA_RS04340	GO:0009089;GO:0005737;GO:0008837	K01778	COG0253	E	diaminopimelate epimerase [Lactobacillus acidophilus NCFM]	sp|Q1WTU5|DAPF_LACS1 Diaminopimelate epimerase OS=Lactobacillus salivarius (strain UCC118) GN=dapF PE=1 SV=1
gene-LBA_RS07200	174.946	239.718	110.175	0.459602	-1.12154	7.29791e-06	2.00319e-05	gi|999999111|ref|NC_006814.3|	1451890	1452840	+	951	LBA_RS07200	GO:0005975;GO:0030246;GO:0009341;GO:0004565	K01190	COG3250	G	beta-galactosidase small subunit [Lactobacillus acidophilus NCFM]	sp|O07685|BGAM_LACAC Beta-galactosidase small subunit OS=Lactobacillus acidophilus (strain ATCC 700396 / NCK56 / N2 / NCFM) GN=lacM PE=3 SV=1
gene-LBA_RS02695	432.696	544.149	321.243	0.590358	-0.760339	7.42537e-06	2.03497e-05	gi|999999111|ref|NC_006814.3|	502190	502891	+	702	LBA_RS02695	GO:0003700;GO:0006355;GO:0003677	K03710	COG2188	K	transcriptional regulator [Lactobacillus acidophilus NCFM]	sp|O34817|YVOA_BACSU HTH-type transcriptional repressor YvoA OS=Bacillus subtilis (strain 168) GN=yvoA PE=1 SV=1
gene-LBA_RS05840	3289.87	2792.81	3786.94	1.35596	0.439316	7.49065e-06	2.04964e-05	gi|999999111|ref|NC_006814.3|	1143861	1147484	-	3624	LBA_RS05840	GO:0090305;GO:0005524;GO:0004003;GO:0032508;GO:0008408;GO:0003690;GO:0000724	K16898	COG1074	L	ATP-dependent exonuclease subunit A [Lactobacillus acidophilus NCFM]	sp|Q5FJX0|ADDA_LACAC ATP-dependent helicase/nuclease subunit A OS=Lactobacillus acidophilus (strain ATCC 700396 / NCK56 / N2 / NCFM) GN=addA PE=3 SV=1
gene-LBA_RS00015	242.652	164.062	321.243	1.95805	0.969421	7.61817e-06	2.08126e-05	gi|999999111|ref|NC_006814.3|	2931	3155	+	225	LBA_RS00015	GO:0003723	K14761	COG2501;NOG101390	S	hypothetical protein LBA0003 [Lactobacillus acidophilus NCFM]	sp|P05650|YAAA_BACSU Uncharacterized protein YaaA OS=Bacillus subtilis (strain 168) GN=yaaA PE=4 SV=1
gene-LBA_RS00695	4562.44	5225.53	3899.35	0.746211	-0.422344	7.63621e-06	2.08293e-05	gi|999999111|ref|NC_006814.3|	134482	135303	+	822	LBA_RS00695	GO:0008236;GO:0006508	-	COG0657	I	acetyl esterase [Lactobacillus acidophilus NCFM]	sp|P26223|XYNB_BUTFI Endo-1,4-beta-xylanase B OS=Butyrivibrio fibrisolvens GN=xynB PE=3 SV=1
gene-LBA_RS04965	2734.26	3156.96	2311.56	0.732211	-0.449669	7.73634e-06	2.10694e-05	gi|999999111|ref|NC_006814.3|	956853	958169	+	1317	LBA_RS04965	GO:0055114;GO:0050660;GO:0002098;GO:0005737;GO:0030698;GO:0016491;GO:0047151;GO:0032259	K04094	COG1206	J	tRNA (uracil-5-)-methyltransferase Gid [Lactobacillus acidophilus NCFM]	sp|Q5FKE1|TRMFO_LACAC Methylenetetrahydrofolate--tRNA-(uracil-5-)-methyltransferase TrmFO OS=Lactobacillus acidophilus (strain ATCC 700396 / NCK56 / N2 / NCFM) GN=trmFO PE=3 SV=1
gene-LBA_RS02040	659.676	806.106	513.246	0.636697	-0.651321	8.10548e-06	2.20403e-05	gi|999999111|ref|NC_006814.3|	390795	391751	+	957	LBA_RS02040	-	K06881	COG0618	R	phosphoesterase [Lactobacillus acidophilus]	sp|Q8DTN6|NRNA_STRMU Probable bifunctional oligoribonuclease and PAP phosphatase NrnA OS=Streptococcus mutans serotype c (strain ATCC 700610 / UA159) GN=nrnA PE=1 SV=1
gene-LBA_RS05670	387.618	491.626	283.61	0.576882	-0.793653	8.17214e-06	2.21811e-05	gi|999999111|ref|NC_006814.3|	1105588	1106295	+	708	LBA_RS05670	GO:0016021	-	COG3619	S	Membrane protein, putative [Lactobacillus acidophilus La-14]	-
gene-LBA_RS07155	488.723	368.732	608.714	1.65083	0.723191	8.18268e-06	2.21811e-05	gi|999999111|ref|NC_006814.3|	1438349	1439812	-	1464	LBA_RS07155	GO:0008108;GO:0006012;GO:0005737	K00965	COG4468	G	galactose-1-phosphate uridylyltransferase [Lactobacillus acidophilus NCFM]	sp|Q00054|GALT_LACHE Galactose-1-phosphate uridylyltransferase OS=Lactobacillus helveticus GN=galT PE=3 SV=1
gene-LBA_RS04530	2888.15	2443.18	3333.12	1.36426	0.448114	8.37293e-06	2.26615e-05	gi|999999111|ref|NC_006814.3|	865595	866191	+	597	LBA_RS04530	-	-	-	-	hypothetical protein LBA0888 [Lactobacillus acidophilus NCFM]	-
gene-LBA_RS07820	81137.2	68325	93949.5	1.37504	0.459473	8.41153e-06	2.27307e-05	gi|999999111|ref|NC_006814.3|	1591738	1592649	-	912	LBA_RS07820	GO:0006096;GO:0004332;GO:0008270;GO:0030388	K01624	COG0191	G	fructose-bisphosphate aldolase [Lactobacillus acidophilus NCFM]	sp|P0CZ58|ALF_STRP3 Fructose-bisphosphate aldolase OS=Streptococcus pyogenes serotype M3 (strain ATCC BAA-595 / MGAS315) GN=fba PE=3 SV=1
gene-LBA_RS03705	940.497	755.744	1125.25	1.48893	0.574275	8.79577e-06	2.37322e-05	gi|999999111|ref|NC_006814.3|	710539	711255	+	717	LBA_RS03705	GO:0016021	-	-	-	hypothetical protein LBA0720 [Lactobacillus acidophilus NCFM]	-
gene-LBA_RS07985	4102.64	4740.17	3465.11	0.73101	-0.452038	8.96019e-06	2.41385e-05	gi|999999111|ref|NC_006814.3|	1634900	1636207	-	1308	LBA_RS07985	GO:0005737;GO:0097056;GO:0004828;GO:0016260;GO:0005524;GO:0006434	K01875	COG0172	J	seryl-tRNA synthetase [Lactobacillus acidophilus]	sp|Q5FIN5|SYS_LACAC Serine--tRNA ligase OS=Lactobacillus acidophilus (strain ATCC 700396 / NCK56 / N2 / NCFM) GN=serS PE=3 SV=1
gene-LBA_RS09075	146.787	204.67	88.9037	0.434376	-1.20298	9.44941e-06	2.54172e-05	gi|999999111|ref|NC_006814.3|	1873312	1874670	-	1359	LBA_RS09075	GO:0016021;GO:0006810;GO:0005886	K15771	COG1175	P	maltose ABC transporter permease [Lactobacillus acidophilus NCFM]	sp|P0A4N1|MALC_STRPN Maltodextrin transport system permease protein MalC OS=Streptococcus pneumoniae serotype 4 (strain ATCC BAA-334 / TIGR4) GN=malC PE=3 SV=1
gene-LBA_RS00930	250.302	328.782	171.822	0.522603	-0.936214	9.59291e-06	2.57634e-05	gi|999999111|ref|NC_006814.3|	190465	191118	+	654	LBA_RS00930	GO:0016787	K06950	COG1418	R	hydrolase [Lactobacillus acidophilus NCFM]	sp|P54168|YPGQ_BACSU Uncharacterized protein YpgQ OS=Bacillus subtilis (strain 168) GN=ypgQ PE=4 SV=1
gene-LBA_RS08215	93.052	49.193	136.911	2.78314	1.47671	9.80953e-06	2.63046e-05	gi|999999111|ref|NC_006814.3|	1693853	1694473	-	621	LBA_RS08215	GO:0015424;GO:0003333;GO:0005524	K02028	COG1126	E	glutamine ABC transporter [Lactobacillus acidophilus NCFM]	sp|P10346|GLNQ_ECOLI Glutamine transport ATP-binding protein GlnQ OS=Escherichia coli (strain K12) GN=glnQ PE=1 SV=1
gene-LBA_RS07130	392.042	591.005	193.079	0.326695	-1.61398	1.02066e-05	2.73274e-05	gi|999999111|ref|NC_006814.3|	1434603	1434878	-	276	LBA_RS07130	-	-	-	-	hypothetical protein LBA1450 [Lactobacillus acidophilus NCFM]	-
gene-LBA_RS00075	686.734	834.052	539.415	0.64674	-0.628743	1.02855e-05	2.74963e-05	gi|999999111|ref|NC_006814.3|	16483	17361	+	879	LBA_RS00075	GO:0046835;GO:0008865	K00847	COG1940	G	fructokinase [Lactobacillus acidophilus]	sp|Q07211|SCRK_STRMU Fructokinase OS=Streptococcus mutans serotype c (strain ATCC 700610 / UA159) GN=scrK PE=3 SV=2
gene-LBA_RS03850	24546.1	27701.4	21390.9	0.772196	-0.37296	1.08286e-05	2.89038e-05	gi|999999111|ref|NC_006814.3|	739022	740359	+	1338	LBA_RS03850	GO:0005737;GO:0004347;GO:0006094;GO:0006096	K01810	COG0166	G	glucose-6-phosphate isomerase [Lactobacillus acidophilus NCFM]	sp|Q5FL04|G6PI_LACAC Glucose-6-phosphate isomerase OS=Lactobacillus acidophilus (strain ATCC 700396 / NCK56 / N2 / NCFM) GN=pgi PE=3 SV=1
gene-LBA_RS03250	833.609	1001.23	665.989	0.665172	-0.588201	1.14316e-05	3.04668e-05	gi|999999111|ref|NC_006814.3|	610219	611145	+	927	LBA_RS03250	GO:0016021;GO:0005886	K07058	COG1295	S	hypothetical protein LBA0624 [Lactobacillus acidophilus NCFM]	sp|O34437|YFKH_BACSU Putative ribonuclease-like protein YfkH OS=Bacillus subtilis (strain 168) GN=yfkH PE=4 SV=1
gene-LBA_RS08285	283.704	380.873	186.535	0.489757	-1.02986	1.15021e-05	3.0608e-05	gi|999999111|ref|NC_006814.3|	1710079	1711416	-	1338	LBA_RS08285	GO:0016021;GO:0005975;GO:0050081;GO:0055114;GO:0016616	K01232	COG1486	G	maltose-6&apos;-phosphate glucosidase [Lactobacillus acidophilus NCFM]	sp|Q03C44|PAGL1_LACC3 6-phospho-alpha-glucosidase 1 OS=Lactobacillus casei (strain ATCC 334) GN=simA PE=1 SV=1
gene-LBA_RS09385	301.306	431.913	170.699	0.395217	-1.33928	1.25191e-05	3.32633e-05	gi|999999111|ref|NC_006814.3|	1939798	1940274	+	477	LBA_RS09385	-	-	COG0517	R	hypothetical protein LBA1928 [Lactobacillus acidophilus NCFM]	sp|O31698|YKUL_BACSU CBS domain-containing protein YkuL OS=Bacillus subtilis (strain 168) GN=ykuL PE=1 SV=1
gene-LBA_RS03605	30848.4	26948.6	34748.2	1.28943	0.366731	1.27783e-05	3.39004e-05	gi|999999111|ref|NC_006814.3|	691863	692894	+	1032	LBA_RS03605	GO:0030246	K05311	COG2390	K	transcriptional regulator [Lactobacillus acidophilus NCFM]	sp|O32253|CGGR_BACSU Central glycolytic genes regulator OS=Bacillus subtilis (strain 168) GN=cggR PE=1 SV=1
gene-LBA_RS04790	26710.5	30562.7	22858.3	0.747913	-0.419058	1.28279e-05	3.39803e-05	gi|999999111|ref|NC_006814.3|	919923	921725	+	1803	LBA_RS04790	GO:0009381;GO:0006289;GO:0003677;GO:0005737;GO:0009380;GO:0009432;GO:0090305	K03703	COG0322	L	excinuclease ABC subunit C [Lactobacillus acidophilus NCFM]	sp|Q5FKH6|UVRC_LACAC UvrABC system protein C OS=Lactobacillus acidophilus (strain ATCC 700396 / NCK56 / N2 / NCFM) GN=uvrC PE=3 SV=1
gene-LBA_RS07555	348.987	492.913	205.06	0.416017	-1.26528	1.29412e-05	3.42284e-05	gi|999999111|ref|NC_006814.3|	1531198	1531632	-	435	LBA_RS07555	GO:0006355;GO:0003677	-	COG3279	T	hypothetical protein LBA1542 [Lactobacillus acidophilus NCFM]	sp|Q2FED3|Y2310_STAA3 Uncharacterized HTH-type transcriptional regulator SAUSA300_2310 OS=Staphylococcus aureus (strain USA300) GN=SAUSA300_2310 PE=4 SV=1
gene-LBA_RS08855	1646.27	2250.82	1041.71	0.462815	-1.11149	1.49684e-05	3.95303e-05	gi|999999111|ref|NC_006814.3|	1830489	1830782	-	294	LBA_RS08855	-	-	-	-	hypothetical protein LBA1816 [Lactobacillus acidophilus NCFM]	-
gene-LBA_RS08185	3015.36	3461.17	2569.56	0.742396	-0.429739	1.49982e-05	3.95489e-05	gi|999999111|ref|NC_006814.3|	1689708	1690289	+	582	LBA_RS08185	GO:0016020	-	NOG107727	S	hypothetical protein LBA1667 [Lactobacillus acidophilus NCFM]	-
gene-LBA_RS07735	791.164	1024.32	558.005	0.544756	-0.876319	1.51353e-05	3.98501e-05	gi|999999111|ref|NC_006814.3|	1575171	1575818	-	648	LBA_RS07735	GO:0006432;GO:0008033;GO:0004826;GO:0000049;GO:0005524;GO:0000287;GO:0005737	K06878	COG0073	J	phenylalanyl-tRNA synthetase subunit beta [Lactobacillus acidophilus NCFM]	sp|O34943|YTPR_BACSU Putative tRNA-binding protein YtpR OS=Bacillus subtilis (strain 168) GN=ytpR PE=4 SV=1
gene-LBA_RS07650	576.253	447.806	704.7	1.57367	0.654135	1.5636e-05	4.11065e-05	gi|999999111|ref|NC_006814.3|	1554844	1556505	-	1662	LBA_RS07650	GO:0005524;GO:0004329;GO:0009396;GO:0035999	K01938	COG2759	F	formate--tetrahydrofolate ligase [Lactobacillus acidophilus NCFM]	sp|Q5FIU5|FTHS2_LACAC Formate--tetrahydrofolate ligase 2 OS=Lactobacillus acidophilus (strain ATCC 700396 / NCK56 / N2 / NCFM) GN=fhs2 PE=3 SV=1
gene-LBA_RS05975	2557.25	2168.13	2946.36	1.35894	0.442485	1.6191e-05	4.25013e-05	gi|999999111|ref|NC_006814.3|	1174006	1176069	-	2064	LBA_RS05975	GO:0006426;GO:0005524;GO:0005737;GO:0004820;GO:0004814;GO:0006420	K01879	COG0751	J	glycyl-tRNA synthetase subunit beta [Lactobacillus acidophilus NCFM]	sp|Q5FJU0|SYGB_LACAC Glycine--tRNA ligase beta subunit OS=Lactobacillus acidophilus (strain ATCC 700396 / NCK56 / N2 / NCFM) GN=glyS PE=3 SV=1
gene-LBA_RS05050	1708.61	1988.76	1428.46	0.718264	-0.477414	1.68361e-05	4.41284e-05	gi|999999111|ref|NC_006814.3|	976061	977833	+	1773	LBA_RS05050	GO:0006260;GO:0005524;GO:0009432;GO:0043140;GO:0006281;GO:0006310;GO:0032508;GO:0003676;GO:0005622	K03654	COG0514	L	ATP-dependent DNA helicase [Lactobacillus acidophilus NCFM]	sp|O34748|RECQ_BACSU Probable ATP-dependent DNA helicase RecQ OS=Bacillus subtilis (strain 168) GN=recQ PE=3 SV=1
gene-LBA_RS03575	1266.37	1488.28	1044.47	0.701799	-0.51087	1.69485e-05	4.43561e-05	gi|999999111|ref|NC_006814.3|	685335	686378	+	1044	LBA_RS03575	GO:0008360;GO:0005737	-	COG0391	S	hypothetical protein LBA0692 [Lactobacillus acidophilus NCFM]	sp|Q9CGY0|YJIF_LACLA UPF0052 protein YjiF OS=Lactococcus lactis subsp. lactis (strain IL1403) GN=yjiF PE=3 SV=1
gene-LBA_RS04355	489.16	604.167	374.153	0.619287	-0.69132	1.76827e-05	4.62084e-05	gi|999999111|ref|NC_006814.3|	836281	836991	+	711	LBA_RS04355	GO:0009089;GO:0047200;GO:0019877	K00674	COG2171	E	tetrahydrodipicolinate succinylase [Lactobacillus acidophilus NCFM]	sp|Q5FKR1|DAPH_LACAC 2,3,4,5-tetrahydropyridine-2,6-dicarboxylate N-acetyltransferase OS=Lactobacillus acidophilus (strain ATCC 700396 / NCK56 / N2 / NCFM) GN=dapH PE=3 SV=1
gene-LBA_RS03925	919.916	1095.86	743.969	0.67889	-0.558751	1.79665e-05	4.68796e-05	gi|999999111|ref|NC_006814.3|	752076	752675	+	600	LBA_RS03925	GO:0071897;GO:0009157;GO:0008270;GO:0005524;GO:0004797;GO:0005737;GO:0016310	K00857	COG1435	F	thymidine kinase [Lactobacillus acidophilus NCFM]	sp|Q5FKZ1|KITH_LACAC Thymidine kinase OS=Lactobacillus acidophilus (strain ATCC 700396 / NCK56 / N2 / NCFM) GN=tdk PE=3 SV=2
gene-LBA_RS07495	841.124	1349	333.249	0.247034	-2.01722	1.90752e-05	4.96981e-05	gi|999999111|ref|NC_006814.3|	1522876	1523223	-	348	LBA_RS07495	GO:0090071;GO:0017148;GO:0042256;GO:0005737	K09710	COG0799	S	hypothetical protein LBA1528 [Lactobacillus acidophilus NCFM]	sp|Q9KD89|IOJAP_BACHD Ribosomal silencing factor RsfS OS=Bacillus halodurans (strain ATCC BAA-125 / DSM 18197 / FERM 7344 / JCM 9153 / C-125) GN=rsfS PE=1 SV=1
gene-LBA_RS05960	1298.97	1074.52	1523.42	1.41778	0.50363	1.95525e-05	5.08561e-05	gi|999999111|ref|NC_006814.3|	1170302	1170967	+	666	LBA_RS05960	GO:0016021	-	NOG74268	S	enterolysin A [Lactobacillus acidophilus NCFM]	-
gene-LBA_RS06100	2920.45	2492.52	3348.37	1.34337	0.425855	1.9578e-05	5.08561e-05	gi|999999111|ref|NC_006814.3|	1201704	1203209	-	1506	LBA_RS06100	-	-	-	-	hypothetical protein LBA1225 [Lactobacillus acidophilus NCFM]	-
gene-LBA_RS01885	2231.82	1800.72	2662.91	1.4788	0.564426	1.96867e-05	5.10624e-05	gi|999999111|ref|NC_006814.3|	357050	357907	+	858	LBA_RS01885	GO:0003887;GO:0071897	K02341	COG0470	L	DNA polymerase III subunit delta [Lactobacillus acidophilus NCFM]	sp|P37540|HOLB_BACSU DNA polymerase III subunit delta&apos; OS=Bacillus subtilis (strain 168) GN=holB PE=3 SV=1
gene-LBA_RS01205	69.3754	106.028	32.7225	0.30862	-1.69609	2.01011e-05	5.20597e-05	gi|999999111|ref|NC_006814.3|	246043	246603	+	561	LBA_RS01205	GO:0016021;GO:0055085	K18926	NOG211999;NOG211908;COG0477	PG	multidrug resistance protein [Lactobacillus acidophilus NCFM]	sp|P94422|YCNB_BACSU Uncharacterized MFS-type transporter YcnB OS=Bacillus subtilis (strain 168) GN=ycnB PE=3 SV=1
gene-LBA_RS04920	2036.16	2355.39	1716.93	0.728937	-0.456135	2.07946e-05	5.37761e-05	gi|999999111|ref|NC_006814.3|	947345	948544	+	1200	LBA_RS04920	GO:0001680;GO:0052928;GO:0042245;GO:0016437;GO:0004652;GO:0052929;GO:0000049;GO:0005524;GO:0052927;GO:0000287	K00974	COG0617	J	tRNA CCA-pyrophosphorylase [Lactobacillus acidophilus NCFM]	sp|Q5FKF0|CCA_LACAC CCA-adding enzyme OS=Lactobacillus acidophilus (strain ATCC 700396 / NCK56 / N2 / NCFM) GN=cca PE=3 SV=1
gene-LBA_RS02965	333.916	424.565	243.268	0.572981	-0.803442	2.17594e-05	5.61876e-05	gi|999999111|ref|NC_006814.3|	552410	553615	-	1206	LBA_RS02965	GO:0005215;GO:0016021;GO:0055085	K08161	NOG211919	G	MFS family major facilitator transporter [Lactobacillus acidophilus]	sp|E3GC98|MDTG_ENTCS Multidrug resistance protein MdtG OS=Enterobacter cloacae (strain SCF1) GN=mdtG PE=3 SV=1
gene-LBA_RS03515	3558.21	3048.51	4067.91	1.33439	0.416183	2.19171e-05	5.6511e-05	gi|999999111|ref|NC_006814.3|	665981	666907	+	927	LBA_RS03515	GO:0004791;GO:0019430;GO:0055114;GO:0005737	K00384	COG0492	O	thioredoxin reductase [Lactobacillus acidophilus]	sp|P80880|TRXB_BACSU Thioredoxin reductase OS=Bacillus subtilis (strain 168) GN=trxB PE=1 SV=3
gene-LBA_RS07430	1278.11	1056.88	1499.34	1.41864	0.504508	2.20717e-05	5.6786e-05	gi|999999111|ref|NC_006814.3|	1509394	1510677	-	1284	LBA_RS07430	GO:0045148;GO:0006518;GO:0006508;GO:0005737;GO:0008237;GO:0008270	K01258	COG2195	E	peptidase T [Lactobacillus acidophilus NCFM]	sp|P58794|PEPT_FUSNN Peptidase T OS=Fusobacterium nucleatum subsp. nucleatum (strain ATCC 25586 / CIP 101130 / JCM 8532 / LMG 13131) GN=pepT PE=3 SV=1
gene-LBA_RS07765	595.206	725.175	465.237	0.641552	-0.640363	2.20889e-05	5.6786e-05	gi|999999111|ref|NC_006814.3|	1579368	1579703	+	336	LBA_RS07765	-	-	-	-	tropomyosin [Lactobacillus acidophilus NCFM]	-
gene-LBA_RS03765	94.7737	138.287	51.2606	0.370684	-1.43174	2.23642e-05	5.74092e-05	gi|999999111|ref|NC_006814.3|	723505	724506	+	1002	LBA_RS03765	GO:0016021	K02244	COG1459	U	competence protein [Lactobacillus acidophilus NCFM]	sp|P25954|COMGB_BACSU ComG operon protein 2 OS=Bacillus subtilis (strain 168) GN=comGB PE=3 SV=1
gene-LBA_RS04075	630.57	496.449	764.69	1.54032	0.623229	2.26247e-05	5.79924e-05	gi|999999111|ref|NC_006814.3|	780157	780834	+	678	LBA_RS04075	GO:0016787;GO:0008152	-	COG0637	R	hydrolase [Lactobacillus acidophilus NCFM]	sp|Q9X0Y1|P1254_THEMA Phosphorylated carbohydrates phosphatase TM_1254 OS=Thermotoga maritima (strain ATCC 43589 / MSB8 / DSM 3109 / JCM 10099) GN=TM_1254 PE=1 SV=1
gene-LBA_RS00860	1630.88	1896.59	1365.17	0.719802	-0.474328	2.28412e-05	5.84613e-05	gi|999999111|ref|NC_006814.3|	175712	176677	-	966	LBA_RS00860	GO:0016491;GO:0055114	-	COG0673	R	oxidoreductase [Lactobacillus acidophilus NCFM]	sp|O05265|YULF_BACSU Uncharacterized oxidoreductase YulF OS=Bacillus subtilis (strain 168) GN=yulF PE=3 SV=2
gene-LBA_RS01075	2103.8	2426.18	1781.42	0.73425	-0.445656	2.33952e-05	5.97914e-05	gi|999999111|ref|NC_006814.3|	220709	221683	+	975	LBA_RS01075	GO:0006015;GO:0005737;GO:0004749;GO:0000287;GO:0003755;GO:0005886;GO:0009156;GO:0016301;GO:0006457;GO:0005524;GO:0000413;GO:0009165;GO:0016310	K00948	COG0462	F	ribose-p-pyrophosphokinase [Lactobacillus acidophilus NCFM]	sp|Q88Z84|KPRS1_LACPL Ribose-phosphate pyrophosphokinase 1 OS=Lactobacillus plantarum (strain ATCC BAA-793 / NCIMB 8826 / WCFS1) GN=prs1 PE=3 SV=1
gene-LBA_RS00500	23287.7	26163.8	20411.6	0.780147	-0.358182	2.39615e-05	6.11492e-05	gi|999999111|ref|NC_006814.3|	98875	99276	+	402	LBA_RS00500	-	-	NOG100350	S	hypothetical protein LA14_0101 [Lactobacillus acidophilus La-14]	-
gene-LBA_RS02840	1272.27	1491.36	1053.19	0.706192	-0.501867	2.52871e-05	6.44377e-05	gi|999999111|ref|NC_006814.3|	533869	534456	+	588	LBA_RS02840	GO:0008152;GO:0016798	-	COG1573	L	hypothetical protein LBA0545 [Lactobacillus acidophilus NCFM]	sp|O86222|Y220B_HAEIN Uncharacterized protein HI_0220.2 OS=Haemophilus influenzae (strain ATCC 51907 / DSM 11121 / KW20 / Rd) GN=HI_0220.2 PE=4 SV=1
gene-LBA_RS09060	2004.26	1642.36	2366.17	1.44071	0.526783	2.69427e-05	6.85564e-05	gi|999999111|ref|NC_006814.3|	1870586	1871404	-	819	LBA_RS09060	GO:0043565	-	-	-	hypothetical protein LBA1862 [Lactobacillus acidophilus NCFM]	-
gene-LBA_RS08210	78.6988	40.1364	117.261	2.92157	1.54674	2.73358e-05	6.94554e-05	gi|999999111|ref|NC_006814.3|	1693031	1693849	-	819	LBA_RS08210	GO:0035235;GO:0016020;GO:0004970	K02030	COG0834	E	amino acid ABC transporter [Lactobacillus acidophilus NCFM]	sp|P0AEN0|FLIY_ECOL6 Cystine-binding periplasmic protein OS=Escherichia coli O6:H1 (strain CFT073 / ATCC 700928 / UPEC) GN=fliY PE=3 SV=1
gene-LBA_RS04190	3810.84	4376.3	3245.38	0.741581	-0.431324	2.76602e-05	7.01159e-05	gi|999999111|ref|NC_006814.3|	801412	801981	+	570	LBA_RS04190	GO:0047631	K01515	COG0494	L	ADP-ribose pyrophosphatase [Lactobacillus acidophilus NCFM]	sp|P54570|ADPP_BACSU ADP-ribose pyrophosphatase OS=Bacillus subtilis (strain 168) GN=nudF PE=1 SV=1
gene-LBA_RS08050	322.308	408.976	235.64	0.576169	-0.795435	2.76763e-05	7.01159e-05	gi|999999111|ref|NC_006814.3|	1659826	1660743	-	918	LBA_RS08050	GO:0005886;GO:0016021;GO:0055085;GO:0046873;GO:0030001	-	COG0598	P	CorA family cationic transporter [Lactobacillus acidophilus]	-
gene-LBA_RS00580	322.852	409.006	236.698	0.578716	-0.789072	2.96944e-05	7.51194e-05	gi|999999111|ref|NC_006814.3|	113477	113956	+	480	LBA_RS00580	GO:0016021	-	-	-	hypothetical protein LBA0118 [Lactobacillus acidophilus NCFM]	-
gene-LBA_RS00245	216.938	284.982	148.894	0.522467	-0.936589	3.09246e-05	7.81181e-05	gi|999999111|ref|NC_006814.3|	43853	44845	-	993	LBA_RS00245	-	K01989	COG2984	R	ABC transporter substrate binding protein [Lactobacillus acidophilus NCFM]	-
gene-LBA_RS07455	1997.84	2468.48	1527.21	0.618686	-0.692722	3.11932e-05	7.86826e-05	gi|999999111|ref|NC_006814.3|	1516069	1516419	-	351	LBA_RS07455	-	-	COG1733;firmNOG22433	K	transcriptional regulator [Lactobacillus acidophilus NCFM]	sp|O34844|YODB_BACSU HTH-type transcriptional regulator YodB OS=Bacillus subtilis (strain 168) GN=yodB PE=2 SV=1
gene-LBA_RS04025	1979.96	2290.86	1669.06	0.728573	-0.456854	3.44278e-05	8.67164e-05	gi|999999111|ref|NC_006814.3|	767249	768568	-	1320	LBA_RS04025	GO:0005524;GO:0006260;GO:0004386;GO:0003677	K07478	COG2256	L	recombination factor protein RarA [Lactobacillus acidophilus NCFM]	sp|O34528|YRVN_BACSU Uncharacterized AAA domain-containing protein YrvN OS=Bacillus subtilis (strain 168) GN=yrvN PE=3 SV=1
gene-LBA_RS03595	522.111	638.95	405.272	0.634278	-0.656814	3.54065e-05	8.90527e-05	gi|999999111|ref|NC_006814.3|	689813	691249	-	1437	LBA_RS03595	GO:0016021;GO:0003333;GO:0015171	-	COG0531	E	amino acid permease [Lactobacillus acidophilus NCFM]	sp|P75835|YCAM_ECOLI Inner membrane transporter YcaM OS=Escherichia coli (strain K12) GN=ycaM PE=1 SV=2
gene-LBA_RS07670	6067.86	7690.41	4445.31	0.578032	-0.790778	3.6297e-05	9.11608e-05	gi|999999111|ref|NC_006814.3|	1558847	1559824	-	978	LBA_RS07670	-	-	-	-	bacteriocin helveticin J [Lactobacillus acidophilus NCFM]	sp|P22294|HVTJ_LACHE Bacteriocin helveticin-J OS=Lactobacillus helveticus GN=hlv PE=4 SV=1
gene-LBA_RS05410	167.02	225.504	108.537	0.481307	-1.05497	3.77392e-05	9.46466e-05	gi|999999111|ref|NC_006814.3|	1053480	1054394	-	915	LBA_RS05410	GO:0003677;GO:0006355;GO:0003700	-	COG0583	K	malolactic regulator [Lactobacillus acidophilus NCFM]	sp|P16400|MLER_LACLA Malolactic fermentation system transcriptional activator OS=Lactococcus lactis subsp. lactis (strain IL1403) GN=mleR PE=4 SV=1
gene-LBA_RS00085	10033.8	6947.32	13120.3	1.88855	0.917277	3.78181e-05	9.47083e-05	gi|999999111|ref|NC_006814.3|	17747	18007	+	261	LBA_RS00085	GO:0016021	-	COG2261	S	hypothetical protein LBA0018 [Lactobacillus acidophilus NCFM]	-
gene-LBA_RS09535	387.148	279.078	495.217	1.77447	0.827391	3.98934e-05	9.97622e-05	gi|999999111|ref|NC_006814.3|	1974129	1975757	+	1629	LBA_RS09535	GO:0055085;GO:0043190	K02035	COG4166	E	oligopeptide ABC superfamily ATP binding cassette transporter substrate binding protein [Lactobacillus acidophilus]	sp|P24141|OPPA_BACSU Oligopeptide-binding protein OppA OS=Bacillus subtilis (strain 168) GN=oppA PE=1 SV=1
gene-LBA_RS00645	964.435	1137.47	791.399	0.695752	-0.523354	4.01382e-05	0.00010023	gi|999999111|ref|NC_006814.3|	124218	125204	+	987	LBA_RS00645	GO:0004749;GO:0016310;GO:0000287;GO:0009165;GO:0016301	K00948	COG0462	F	ribose-p pyrokinase [Lactobacillus acidophilus NCFM]	sp|Q88VA5|KPRS2_LACPL Ribose-phosphate pyrophosphokinase 2 OS=Lactobacillus plantarum (strain ATCC BAA-793 / NCIMB 8826 / WCFS1) GN=prs2 PE=3 SV=1
gene-LBA_RS01145	1022.93	840.457	1205.39	1.43421	0.520259	4.13057e-05	0.000102998	gi|999999111|ref|NC_006814.3|	235684	236964	-	1281	LBA_RS01145	GO:0005215;GO:0016021;GO:0055085	K16169	COG2233	F	xanthine permease [Lactobacillus acidophilus NCFM]	sp|P42086|PBUX_BACSU Xanthine permease OS=Bacillus subtilis (strain 168) GN=pbuX PE=3 SV=1
gene-LBA_RS06480	2477.42	2836.92	2117.92	0.746555	-0.421679	4.15715e-05	0.000103513	gi|999999111|ref|NC_006814.3|	1289068	1291104	-	2037	LBA_RS06480	GO:0006281;GO:0006310;GO:0005524;GO:0003676;GO:0032508;GO:0004003	K03655	COG1200	L	ATP-dependent DNA helicase [Lactobacillus acidophilus]	sp|Q54900|RECG_STRPN ATP-dependent DNA helicase RecG OS=Streptococcus pneumoniae serotype 4 (strain ATCC BAA-334 / TIGR4) GN=recG PE=3 SV=2
gene-LBA_RS08530	14741.7	17143.9	12339.4	0.719756	-0.474419	4.29614e-05	0.000106821	gi|999999111|ref|NC_006814.3|	1772919	1773929	+	1011	LBA_RS08530	-	-	firmNOG24323	S	hypothetical protein LBA1739 [Lactobacillus acidophilus NCFM]	-
gene-LBA_RS04385	622.782	495.575	749.989	1.51337	0.597766	4.47404e-05	0.000111086	gi|999999111|ref|NC_006814.3|	842255	843307	+	1053	LBA_RS04385	-	-	COG1680	V	penicillin-binding protein [Lactobacillus acidophilus]	sp|Q2FZK3|FMTA_STAA8 Protein FmtA OS=Staphylococcus aureus (strain NCTC 8325) GN=fmtA PE=2 SV=1
gene-LBA_RS04770	657.787	790.871	524.703	0.66345	-0.591941	4.56543e-05	0.000113194	gi|999999111|ref|NC_006814.3|	915811	916623	+	813	LBA_RS04770	GO:0016787	K07024	COG0561	R	cof family protein [Lactobacillus acidophilus NCFM]	sp|P0A8Y6|YIDA_ECOL6 Phosphatase YidA OS=Escherichia coli O6:H1 (strain CFT073 / ATCC 700928 / UPEC) GN=yidA PE=3 SV=1
gene-LBA_RS06935	165.134	108.268	222	2.05047	1.03596	4.75683e-05	0.000117772	gi|999999111|ref|NC_006814.3|	1397386	1398174	-	789	LBA_RS06935	GO:0016021	-	-	-	hypothetical protein LBA1409 [Lactobacillus acidophilus NCFM]	-
gene-LBA_RS02570	1883.67	2169.81	1597.54	0.736258	-0.441716	4.94337e-05	0.000122217	gi|999999111|ref|NC_006814.3|	478997	479866	+	870	LBA_RS02570	GO:0016787	K07313	COG0639	T	serine-threonine protein phosphatase [Lactobacillus acidophilus NCFM]	-
gene-LBA_RS00360	496.192	386.953	605.43	1.56461	0.6458	4.96744e-05	0.000122585	gi|999999111|ref|NC_006814.3|	71116	71952	-	837	LBA_RS00360	GO:0016757	-	NOG117055	M	glycosyl transferase family protein [Lactobacillus acidophilus NCFM]	sp|P27129|RFAJ_ECOLI Lipopolysaccharide 1,2-glucosyltransferase OS=Escherichia coli (strain K12) GN=rfaJ PE=3 SV=2
gene-LBA_RS06740	519.947	633.007	406.887	0.642785	-0.637593	4.97234e-05	0.000122585	gi|999999111|ref|NC_006814.3|	1342995	1344140	+	1146	LBA_RS06740	-	-	COG1940	G	transcriptional xylose repressor [Lactobacillus acidophilus NCFM]	sp|P27159|XYLR_STAXY Xylose repressor OS=Staphylococcus xylosus GN=xylR PE=3 SV=1
gene-LBA_RS09430	595.65	720.087	471.213	0.654383	-0.611793	5.10922e-05	0.000125782	gi|999999111|ref|NC_006814.3|	1949031	1950134	+	1104	LBA_RS09430	GO:0016021	-	COG1434	S	hypothetical protein LBA1938 [Lactobacillus acidophilus NCFM]	-
gene-LBA_RS00850	2433.99	2781.64	2086.34	0.75004	-0.414961	5.56139e-05	0.000136721	gi|999999111|ref|NC_006814.3|	172569	173663	+	1095	LBA_RS00850	GO:0009253;GO:0008745	K01447	COG5632	M	autolysin, amidase [Lactobacillus acidophilus NCFM]	sp|O33635|ATL_STAEP Bifunctional autolysin OS=Staphylococcus epidermidis GN=atl PE=1 SV=1
gene-LBA_RS04950	321.968	405.578	238.359	0.587703	-0.766841	5.56967e-05	0.000136732	gi|999999111|ref|NC_006814.3|	952977	953729	+	753	LBA_RS04950	GO:0090502;GO:0006401;GO:0004523;GO:0030145;GO:0005737;GO:0003723	K03470	COG0164	L	ribonuclease HII [Lactobacillus acidophilus]	sp|Q5FKE4|RNH2_LACAC Ribonuclease HII OS=Lactobacillus acidophilus (strain ATCC 700396 / NCK56 / N2 / NCFM) GN=rnhB PE=3 SV=1
gene-LBA_RS03410	3314.44	3771.4	2857.47	0.757667	-0.400364	5.63266e-05	0.000138083	gi|999999111|ref|NC_006814.3|	643053	643607	+	555	LBA_RS03410	GO:0003723;GO:0008757;GO:0008175;GO:0005737;GO:0030488	K03216	COG0219	J	rRNA methylase [Lactobacillus acidophilus NCFM]	sp|Q042B4|TRML_LACGA Putative RNA (cytidine(34)-2&apos;-O)-methyltransferase OS=Lactobacillus gasseri (strain ATCC 33323 / DSM 20243) GN=LGAS_1346 PE=3 SV=2
gene-LBA_RS08005	1793.89	1523.87	2063.91	1.35439	0.437644	5.68847e-05	0.000139256	gi|999999111|ref|NC_006814.3|	1638552	1639409	+	858	LBA_RS08005	GO:0043565	-	NOG35150	K	regulator [Lactobacillus acidophilus NCFM]	-
gene-LBA_RS05230	333.451	249.109	417.794	1.67715	0.746015	5.95236e-05	0.000145511	gi|999999111|ref|NC_006814.3|	1028114	1029013	-	900	LBA_RS05230	GO:0016020	-	-	-	hypothetical protein LBA1038 [Lactobacillus acidophilus NCFM]	-
gene-LBA_RS04525	6961.82	7965.4	5958.25	0.748017	-0.418858	6.13771e-05	0.000149832	gi|999999111|ref|NC_006814.3|	865032	865520	+	489	LBA_RS04525	GO:0016491;GO:0055114	-	COG0778;bactNOG139797	SC	hypothetical protein LBA0887 [Lactobacillus acidophilus NCFM]	sp|O26223|Y120_METTH Putative NADH dehydrogenase/NAD(P)H nitroreductase OS=Methanothermobacter thermautotrophicus (strain ATCC 29096 / DSM 1053 / JCM 10044 / NBRC 100330 / Delta H) GN=MTH_120 PE=3 SV=1
gene-LBA_RS06065	200.629	263.263	137.995	0.524172	-0.931887	6.44496e-05	0.000157113	gi|999999111|ref|NC_006814.3|	1193636	1193956	-	321	LBA_RS06065	GO:0016021	-	NOG64278	S	hypothetical protein LA14_1223 [Lactobacillus acidophilus La-14]	-
gene-LBA_RS04980	9210.74	10327.9	8093.61	0.783667	-0.351687	6.61072e-05	0.000160929	gi|999999111|ref|NC_006814.3|	959623	961023	+	1401	LBA_RS04980	GO:0070011;GO:0006508;GO:0043335;GO:0016887;GO:0009376;GO:0005524	K03667	COG1220	O	ATP-dependent protease ATP-binding subunit HslU [Lactobacillus acidophilus NCFM]	sp|Q5FKD8|HSLU_LACAC ATP-dependent protease ATPase subunit HslU OS=Lactobacillus acidophilus (strain ATCC 700396 / NCK56 / N2 / NCFM) GN=hslU PE=3 SV=1
gene-LBA_RS04050	2435.07	2093.34	2776.79	1.32649	0.407615	6.7425e-05	0.000163814	gi|999999111|ref|NC_006814.3|	772982	774199	+	1218	LBA_RS04050	GO:0016783;GO:0009229;GO:0034227;GO:0000049;GO:0005524;GO:0004810;GO:0005737;GO:0009228	K03151	COG0301	H	thiamine biosynthesis protein ThiI [Lactobacillus acidophilus NCFM]	sp|Q5FKW9|THII_LACAC Probable tRNA sulfurtransferase OS=Lactobacillus acidophilus (strain ATCC 700396 / NCK56 / N2 / NCFM) GN=thiI PE=3 SV=1
gene-LBA_RS01875	367.137	487.196	247.077	0.507141	-0.979541	6.74806e-05	0.000163814	gi|999999111|ref|NC_006814.3|	356078	356728	+	651	LBA_RS01875	GO:0006235;GO:0004798;GO:0006233;GO:0046939;GO:0005524	K00943	COG0125	F	thymidylate (dTMP) kinase [Lactobacillus acidophilus]	sp|Q5FM02|KTHY_LACAC Thymidylate kinase OS=Lactobacillus acidophilus (strain ATCC 700396 / NCK56 / N2 / NCFM) GN=tmk PE=3 SV=1
gene-LBA_RS09460	389.817	298.017	481.617	1.61607	0.692493	6.84533e-05	0.000165944	gi|999999111|ref|NC_006814.3|	1957189	1958340	+	1152	LBA_RS09460	GO:0005215;GO:0005886;GO:0016021;GO:0006810	K02057	COG4603	R	sugar ABC transporter permease [Lactobacillus acidophilus NCFM]	sp|O05254|YUFP_BACSU Uncharacterized ABC transporter permease protein YufP OS=Bacillus subtilis (strain 168) GN=yufP PE=3 SV=1
gene-LBA_RS02565	296.505	403.22	189.789	0.470683	-1.08717	6.88095e-05	0.000166394	gi|999999111|ref|NC_006814.3|	478565	478951	+	387	LBA_RS02565	-	-	-	-	hypothetical protein LBA0488 [Lactobacillus acidophilus NCFM]	-
gene-LBA_RS07855	2471.37	2818.33	2124.42	0.753788	-0.407768	6.88298e-05	0.000166394	gi|999999111|ref|NC_006814.3|	1598295	1599326	-	1032	LBA_RS07855	-	-	COG1680	V	penicillin-binding protein [Lactobacillus acidophilus NCFM]	sp|O31773|PBPX_BACSU Putative penicillin-binding protein PbpX OS=Bacillus subtilis (strain 168) GN=pbpX PE=2 SV=1
gene-LBA_RS00070	5629.53	6341.95	4917.11	0.775332	-0.367114	7.12996e-05	0.000172126	gi|999999111|ref|NC_006814.3|	15433	16362	+	930	LBA_RS00070	GO:0008289	-	COG1307	S	hypothetical protein LBA0015 [Lactobacillus acidophilus NCFM]	sp|P32436|DEGV_BACSU Protein DegV OS=Bacillus subtilis (strain 168) GN=degV PE=1 SV=2
gene-LBA_RS01350	2391.28	1975.1	2807.45	1.42142	0.507337	7.22468e-05	0.000174172	gi|999999111|ref|NC_006814.3|	272622	273647	+	1026	LBA_RS01350	GO:0002943;GO:0017150;GO:0055114;GO:0050660	K05540	COG0042	J	transcriptional regulator [Lactobacillus acidophilus NCFM]	sp|P37567|DUS1_BACSU Probable tRNA-dihydrouridine synthase 1 OS=Bacillus subtilis (strain 168) GN=dus1 PE=3 SV=1
gene-LBA_RS00275	544.672	680.805	408.538	0.600081	-0.73677	7.29139e-05	0.000175537	gi|999999111|ref|NC_006814.3|	51696	52523	+	828	LBA_RS00275	GO:0090305;GO:0005622;GO:0006281;GO:0008853;GO:0004519;GO:0003677	K01142	COG0708	L	exodeoxyribonuclease A [Lactobacillus acidophilus NCFM]	sp|P0A2X3|EXOA_STRPN Exodeoxyribonuclease OS=Streptococcus pneumoniae serotype 4 (strain ATCC BAA-334 / TIGR4) GN=exoA PE=3 SV=1
gene-LBA_RS07475	1396.1	1177.16	1615.05	1.37199	0.456274	7.50044e-05	0.000180321	gi|999999111|ref|NC_006814.3|	1518733	1520310	-	1578	LBA_RS07475	GO:0023014;GO:0016021;GO:0005524;GO:0000160;GO:0005622;GO:0000155	-	COG0642	T	two-component sensor histidine kinase [Lactobacillus acidophilus NCFM]	sp|Q4L6C5|ARLS_STAHJ Signal transduction histidine-protein kinase ArlS OS=Staphylococcus haemolyticus (strain JCSC1435) GN=arlS PE=3 SV=1
gene-LBA_RS03065	561.164	698.536	423.791	0.606685	-0.720981	7.62702e-05	0.000182992	gi|999999111|ref|NC_006814.3|	573233	573925	+	693	LBA_RS03065	GO:0016021;GO:0004751;GO:0009052	K01807	COG0120	G	ribose-5-phosphate isomerase A [Lactobacillus acidophilus NCFM]	sp|Q5FLF6|RPIA_LACAC Ribose-5-phosphate isomerase A OS=Lactobacillus acidophilus (strain ATCC 700396 / NCK56 / N2 / NCFM) GN=rpiA PE=3 SV=1
gene-LBA_RS08580	4661.78	4063.42	5260.13	1.29451	0.372406	7.63253e-05	0.000182992	gi|999999111|ref|NC_006814.3|	1785516	1786451	+	936	LBA_RS08580	GO:0004748;GO:0055114;GO:0009186	K00526	COG0208	F	ribonucleotide-diphosphate reductase subunit beta [Lactobacillus acidophilus NCFM]	sp|Q10840|RIR2A_MYCTU Ribonucleoside-diphosphate reductase subunit beta nrdF1 OS=Mycobacterium tuberculosis GN=nrdF1 PE=1 SV=1
gene-LBA_RS08935	502.517	756.874	248.16	0.327875	-1.60878	7.70697e-05	0.000184523	gi|999999111|ref|NC_006814.3|	1846932	1847480	-	549	LBA_RS08935	GO:0016491;GO:0055114	-	COG0431	R	oxidoreductase [Lactobacillus acidophilus NCFM]	sp|P0AGE7|YIEF_ECO57 Uncharacterized protein YieF OS=Escherichia coli O157:H7 GN=yieF PE=3 SV=1
gene-LBA_RS01285	1063.45	884.395	1242.5	1.40492	0.490484	8.38356e-05	0.000200447	gi|999999111|ref|NC_006814.3|	257801	259288	+	1488	LBA_RS01285	GO:0004004;GO:0006401;GO:0010501;GO:0005737;GO:0005524;GO:0003723	K05592	COG0513	L	ATP-dependent RNA helicase-like protein [Lactobacillus acidophilus NCFM]	sp|Q5L3G9|CSHA_GEOKA DEAD-box ATP-dependent RNA helicase CshA OS=Geobacillus kaustophilus (strain HTA426) GN=cshA PE=3 SV=1
gene-LBA_RS04710	2411.47	2925.91	1897.03	0.648357	-0.625139	8.44098e-05	0.000201543	gi|999999111|ref|NC_006814.3|	901252	902190	-	939	LBA_RS04710	GO:0030246;GO:0003677;GO:0016829	-	COG2390	K	transcriptional regulator [Lactobacillus acidophilus NCFM]	sp|P37078|SORC_KLEPN Sorbitol operon regulator OS=Klebsiella pneumoniae GN=sorC PE=1 SV=1
gene-LBA_RS08570	2366.83	3284.44	1449.21	0.441233	-1.18039	8.67717e-05	0.000206899	gi|999999111|ref|NC_006814.3|	1784323	1784943	-	621	LBA_RS08570	GO:0016021	-	NOG141821	S	hypothetical protein LBA1748 [Lactobacillus acidophilus NCFM]	-
gene-LBA_RS03310	1956.98	1658.03	2255.92	1.36061	0.444252	8.80805e-05	0.000209733	gi|999999111|ref|NC_006814.3|	621781	623352	+	1572	LBA_RS03310	GO:0016149;GO:0006449;GO:0005737;GO:0003924;GO:0005525	K02837	COG4108	J	peptide chain release factor 3 [Lactobacillus acidophilus NCFM]	sp|Q5FLA9|RF3_LACAC Peptide chain release factor 3 OS=Lactobacillus acidophilus (strain ATCC 700396 / NCK56 / N2 / NCFM) GN=prfC PE=3 SV=1
gene-LBA_RS01760	682.553	813.149	551.957	0.678789	-0.558965	9.02713e-05	0.000214656	gi|999999111|ref|NC_006814.3|	338867	339424	+	558	LBA_RS01760	GO:0032784;GO:0031564	K02601	COG0250	K	transcriptional antiterminator [Lactobacillus acidophilus NCFM]	sp|Q5HRL6|NUSG_STAEQ Transcription termination/antitermination protein NusG OS=Staphylococcus epidermidis (strain ATCC 35984 / RP62A) GN=nusG PE=3 SV=1
gene-LBA_RS04995	699.362	565.259	833.465	1.47448	0.56021	9.25688e-05	0.000219819	gi|999999111|ref|NC_006814.3|	962857	964125	+	1269	LBA_RS04995	GO:0016021;GO:0008982;GO:0009401;GO:0034219;GO:0005886	K02761	NOG84445	G	PTS system lactose-specific transporter subunit IIBC [Lactobacillus acidophilus NCFM]	sp|Q5HE15|PTLCB_STAAC PTS system lactose-specific EIICB component OS=Staphylococcus aureus (strain COL) GN=lacE PE=4 SV=2
gene-LBA_RS03370	605.923	727.503	484.343	0.665761	-0.586925	9.4704e-05	0.000224584	gi|999999111|ref|NC_006814.3|	633001	633804	+	804	LBA_RS03370	GO:0016310;GO:0005737;GO:0046872;GO:0003951;GO:0019674;GO:0005524;GO:0006741	K00858	COG0061	G	inorganic polyphosphate/ATP-NAD kinase [Lactobacillus acidophilus NCFM]	sp|Q5FL98|PPNK_LACAC Probable inorganic polyphosphate/ATP-NAD kinase OS=Lactobacillus acidophilus (strain ATCC 700396 / NCK56 / N2 / NCFM) GN=ppnK PE=3 SV=1
gene-LBA_RS09175	818.077	628.714	1007.44	1.60238	0.680216	9.65017e-05	0.000228536	gi|999999111|ref|NC_006814.3|	1896636	1897556	-	921	LBA_RS09175	GO:0016021	-	COG0697	GE	permease [Lactobacillus acidophilus NCFM]	sp|P96661|YDED_BACSU Uncharacterized transporter YdeD OS=Bacillus subtilis (strain 168) GN=ydeD PE=3 SV=1
gene-LBA_RS04575	354.366	269.678	439.055	1.62807	0.703166	0.000109025	0.000257843	gi|999999111|ref|NC_006814.3|	872083	872736	-	654	LBA_RS04575	GO:0016021	-	-	-	capsid protein [Lactobacillus acidophilus NCFM]	-
gene-LBA_RS04370	4144.02	4675.61	3612.42	0.77261	-0.372187	0.000109393	0.000258362	gi|999999111|ref|NC_006814.3|	839079	839858	+	780	LBA_RS04370	GO:0050661;GO:0019877;GO:0016726;GO:0005737;GO:0008839;GO:0055114;GO:0051287;GO:0009089	K00215	COG0289	E	Dihydrodipicolinate reductase [Lactobacillus acidophilus La-14]	sp|Q5FKQ8|DAPB_LACAC 4-hydroxy-tetrahydrodipicolinate reductase OS=Lactobacillus acidophilus (strain ATCC 700396 / NCK56 / N2 / NCFM) GN=dapB PE=3 SV=1
gene-LBA_RS07400	3388.04	2940.58	3835.49	1.30433	0.383309	0.000112645	0.000265685	gi|999999111|ref|NC_006814.3|	1497444	1499552	-	2109	LBA_RS07400	GO:0016021;GO:0008658	-	COG0768	M	penicillin-binding protein [Lactobacillus acidophilus NCFM]	sp|P0A3M5|PBP2_STRPN Penicillin-binding protein 2B OS=Streptococcus pneumoniae serotype 4 (strain ATCC BAA-334 / TIGR4) GN=penA PE=3 SV=1
gene-LBA_RS02070	10099.6	8903.94	11295.2	1.26857	0.343198	0.000114429	0.000269527	gi|999999111|ref|NC_006814.3|	397104	399461	+	2358	LBA_RS02070	GO:0016887;GO:0005524;GO:0090305;GO:0006298;GO:0030983;GO:0045910;GO:0004519;GO:0003684	K07456	COG1193	L	mismatch repair protein [Lactobacillus acidophilus NCFM]	sp|Q5FLW2|MUTS2_LACAC MutS2 protein OS=Lactobacillus acidophilus (strain ATCC 700396 / NCK56 / N2 / NCFM) GN=mutS2 PE=3 SV=1
gene-LBA_RS01275	528.055	419.585	636.525	1.51704	0.601255	0.000116595	0.000274257	gi|999999111|ref|NC_006814.3|	256048	256293	+	246	LBA_RS01275	GO:0005840;GO:0003735;GO:0006412	K02909	COG0254	J	50S ribosomal protein L31 [Lactobacillus acidophilus NCFM]	sp|Q5FMB6|RL31B_LACAC 50S ribosomal protein L31 type B OS=Lactobacillus acidophilus (strain ATCC 700396 / NCK56 / N2 / NCFM) GN=rpmE2 PE=3 SV=1
gene-LBA_RS03590	3644.72	4115.01	3174.43	0.771427	-0.374399	0.000118445	0.000278234	gi|999999111|ref|NC_006814.3|	688121	689752	+	1632	LBA_RS03590	-	-	-	-	hypothetical protein LBA0695 [Lactobacillus acidophilus NCFM]	-
gene-LBA_RS01685	142.762	192.804	92.7197	0.480902	-1.05619	0.000119735	0.000280886	gi|999999111|ref|NC_006814.3|	325633	325929	-	297	LBA_RS01685	-	-	-	-	hypothetical protein LA14_0341 [Lactobacillus acidophilus La-14]	-
gene-LBA_RS07910	3075.48	2673.32	3477.64	1.30087	0.379477	0.000132751	0.000311	gi|999999111|ref|NC_006814.3|	1618587	1621001	-	2415	LBA_RS07910	GO:0005737;GO:0002161;GO:0005524;GO:0004823;GO:0006450;GO:0006429	K01869	COG0495	J	leucyl-tRNA synthetase [Lactobacillus acidophilus NCFM]	sp|Q5FIP3|SYL_LACAC Leucine--tRNA ligase OS=Lactobacillus acidophilus (strain ATCC 700396 / NCK56 / N2 / NCFM) GN=leuS PE=3 SV=1
gene-LBA_RS05845	2149.05	1850.31	2447.78	1.32291	0.40371	0.000134495	0.000314664	gi|999999111|ref|NC_006814.3|	1147487	1150969	-	3483	LBA_RS05845	GO:0000724;GO:0016817;GO:0090305;GO:0005524;GO:0003690;GO:0008409	K16899	COG3857	L	ATP-dependent exonuclease subunit B [Lactobacillus acidophilus NCFM]	sp|Q5FJW9|ADDB_LACAC ATP-dependent helicase/deoxyribonuclease subunit B OS=Lactobacillus acidophilus (strain ATCC 700396 / NCK56 / N2 / NCFM) GN=rexB PE=3 SV=1
gene-LBA_RS00425	4784.96	6121.7	3448.22	0.563278	-0.82808	0.000139476	0.00032588	gi|999999111|ref|NC_006814.3|	84727	85524	+	798	LBA_RS00425	GO:0016787	-	COG1235	R	hypothetical protein LBA0082 [Lactobacillus acidophilus NCFM]	sp|C0SP91|YYCJ_BACSU Putative metallo-hydrolase YycJ OS=Bacillus subtilis (strain 168) GN=yycJ PE=2 SV=1
gene-LBA_RS05090	311.966	233.972	389.961	1.6667	0.736996	0.000140982	0.000328958	gi|999999111|ref|NC_006814.3|	985592	986149	+	558	LBA_RS05090	GO:0016021	-	COG4720	S	hypothetical protein LBA1008 [Lactobacillus acidophilus NCFM]	-
gene-LBA_RS00610	802.672	973.764	631.581	0.648597	-0.624605	0.000141538	0.000329813	gi|999999111|ref|NC_006814.3|	119208	119864	+	657	LBA_RS00610	-	-	NOG210596	R	oxidoreductase [Lactobacillus acidophilus NCFM]	sp|A7MST3|BIOH_VIBHB Pimelyl-[acyl-carrier protein] methyl ester esterase OS=Vibrio harveyi (strain ATCC BAA-1116 / BB120) GN=bioH PE=3 SV=1
gene-LBA_RS06225	2584.27	3223.55	1945	0.603372	-0.72888	0.000151826	0.000353315	gi|999999111|ref|NC_006814.3|	1231269	1232162	-	894	LBA_RS06225	GO:0003723;GO:0009982;GO:0031119	K03177	COG0130	J	tRNA pseudouridine synthase B [Lactobacillus acidophilus NCFM]	sp|Q5FJN8|TRUB_LACAC tRNA pseudouridine synthase B OS=Lactobacillus acidophilus (strain ATCC 700396 / NCK56 / N2 / NCFM) GN=truB PE=3 SV=1
gene-LBA_RS01585	648.563	493.198	803.929	1.63003	0.704901	0.000156619	0.000363983	gi|999999111|ref|NC_006814.3|	308211	308606	+	396	LBA_RS01585	GO:0005840;GO:0006412;GO:0003735	K02996	COG0103	J	30S ribosomal protein S9 [Lactobacillus acidophilus NCFM]	sp|Q035C4|RS9_LACC3 30S ribosomal protein S9 OS=Lactobacillus casei (strain ATCC 334) GN=rpsI PE=3 SV=1
gene-LBA_RS03080	1121.48	1320.62	922.334	0.69841	-0.517854	0.000159596	0.000370408	gi|999999111|ref|NC_006814.3|	577135	577860	+	726	LBA_RS03080	GO:0006355;GO:0003677;GO:0003700	-	COG2188	K	transcriptional regulator [Lactobacillus acidophilus NCFM]	sp|O05509|GMUR_BACSU HTH-type transcriptional regulator GmuR OS=Bacillus subtilis (strain 168) GN=gmuR PE=1 SV=1
gene-LBA_RS08520	308.645	402.906	214.384	0.532095	-0.910243	0.000162988	0.000377776	gi|999999111|ref|NC_006814.3|	1770417	1771472	-	1056	LBA_RS08520	GO:0016021	-	COG1316	K	exopolysaccharide biosynthesis protein [Lactobacillus acidophilus NCFM]	sp|Q836A6|LYAT_ENTFA Transcriptional regulator LytR OS=Enterococcus faecalis (strain ATCC 700802 / V583) GN=lytR PE=3 SV=1
gene-LBA_RS00620	279.968	355.373	204.563	0.575631	-0.796785	0.000172553	0.000399416	gi|999999111|ref|NC_006814.3|	120891	121307	+	417	LBA_RS00620	GO:0016021	-	-	-	hypothetical protein LBA0126 [Lactobacillus acidophilus NCFM]	-
gene-LBA_RS03570	1552.98	1778.91	1327.05	0.74599	-0.422772	0.000179235	0.000414331	gi|999999111|ref|NC_006814.3|	684444	685325	+	882	LBA_RS03570	GO:0005525;GO:0005524	K06958	COG1660	R	hypothetical protein LBA0691 [Lactobacillus acidophilus NCFM]	sp|Q5FL58|Y691_LACAC UPF0042 nucleotide-binding protein LBA0691 OS=Lactobacillus acidophilus (strain ATCC 700396 / NCK56 / N2 / NCFM) GN=LBA0691 PE=3 SV=1
gene-LBA_RS01820	439.29	333.183	545.397	1.63693	0.710993	0.000185753	0.000428832	gi|999999111|ref|NC_006814.3|	348469	348831	+	363	LBA_RS01820	GO:0006412;GO:0003735;GO:0005840	K02935	COG0222	J	50S ribosomal protein L7/L12 [Lactobacillus acidophilus NCFM]	sp|Q5FM12|RL7_LACAC 50S ribosomal protein L7/L12 OS=Lactobacillus acidophilus (strain ATCC 700396 / NCK56 / N2 / NCFM) GN=rplL PE=3 SV=1
gene-LBA_RS03430	1421.76	1209.42	1634.1	1.35114	0.434173	0.000195056	0.000449187	gi|999999111|ref|NC_006814.3|	647654	648907	+	1254	LBA_RS03430	GO:0006508;GO:0046872;GO:0008233	-	COG0612	O	protease [Lactobacillus acidophilus NCFM]	sp|O31766|YMFH_BACSU Uncharacterized zinc protease YmfH OS=Bacillus subtilis (strain 168) GN=ymfH PE=3 SV=2
gene-LBA_RS08410	155.056	104.467	205.646	1.96854	0.977124	0.000195086	0.000449187	gi|999999111|ref|NC_006814.3|	1748452	1748634	-	183	LBA_RS08410	-	-	-	-	hypothetical protein LBA1715 [Lactobacillus acidophilus NCFM]	-
gene-LBA_RS05740	1261.08	1067.46	1454.69	1.36276	0.446529	0.000198773	0.000457065	gi|999999111|ref|NC_006814.3|	1119559	1120440	-	882	LBA_RS05740	GO:0008289	-	COG1307	S	family protein [Lactobacillus acidophilus NCFM]	sp|Q927X9|Y2658_LISIN DegV domain-containing protein lin2658 OS=Listeria innocua serovar 6a (strain CLIP 11262) GN=lin2658 PE=4 SV=1
gene-LBA_RS03950	9213.06	8172.62	10253.5	1.25462	0.327246	0.000199032	0.000457065	gi|999999111|ref|NC_006814.3|	756451	757164	+	714	LBA_RS03950	GO:0046933;GO:0005886;GO:0042777;GO:0045263;GO:0016021	K02108	COG0356	C	ATP synthase F0F1 subunit A [Lactobacillus acidophilus NCFM]	sp|Q03EK8|ATP6_PEDPA ATP synthase subunit a OS=Pediococcus pentosaceus (strain ATCC 25745 / 183-1w) GN=atpB PE=3 SV=1
gene-LBA_RS03140	428.924	338.065	519.783	1.53753	0.620611	0.000211532	0.000485132	gi|999999111|ref|NC_006814.3|	589978	590775	+	798	LBA_RS03140	GO:0003677;GO:0006355;GO:0005622;GO:0000160	K07707	COG3279	T	response regulator bacteriocinproduction-related [Lactobacillus acidophilus NCFM]	sp|Q5HMY2|AGRA_STAEQ Accessory gene regulator protein A OS=Staphylococcus epidermidis (strain ATCC 35984 / RP62A) GN=agrA PE=3 SV=2
gene-LBA_RS00005	6594.6	5829.72	7359.48	1.26241	0.336176	0.000212487	0.000486683	gi|999999111|ref|NC_006814.3|	31	1398	+	1368	LBA_RS00005	GO:0005737;GO:0006275;GO:0006270;GO:0003688;GO:0005524	K02313	COG0593	L	DNA-directed DNA replication initiator protein [Lactobacillus acidophilus]	sp|Q5FN15|DNAA_LACAC Chromosomal replication initiator protein DnaA OS=Lactobacillus acidophilus (strain ATCC 700396 / NCK56 / N2 / NCFM) GN=dnaA PE=3 SV=1
gene-LBA_RS05295	415.306	504.985	325.626	0.644823	-0.633025	0.000214179	0.000489913	gi|999999111|ref|NC_006814.3|	1037523	1038191	+	669	LBA_RS05295	GO:0016740;GO:0006541	-	COG0518	F	glutamine amidotransferase [Lactobacillus acidophilus]	sp|P40194|YFEJ_SALTY Putative glutamine amidotransferase-like protein YfeJ OS=Salmonella typhimurium (strain LT2 / SGSC1412 / ATCC 700720) GN=yfeJ PE=4 SV=2
gene-LBA_RS02140	355.32	274.845	435.796	1.58561	0.665038	0.000220615	0.000503974	gi|999999111|ref|NC_006814.3|	409622	410230	+	609	LBA_RS02140	-	-	COG4470	S	Hypothetical DUF1027 domain protein [Lactobacillus acidophilus La-14]	sp|O32127|YUTD_BACSU Uncharacterized protein YutD OS=Bacillus subtilis (strain 168) GN=yutD PE=1 SV=2
gene-LBA_RS07230	42.7679	18.4572	67.0785	3.63426	1.86166	0.000225374	0.000514171	gi|999999111|ref|NC_006814.3|	1460705	1461049	-	345	LBA_RS07230	GO:0005975;GO:0016810	-	COG3394	S	hypothetical protein LBA1474 [Lactobacillus acidophilus NCFM]	-
gene-LBA_RS03510	7400.16	6327.99	8472.33	1.33887	0.421013	0.000226554	0.000516187	gi|999999111|ref|NC_006814.3|	664885	665904	+	1020	LBA_RS03510	GO:0004367;GO:0036439;GO:0047952;GO:0046168;GO:0008654;GO:0009331;GO:0051287;GO:0055114;GO:0005975;GO:0006650;GO:0046167	K00057	COG0240	C	NAD(P)H-dependent glycerol-3-phosphate dehydrogenase [Lactobacillus acidophilus NCFM]	sp|Q5FL70|GPDA_LACAC Glycerol-3-phosphate dehydrogenase [NAD(P)+] OS=Lactobacillus acidophilus (strain ATCC 700396 / NCK56 / N2 / NCFM) GN=gpsA PE=3 SV=1
gene-LBA_RS05445	1653.33	1885.28	1421.39	0.753939	-0.40748	0.000229411	0.000522014	gi|999999111|ref|NC_006814.3|	1061945	1062418	+	474	LBA_RS05445	GO:0016787;GO:0043768;GO:0009372;GO:0005506	K07173	COG1854	T	S-ribosylhomocysteinase [Lactobacillus acidophilus NCFM]	sp|Q5FK48|LUXS_LACAC S-ribosylhomocysteine lyase OS=Lactobacillus acidophilus (strain ATCC 700396 / NCK56 / N2 / NCFM) GN=luxS PE=3 SV=1
gene-LBA_RS03560	4014.92	3527.31	4502.52	1.27647	0.352162	0.000252753	0.000574379	gi|999999111|ref|NC_006814.3|	680917	683757	+	2841	LBA_RS03560	GO:0006289;GO:0009381;GO:0009432;GO:0005524;GO:0090305;GO:0008270;GO:0016887;GO:0009380;GO:0005737;GO:0003677	K03701	COG0178	L	excinuclease subunit A [Lactobacillus acidophilus NCFM]	sp|Q88YI7|UVRA_LACPL UvrABC system protein A OS=Lactobacillus plantarum (strain ATCC BAA-793 / NCIMB 8826 / WCFS1) GN=uvrA PE=3 SV=1
gene-LBA_RS02010	498.724	599.275	398.173	0.664425	-0.589822	0.000254034	0.000576539	gi|999999111|ref|NC_006814.3|	384057	385952	+	1896	LBA_RS02010	GO:0030983;GO:0006298;GO:0005524	K03572	COG0323	L	DNA mismatch repair protein [Lactobacillus acidophilus NCFM]	sp|Q5FLX4|MUTL_LACAC DNA mismatch repair protein MutL OS=Lactobacillus acidophilus (strain ATCC 700396 / NCK56 / N2 / NCFM) GN=mutL PE=3 SV=1
gene-LBA_RS07895	230.508	161.547	299.468	1.85375	0.890445	0.000259503	0.000588185	gi|999999111|ref|NC_006814.3|	1615692	1616108	-	417	LBA_RS07895	GO:0006355;GO:0003677;GO:0016021	-	NOG94139	K	transcriptional regulator [Lactobacillus acidophilus NCFM]	-
gene-LBA_RS05180	152.435	201.792	103.079	0.51082	-0.969114	0.000263716	0.000596957	gi|999999111|ref|NC_006814.3|	1017922	1018791	+	870	LBA_RS05180	GO:0050580;GO:0055114	-	COG0656	R	aldo/keto reductase [Lactobacillus acidophilus NCFM]	sp|Q46857|DKGA_ECOLI 2,5-diketo-D-gluconic acid reductase A OS=Escherichia coli (strain K12) GN=dkgA PE=1 SV=3
gene-LBA_RS01680	3013.75	3388.22	2639.27	0.778955	-0.360388	0.000265724	0.000600722	gi|999999111|ref|NC_006814.3|	324213	325562	-	1350	LBA_RS01680	GO:0004197;GO:0004177;GO:0006508	K01372	COG3579	E	aminopeptidase [Lactobacillus acidophilus NCFM]	sp|Q10744|PEPC_LACHE Aminopeptidase C OS=Lactobacillus helveticus GN=pepC PE=3 SV=1
gene-LBA_RS01315	5328.06	4711.05	5945.07	1.26194	0.335646	0.000270583	0.000610915	gi|999999111|ref|NC_006814.3|	263464	266961	+	3498	LBA_RS01315	GO:0005524;GO:0000716;GO:0004386;GO:0005737;GO:0003684;GO:0006355	K03723	COG1197	L	transcriptional repair coupling factor [Lactobacillus acidophilus NCFM]	sp|P37474|MFD_BACSU Transcription-repair-coupling factor OS=Bacillus subtilis (strain 168) GN=mfd PE=3 SV=1
gene-LBA_RS04735	5477.81	6117.09	4838.53	0.790986	-0.338276	0.000273075	0.000615743	gi|999999111|ref|NC_006814.3|	905906	908146	+	2241	LBA_RS04735	GO:0016597;GO:0008728;GO:0015969	K00951	COG0317	KT	ppGpp synthetase [Lactobacillus acidophilus NCFM]	sp|O54408|RELA_BACSU GTP pyrophosphokinase OS=Bacillus subtilis (strain 168) GN=relA PE=3 SV=3
gene-LBA_RS04235	1001.99	843.256	1160.72	1.37647	0.460973	0.00029701	0.000668849	gi|999999111|ref|NC_006814.3|	810148	811095	-	948	LBA_RS04235	GO:0016310;GO:0016301;GO:0005524	-	COG1597	I	transcriptional regulator [Lactobacillus acidophilus NCFM]	sp|O34799|YTLR_BACSU Putative lipid kinase YtlR OS=Bacillus subtilis (strain 168) GN=ytlR PE=1 SV=1
gene-LBA_RS01050	927.78	1228.33	627.225	0.510631	-0.969648	0.000300241	0.000675252	gi|999999111|ref|NC_006814.3|	214971	216350	+	1380	LBA_RS01050	GO:0009103;GO:0005737;GO:0000287;GO:0009245;GO:0019134;GO:0071555;GO:0003977;GO:0008360;GO:0009252;GO:0006048	K04042	COG1207	M	bifunctional N-acetylglucosamine-1-phosphate uridyltransferase/glucosamine-1-phosphate acetyltransferase [Lactobacillus acidophilus NCFM]	sp|Q5FMG0|GLMU_LACAC Bifunctional protein GlmU OS=Lactobacillus acidophilus (strain ATCC 700396 / NCK56 / N2 / NCFM) GN=glmU PE=3 SV=1
gene-LBA_RS02905	273.119	341.149	205.089	0.601171	-0.734151	0.000303912	0.000682628	gi|999999111|ref|NC_006814.3|	540836	541594	-	759	LBA_RS02905	GO:0016021	K07052	NOG103603	R	hypothetical protein [Lactobacillus acidophilus]	-
gene-LBA_RS06625	433.308	343.566	523.05	1.52242	0.606362	0.000313079	0.000702312	gi|999999111|ref|NC_006814.3|	1315629	1317002	-	1374	LBA_RS06625	-	-	-	-	V-type sodium ATP synthase subunit [Lactobacillus acidophilus NCFM]	-
gene-LBA_RS00665	1141.31	970.276	1312.34	1.35254	0.435674	0.000321791	0.000720927	gi|999999111|ref|NC_006814.3|	128487	129215	+	729	LBA_RS00665	GO:0005524;GO:0015424;GO:0003333	K02028	COG1126	E	glutamine ABC transporter ATP-binding protein [Lactobacillus acidophilus NCFM]	sp|P54537|ARTM_BACSU Arginine transport ATP-binding protein ArtM OS=Bacillus subtilis (strain 168) GN=artM PE=1 SV=1
gene-LBA_RS02635	197.948	140.654	255.241	1.81467	0.85971	0.000324034	0.000725022	gi|999999111|ref|NC_006814.3|	490885	491742	+	858	LBA_RS02635	GO:0005887;GO:0055052;GO:0015794;GO:0001407	K10122	COG0395;NOG02960	PG	ABC transporter permease [Lactobacillus acidophilus NCFM]	sp|O31520|YESQ_BACSU Probable ABC transporter permease protein YesQ OS=Bacillus subtilis (strain 168) GN=yesQ PE=3 SV=1
gene-LBA_RS07110	870.266	729.831	1010.7	1.38484	0.469721	0.0003313	0.000740329	gi|999999111|ref|NC_006814.3|	1432032	1433504	+	1473	LBA_RS07110	GO:0055085;GO:0016021;GO:0005886	-	NOG211908	P	multidrug resistance protein [Lactobacillus acidophilus NCFM]	sp|P94422|YCNB_BACSU Uncharacterized MFS-type transporter YcnB OS=Bacillus subtilis (strain 168) GN=ycnB PE=3 SV=1
gene-LBA_RS08655	781.335	913.637	649.032	0.710382	-0.493332	0.00033438	0.000746255	gi|999999111|ref|NC_006814.3|	1796807	1798321	-	1515	LBA_RS08655	GO:0015129;GO:0035873;GO:0005887	K03303	COG1620	C	lactate premease [Lactobacillus acidophilus NCFM]	sp|O33654|LCTP_STRIN L-lactate permease OS=Streptococcus iniae GN=lctP PE=3 SV=1
gene-LBA_RS04095	897.299	751.206	1043.39	1.38895	0.473999	0.000342971	0.000764448	gi|999999111|ref|NC_006814.3|	783491	784030	+	540	LBA_RS04095	GO:0008360;GO:0016021	K03571	-	-	cell shape determining protein [Lactobacillus acidophilus NCFM]	-
gene-LBA_RS02370	831.257	683.988	978.526	1.43062	0.51664	0.000344378	0.000766604	gi|999999111|ref|NC_006814.3|	433168	433623	+	456	LBA_RS02370	GO:0003723;GO:0005737;GO:0070929;GO:0003677	K03664	COG0691	O	SsrA-binding protein [Lactobacillus acidophilus NCFM]	sp|Q5FLT4|SSRP_LACAC SsrA-binding protein OS=Lactobacillus acidophilus (strain ATCC 700396 / NCK56 / N2 / NCFM) GN=smpB PE=3 SV=1
gene-LBA_RS07710	602.882	744.33	461.435	0.619934	-0.689814	0.000360895	0.000802347	gi|999999111|ref|NC_006814.3|	1568559	1570241	-	1683	LBA_RS07710	GO:0034219;GO:0009401;GO:0103111;GO:0016301;GO:0005886;GO:0008982;GO:0016021;GO:0016310	K02755	COG1263	G	beta-glucoside-specific enzyme II [Lactobacillus acidophilus NCFM]	sp|P40739|PTV3B_BACSU PTS system beta-glucoside-specific EIIBCA component OS=Bacillus subtilis (strain 168) GN=bglP PE=3 SV=2
gene-LBA_RS09725	298.105	369.302	226.909	0.614427	-0.702687	0.000365259	0.000810632	gi|999999111|ref|NC_006814.3|	377384	377911	+	528	LBA_RS09725	GO:0016021	-	-	-	hypothetical protein LBA0402 [Lactobacillus acidophilus NCFM]	-
gene-LBA_RS07025	449.423	336.523	562.324	1.67098	0.740696	0.000365552	0.000810632	gi|999999111|ref|NC_006814.3|	1415117	1415524	-	408	LBA_RS07025	-	-	-	-	hypothetical protein LBA1428 [Lactobacillus acidophilus NCFM]	-
gene-LBA_RS04695	231.144	292.123	170.166	0.582514	-0.779636	0.000375918	0.00083256	gi|999999111|ref|NC_006814.3|	899757	900314	-	558	LBA_RS04695	GO:0005886;GO:0016021	K16924	COG4720	S	hypothetical protein LBA0922 [Lactobacillus acidophilus NCFM]	sp|Q5FKJ5|Y922_LACAC UPF0397 protein LBA0922 OS=Lactobacillus acidophilus (strain ATCC 700396 / NCK56 / N2 / NCFM) GN=LBA0922 PE=3 SV=1
gene-LBA_RS00785	1225.44	1406.41	1044.47	0.74265	-0.429246	0.000382988	0.000847141	gi|999999111|ref|NC_006814.3|	155835	156398	+	564	LBA_RS00785	-	-	COG2151	S	metal-sulfur cluster biosynthetic protein [Lactobacillus acidophilus]	sp|P70949|YITW_BACSU MIP18 family protein YitW OS=Bacillus subtilis (strain 168) GN=yitW PE=3 SV=2
gene-LBA_RS04500	1583.67	1801.61	1365.74	0.758066	-0.399604	0.000398056	0.000879356	gi|999999111|ref|NC_006814.3|	859875	860597	-	723	LBA_RS04500	GO:0003700;GO:0006355;GO:0003677	K03492	COG2188	K	transcriptional regulator [Lactobacillus acidophilus NCFM]	sp|O05509|GMUR_BACSU HTH-type transcriptional regulator GmuR OS=Bacillus subtilis (strain 168) GN=gmuR PE=1 SV=1
gene-LBA_RS02035	2354.41	2653.61	2055.21	0.774498	-0.368667	0.000413247	0.000911759	gi|999999111|ref|NC_006814.3|	389611	390732	+	1122	LBA_RS02035	GO:0006261;GO:0003684;GO:0071897;GO:0000287;GO:0005737;GO:0003887;GO:0006281	K02346	COG0389	L	DNA-directed DNA polymerase [Lactobacillus acidophilus]	sp|A8AUV7|DPO4_STRGC DNA polymerase IV OS=Streptococcus gordonii (strain Challis / ATCC 35105 / CH1 / DL1 / V288) GN=dinB PE=3 SV=1
gene-LBA_RS06260	6403.37	5640.14	7166.61	1.27064	0.34556	0.000418682	0.000922582	gi|999999111|ref|NC_006814.3|	1237623	1241936	-	4314	LBA_RS06260	GO:0090305;GO:0071897;GO:0005737;GO:0006261;GO:0008408;GO:0003887;GO:0003677	K03763	COG2176	L	DNA polymerase III subunit alpha [Lactobacillus acidophilus NCFM]	sp|Q038M0|DPO3_LACC3 DNA polymerase III PolC-type OS=Lactobacillus casei (strain ATCC 334) GN=polC PE=3 SV=1
gene-LBA_RS08425	229.536	161.842	297.231	1.83655	0.876998	0.000430809	0.000948106	gi|999999111|ref|NC_006814.3|	1751592	1751768	+	177	LBA_RS08425	-	-	-	-	hypothetical protein LA14_1719 [Lactobacillus acidophilus La-14]	-
gene-LBA_RS05065	715.052	576.555	853.55	1.48043	0.566017	0.000435306	0.000956794	gi|999999111|ref|NC_006814.3|	981037	981969	+	933	LBA_RS05065	GO:0005737;GO:0047150;GO:0009086;GO:0008270;GO:0032259	K00547	COG2040	E	homocysteine methyltransferase [Lactobacillus acidophilus NCFM]	sp|O31463|HMT_BACSU Homocysteine S-methyltransferase YbgG OS=Bacillus subtilis (strain 168) GN=ybgG PE=4 SV=1
gene-LBA_RS05745	443.767	354.666	532.868	1.50245	0.587319	0.000436344	0.000957869	gi|999999111|ref|NC_006814.3|	1120518	1120928	-	411	LBA_RS05745	GO:0006352;GO:0016987;GO:0003677;GO:0006355;GO:0003700;GO:0003899	-	-	-	l-fucose operon [Lactobacillus acidophilus]	-
gene-LBA_RS03035	582.519	476.686	688.353	1.44404	0.53011	0.000453882	0.000995114	gi|999999111|ref|NC_006814.3|	567703	568359	+	657	LBA_RS03035	GO:0055085;GO:0016021;GO:0005886;GO:0015293	K10040	COG0765	E	glutamine ABC transporter membrane protein [Lactobacillus acidophilus NCFM]	sp|O34606|GLNP_BACSU Probable glutamine ABC transporter permease protein GlnP OS=Bacillus subtilis (strain 168) GN=glnP PE=2 SV=1
gene-LBA_RS04455	1123.06	952.428	1293.69	1.35831	0.441808	0.000484584	0.00106109	gi|999999111|ref|NC_006814.3|	852324	852497	-	174	LBA_RS04455	-	-	-	-	-	-
gene-LBA_RS03455	3432.9	3029.21	3836.58	1.26653	0.340877	0.000514322	0.0011248	gi|999999111|ref|NC_006814.3|	652801	654432	+	1632	LBA_RS03455	GO:0016021;GO:0090502;GO:0005886;GO:0006402;GO:0003723;GO:0004521	K18682	COG1418	R	phosphodiesterase [Lactobacillus acidophilus NCFM]	sp|Q5FL81|RNY_LACAC Ribonuclease Y OS=Lactobacillus acidophilus (strain ATCC 700396 / NCK56 / N2 / NCFM) GN=rny PE=3 SV=1
gene-LBA_RS09760	479.175	571.643	386.706	0.676481	-0.563878	0.000522941	0.00114221	gi|999999111|ref|NC_006814.3|	1845121	1846050	-	930	LBA_RS09760	GO:0046872;GO:0017013;GO:0016740	K03734	COG1477	H	thiamine biosynthesis lipoprotein [Lactobacillus acidophilus NCFM]	sp|O83774|APBE_TREPA Thiamine biosynthesis lipoprotein ApbE OS=Treponema pallidum (strain Nichols) GN=apbE PE=1 SV=1
gene-LBA_RS03505	3762.92	3090.77	4435.06	1.43494	0.520986	0.000534547	0.0011661	gi|999999111|ref|NC_006814.3|	664006	664845	+	840	LBA_RS03505	GO:0009249;GO:0005886;GO:0008961;GO:0016021;GO:0042158	K13292	COG0682	M	prolipoprotein diacylglyceryl transferase [Lactobacillus acidophilus NCFM]	sp|Q5FL71|LGT_LACAC Prolipoprotein diacylglyceryl transferase OS=Lactobacillus acidophilus (strain ATCC 700396 / NCK56 / N2 / NCFM) GN=lgt PE=3 SV=1
gene-LBA_RS07185	71.1053	27.6908	114.52	4.13567	2.04812	0.000542159	0.00118123	gi|999999111|ref|NC_006814.3|	1447277	1448434	-	1158	LBA_RS07185	-	K07496	COG0675	L	transposase [Lactobacillus acidophilus NCFM]	sp|P54992|YSNA_STRPR Putative transposase in snaA-snaB intergenic region OS=Streptomyces pristinaespiralis PE=3 SV=1
gene-LBA_RS06140	2971.45	3329.22	2613.68	0.785072	-0.349102	0.000547771	0.00119057	gi|999999111|ref|NC_006814.3|	1210589	1211092	-	504	LBA_RS06140	GO:0016787	K01361	-	-	putative lactocepin S-layer protein [Lactobacillus acidophilus La-14]	-
gene-LBA_RS00575	800.974	1013.94	588.009	0.579926	-0.78606	0.000547813	0.00119057	gi|999999111|ref|NC_006814.3|	112683	113387	-	705	LBA_RS00575	GO:0070403	K12410	COG0846	K	NAD-dependent deacetylase [Lactobacillus acidophilus NCFM]	sp|Q927A7|NPD_LISIN NAD-dependent protein deacetylase OS=Listeria innocua serovar 6a (strain CLIP 11262) GN=cobB PE=3 SV=1
gene-LBA_RS07740	431.753	518.246	345.261	0.66621	-0.585951	0.000555127	0.00120496	gi|999999111|ref|NC_006814.3|	1575838	1576158	-	321	LBA_RS07740	GO:0045454;GO:0006662;GO:0005623;GO:0015035;GO:0055114	-	NOG78893;COG0526	O	thioredoxin [Lactobacillus acidophilus NCFM]	sp|O34357|YTPP_BACSU Thioredoxin-like protein YtpP OS=Bacillus subtilis (strain 168) GN=ytpP PE=2 SV=1
gene-LBA_RS02970	284.758	351.345	218.17	0.620955	-0.687438	0.000578762	0.0012547	gi|999999111|ref|NC_006814.3|	553716	554654	+	939	LBA_RS02970	GO:0055085;GO:0016021	K07088	COG0679	R	malate permease [Lactobacillus acidophilus NCFM]	sp|O27435|Y1382_METTH Uncharacterized transporter MTH_1382 OS=Methanothermobacter thermautotrophicus (strain ATCC 29096 / DSM 1053 / JCM 10044 / NBRC 100330 / Delta H) GN=MTH_1382 PE=3 SV=1
gene-LBA_RS04830	148.539	194.533	102.545	0.527137	-0.923749	0.000582061	0.00125877	gi|999999111|ref|NC_006814.3|	929014	929232	-	219	LBA_RS04830	-	-	-	-	-	-
gene-LBA_RS07450	2032.95	2289.43	1776.47	0.775942	-0.365979	0.000582081	0.00125877	gi|999999111|ref|NC_006814.3|	1514737	1515786	-	1050	LBA_RS07450	GO:0000049;GO:0005524;GO:0006432;GO:0004826;GO:0005737;GO:0000287	K01889	COG0016	J	phenylalanyl-tRNA synthetase subunit alpha [Lactobacillus acidophilus NCFM]	sp|Q5FIY6|SYFA_LACAC Phenylalanine--tRNA ligase alpha subunit OS=Lactobacillus acidophilus (strain ATCC 700396 / NCK56 / N2 / NCFM) GN=pheS PE=3 SV=1
gene-LBA_RS08175	1689.4	1419.01	1959.8	1.38111	0.465825	0.000587895	0.00126977	gi|999999111|ref|NC_006814.3|	1687261	1688901	-	1641	LBA_RS08175	GO:0043190;GO:0055085	K15580	COG4166	E	oligopeptide ABC transporter substrate binding protein [Lactobacillus acidophilus NCFM]	sp|P26906|DPPE_BACSU Dipeptide-binding protein DppE OS=Bacillus subtilis (strain 168) GN=dppE PE=2 SV=4
gene-LBA_RS07405	1200.09	1006.56	1393.62	1.38453	0.469399	0.000613874	0.00132424	gi|999999111|ref|NC_006814.3|	1499643	1502222	+	2580	LBA_RS07405	GO:0016021	-	COG4485	S	ABC transporter permease [Lactobacillus acidophilus NCFM]	-
gene-LBA_RS08385	316.609	246.506	386.712	1.56877	0.649638	0.000621477	0.00133898	gi|999999111|ref|NC_006814.3|	1744176	1744685	-	510	LBA_RS08385	-	-	-	-	hypothetical protein LBA1711 [Lactobacillus acidophilus NCFM]	-
gene-LBA_RS01475	5705.42	4972.97	6437.87	1.29457	0.372477	0.000625589	0.00134618	gi|999999111|ref|NC_006814.3|	296080	296313	+	234	LBA_RS01475	GO:0005840;GO:0019843;GO:0006412;GO:0003735	K02895	COG0198	J	50S ribosomal protein L24 [Lactobacillus acidophilus NCFM]	sp|Q5FM79|RL24_LACAC 50S ribosomal protein L24 OS=Lactobacillus acidophilus (strain ATCC 700396 / NCK56 / N2 / NCFM) GN=rplX PE=3 SV=1
gene-LBA_RS01310	665.181	859.641	470.721	0.547578	-0.868864	0.000638128	0.00137146	gi|999999111|ref|NC_006814.3|	262905	263462	+	558	LBA_RS01310	GO:0006412;GO:0004045;GO:0005737	K01056	COG0193	J	peptidyl-tRNA hydrolase [Lactobacillus acidophilus NCFM]	sp|Q5FMA9|PTH_LACAC Peptidyl-tRNA hydrolase OS=Lactobacillus acidophilus (strain ATCC 700396 / NCK56 / N2 / NCFM) GN=pth PE=3 SV=1
gene-LBA_RS00100	184.186	133.827	234.544	1.75259	0.809488	0.000646614	0.00138799	gi|999999111|ref|NC_006814.3|	19854	20474	+	621	LBA_RS00100	GO:0016021	-	COG4300	P	cadmium resistance protein [Lactobacillus acidophilus NCFM]	-
gene-LBA_RS09390	10139.9	11192.5	9087.42	0.811921	-0.300588	0.000649894	0.00139331	gi|999999111|ref|NC_006814.3|	1940395	1942251	+	1857	LBA_RS09390	GO:0016021;GO:0046872;GO:0000166;GO:0070574;GO:0005886;GO:0008551	-	COG2217	P	cadmium efflux ATPase [Lactobacillus acidophilus NCFM]	sp|P20021|CADA1_STAAU Probable cadmium-transporting ATPase OS=Staphylococcus aureus GN=cadA PE=3 SV=1
gene-LBA_RS04375	6743.84	7458.03	6029.66	0.808479	-0.306718	0.000675608	0.00144667	gi|999999111|ref|NC_006814.3|	839874	841049	+	1176	LBA_RS04375	GO:0008483;GO:0009058;GO:0030170	K00841	COG0436	E	aspartate aminotransferase [Lactobacillus acidophilus NCFM]	sp|P16524|PATA_BACSU Putative N-acetyl-LL-diaminopimelate aminotransferase OS=Bacillus subtilis (strain 168) GN=patA PE=1 SV=3
gene-LBA_RS04580	89.2277	55.7351	122.72	2.20185	1.13872	0.000684885	0.00146473	gi|999999111|ref|NC_006814.3|	873265	873603	-	339	LBA_RS04580	GO:0043565	-	NOG101249	K	transcriptional regulator [Lactobacillus acidophilus NCFM]	-
gene-LBA_RS07990	2668.68	2352.24	2985.12	1.26905	0.343753	0.000690181	0.00147425	gi|999999111|ref|NC_006814.3|	1636434	1636985	-	552	LBA_RS07990	GO:0008999	-	COG1670	J	ribosomal-protein-alanine N-acetyltransferase [Lactobacillus acidophilus NCFM]	sp|O31633|YJCK_BACSU Putative ribosomal-protein-alanine acetyltransferase OS=Bacillus subtilis (strain 168) GN=yjcK PE=3 SV=1
gene-LBA_RS00535	1924.82	2168.66	1680.98	0.775126	-0.367498	0.000694893	0.0014825	gi|999999111|ref|NC_006814.3|	105508	106425	+	918	LBA_RS00535	GO:0090305;GO:0003676;GO:0004519	-	-	-	hypothetical protein LBA0109 [Lactobacillus acidophilus NCFM]	-
gene-LBA_RS09590	34102.8	30718	37487.6	1.22038	0.287326	0.000698311	0.00148797	gi|999999111|ref|NC_006814.3|	1986105	1987910	-	1806	LBA_RS09590	GO:0047112;GO:0030976;GO:0000287;GO:0055114	K00158	COG0028	E	pyruvate oxidase [Lactobacillus acidophilus NCFM]	sp|P37063|POXB_LACPL Pyruvate oxidase OS=Lactobacillus plantarum (strain ATCC BAA-793 / NCIMB 8826 / WCFS1) GN=pox5 PE=1 SV=3
gene-LBA_RS02730	547.93	434.752	661.108	1.52066	0.604694	0.00074011	0.00157511	gi|999999111|ref|NC_006814.3|	510624	511778	+	1155	LBA_RS02730	GO:0016020;GO:0047355	-	COG1887	M	teichoic acid biosynthesis protein [Lactobacillus acidophilus NCFM]	sp|P27621|TAGB_BACSU Putative CDP-glycerol:glycerophosphate glycerophosphotransferase OS=Bacillus subtilis (strain 168) GN=tagB PE=1 SV=1
gene-LBA_RS08015	6299.26	5354.5	7244.02	1.35288	0.436038	0.000775356	0.0016481	gi|999999111|ref|NC_006814.3|	1640119	1641501	+	1383	LBA_RS08015	GO:0055114;GO:0009013	K00135	COG1012	C	NAD-dependent aldehyde dehydrogenase [Lactobacillus acidophilus NCFM]	sp|O32507|GABD_DEIRA Succinate-semialdehyde dehydrogenase [NADP(+)] OS=Deinococcus radiodurans (strain ATCC 13939 / DSM 20539 / JCM 16871 / LMG 4051 / NBRC 15346 / NCIMB 9279 / R1 / VKM B-1422) GN=ssdA PE=3 SV=1
gene-LBA_RS01200	624.918	761.687	488.149	0.640878	-0.641878	0.000785587	0.00166782	gi|999999111|ref|NC_006814.3|	245348	246052	+	705	LBA_RS01200	GO:0005524;GO:0003723;GO:0004826	-	COG3382	S	hypothetical protein LBA0250 [Lactobacillus acidophilus NCFM]	-
gene-LBA_RS00110	580.56	685	476.121	0.695068	-0.524775	0.00079444	0.00168456	gi|999999111|ref|NC_006814.3|	21324	22274	-	951	LBA_RS00110	-	-	-	-	hypothetical protein [Lactobacillus acidophilus]	-
gene-LBA_RS08080	3107.3	3465.6	2749	0.793226	-0.334195	0.00079715	0.00168825	gi|999999111|ref|NC_006814.3|	1666539	1667966	-	1428	LBA_RS08080	GO:0006508;GO:0102008	K08659	COG4690	E	dipeptidase [Lactobacillus acidophilus NCFM]	sp|Q48841|PEPD_LACSK Probable dipeptidase OS=Lactobacillus sakei PE=3 SV=1
gene-LBA_RS08195	490.986	401.088	580.883	1.44827	0.534328	0.000802913	0.00169839	gi|999999111|ref|NC_006814.3|	1691048	1691962	-	915	LBA_RS08195	GO:0005737;GO:0016310;GO:0005524;GO:0015937;GO:0004594	K00867	COG1072	H	pantothenate kinase [Lactobacillus acidophilus NCFM]	sp|Q1WRY7|COAA_LACS1 Pantothenate kinase OS=Lactobacillus salivarius (strain UCC118) GN=coaA PE=3 SV=1
gene-LBA_RS04065	2054.37	2305.58	1803.17	0.782087	-0.354599	0.000832907	0.00175971	gi|999999111|ref|NC_006814.3|	776256	778895	+	2640	LBA_RS04065	GO:0005524;GO:0002161;GO:0004832;GO:0005737;GO:0006438;GO:0006450	K01873	COG0525	J	valyl-tRNA synthetase [Lactobacillus acidophilus NCFM]	sp|Q5FKW5|SYV_LACAC Valine--tRNA ligase OS=Lactobacillus acidophilus (strain ATCC 700396 / NCK56 / N2 / NCFM) GN=valS PE=3 SV=1
gene-LBA_RS01690	977.961	809.495	1146.43	1.41622	0.50205	0.000835202	0.00176065	gi|999999111|ref|NC_006814.3|	326061	326612	+	552	LBA_RS01690	GO:0004170;GO:0046080	K01520	COG0756	F	dUTP diphosphatase [Lactobacillus acidophilus]	sp|Q9CJ30|DUT_LACLA Deoxyuridine 5&apos;-triphosphate nucleotidohydrolase OS=Lactococcus lactis subsp. lactis (strain IL1403) GN=dut PE=3 SV=1
gene-LBA_RS01675	682.858	570.475	795.242	1.394	0.479232	0.000835375	0.00176065	gi|999999111|ref|NC_006814.3|	323227	324162	+	936	LBA_RS01675	-	-	COG4639	R	2&apos;,3&apos;-cyclic-nucleotide 2&apos;-phosphodiesterase [Lactobacillus acidophilus NCFM]	-
gene-LBA_RS06385	110.005	72.7484	147.262	2.02426	1.0174	0.000843564	0.00177576	gi|999999111|ref|NC_006814.3|	1266299	1266814	-	516	LBA_RS06385	GO:0005840;GO:0043022;GO:0006364;GO:0042274	K02860	COG0806	J	16S rRNA processing protein [Lactobacillus acidophilus]	sp|Q5FJK6|RIMM_LACAC Ribosome maturation factor RimM OS=Lactobacillus acidophilus (strain ATCC 700396 / NCK56 / N2 / NCFM) GN=rimM PE=3 SV=1
gene-LBA_RS01135	432.144	515.231	349.057	0.677476	-0.561757	0.000848703	0.00178443	gi|999999111|ref|NC_006814.3|	234089	234910	-	822	LBA_RS01135	GO:0003700;GO:0043565;GO:0006355	-	COG2207	K	transcriptional regulator raffinose operon [Lactobacillus acidophilus NCFM]	sp|P43465|RAFR_PEDPE Raffinose operon transcriptional regulatory protein RafR OS=Pediococcus pentosaceus GN=rafR PE=4 SV=1
gene-LBA_RS04850	1765.16	1987.26	1543.05	0.776473	-0.364992	0.000851419	0.00178798	gi|999999111|ref|NC_006814.3|	935507	936397	+	891	LBA_RS04850	GO:0003676	K00243	COG2996	S	hypothetical protein LBA0958 [Lactobacillus acidophilus NCFM]	sp|O06747|YITL_BACSU Uncharacterized protein YitL OS=Bacillus subtilis (strain 168) GN=yitL PE=4 SV=2
gene-LBA_RS03375	476.195	589.118	363.272	0.616636	-0.697509	0.000856114	0.00179568	gi|999999111|ref|NC_006814.3|	633797	634699	+	903	LBA_RS03375	GO:0009982;GO:0003723;GO:0001522	K06180	COG0564	J	ribosomal large subunit pseudouridine synthase [Lactobacillus acidophilus NCFM]	sp|O31613|YJBO_BACSU Uncharacterized RNA pseudouridine synthase YjbO OS=Bacillus subtilis (strain 168) GN=yjbO PE=3 SV=1
gene-LBA_RS08255	274.188	363.997	184.378	0.506537	-0.981259	0.000893292	0.0018714	gi|999999111|ref|NC_006814.3|	1703533	1704219	+	687	LBA_RS08255	-	-	-	-	hypothetical protein LBA1682 [Lactobacillus acidophilus NCFM]	-
gene-LBA_RS01460	137.51	95.0366	179.983	1.89383	0.921309	0.00092857	0.00194297	gi|999999111|ref|NC_006814.3|	295178	295375	+	198	LBA_RS01460	GO:0005840;GO:0006412;GO:0003735	K02904	COG0255	J	50S ribosomal protein L29 [Lactobacillus acidophilus NCFM]	sp|Q5FM82|RL29_LACAC 50S ribosomal protein L29 OS=Lactobacillus acidophilus (strain ATCC 700396 / NCK56 / N2 / NCFM) GN=rpmC PE=3 SV=1
gene-LBA_RS02095	651.072	544.012	758.133	1.3936	0.478813	0.000943448	0.00197174	gi|999999111|ref|NC_006814.3|	401677	402285	+	609	LBA_RS02095	GO:0016779;GO:0046872;GO:0047429;GO:0017111;GO:0000166;GO:0006163;GO:0009143	K02428	COG0127	F	nucleoside-triphosphatase [Lactobacillus acidophilus NCFM]	sp|Q5FLV7|NTPA_LACAC Non-canonical purine NTP pyrophosphatase OS=Lactobacillus acidophilus (strain ATCC 700396 / NCK56 / N2 / NCFM) GN=LBA0426 PE=3 SV=1
gene-LBA_RS01795	1413.09	1226.9	1599.27	1.30351	0.382399	0.000949966	0.00198298	gi|999999111|ref|NC_006814.3|	344412	345167	+	756	LBA_RS01795	GO:0015415;GO:0005524;GO:0043190;GO:0035435;GO:0005315	K02036	COG1117	P	phosphate ABC transporter ATP-binding protein [Lactobacillus acidophilus NCFM]	sp|Q5FM17|PSTB2_LACAC Phosphate import ATP-binding protein PstB 2 OS=Lactobacillus acidophilus (strain ATCC 700396 / NCK56 / N2 / NCFM) GN=pstB2 PE=3 SV=1
gene-LBA_RS04910	903.705	769.437	1037.97	1.349	0.431892	0.000953656	0.00198831	gi|999999111|ref|NC_006814.3|	945094	946341	+	1248	LBA_RS04910	GO:0016740	-	COG0457	R	O-linked transferase [Lactobacillus acidophilus NCFM]	sp|P54389|YPIA_BACSU TPR repeat-containing protein YpiA OS=Bacillus subtilis (strain 168) GN=ypiA PE=4 SV=1
gene-LBA_RS00675	1677.06	1888.02	1466.11	0.776533	-0.364882	0.000965121	0.0020098	gi|999999111|ref|NC_006814.3|	130652	131734	+	1083	LBA_RS00675	GO:0030145;GO:0008716;GO:0005737;GO:0000287;GO:0009252;GO:0005524;GO:0071555;GO:0008360	K01921	COG1181	M	D-alanyl-alanine synthetase A [Lactobacillus acidophilus NCFM]	sp|Q5FMN6|DDL_LACAC D-alanine--D-alanine ligase OS=Lactobacillus acidophilus (strain ATCC 700396 / NCK56 / N2 / NCFM) GN=ddl PE=3 SV=1
gene-LBA_RS05860	952.35	1093.11	811.588	0.742457	-0.429621	0.000966439	0.00201015	gi|999999111|ref|NC_006814.3|	1152971	1154053	+	1083	LBA_RS05860	GO:0005524;GO:0004631;GO:0005737;GO:0016310;GO:0016773	K00938	COG1577	I	phosphomevalonate kinase [Lactobacillus acidophilus NCFM]	sp|Q5JJC6|KIME_PYRKO Mevalonate kinase OS=Pyrococcus kodakaraensis (strain ATCC BAA-918 / JCM 12380 / KOD1) GN=mvk PE=3 SV=1
gene-LBA_RS07615	200.921	253.49	148.353	0.585241	-0.772897	0.000988048	0.00205264	gi|999999111|ref|NC_006814.3|	1547707	1549155	-	1449	LBA_RS07615	GO:0006541;GO:0000287;GO:0005737;GO:0006189;GO:0005524;GO:0004642;GO:0009116;GO:0009113;GO:0004044	K00764	COG0034	F	amidophosphoribosyltransferase [Lactobacillus acidophilus NCFM]	sp|Q5HH14|PUR1_STAAC Amidophosphoribosyltransferase OS=Staphylococcus aureus (strain COL) GN=purF PE=3 SV=1
gene-LBA_RS06890	413.883	334.145	493.621	1.47726	0.562926	0.000992882	0.00206023	gi|999999111|ref|NC_006814.3|	1389701	1390015	+	315	LBA_RS06890	GO:0008168;GO:0032259	-	COG2151	S	hypothetical protein LBA1399 [Lactobacillus acidophilus NCFM]	sp|P70949|YITW_BACSU MIP18 family protein YitW OS=Bacillus subtilis (strain 168) GN=yitW PE=3 SV=2
gene-LBA_RS05330	151.168	107.07	195.267	1.82374	0.866897	0.00100669	0.00208639	gi|999999111|ref|NC_006814.3|	1042681	1043196	+	516	LBA_RS05330	GO:0008080	K03817	COG1670	J	ribosomal-protein-serine N-acetyltransferase [Lactobacillus acidophilus NCFM]	sp|P96579|YDAF_BACSU Putative ribosomal N-acetyltransferase YdaF OS=Bacillus subtilis (strain 168) GN=ydaF PE=1 SV=1
gene-LBA_RS04985	4850.02	5363.29	4336.76	0.8086	-0.306502	0.00100826	0.00208717	gi|999999111|ref|NC_006814.3|	961181	962080	+	900	LBA_RS04985	GO:0005975;GO:0030246;GO:0016853	-	COG2017	G	galactose mutarotase related enzyme [Lactobacillus acidophilus NCFM]	sp|P42096|LACXC_LACLL Protein LacX, chromosomal OS=Lactococcus lactis subsp. lactis GN=lacX PE=4 SV=1
gene-LBA_RS02350	725.147	610.346	839.949	1.37619	0.460675	0.00101081	0.00208996	gi|999999111|ref|NC_006814.3|	427279	428304	+	1026	LBA_RS02350	GO:0005886;GO:0016740;GO:0016021;GO:0046677;GO:0006629	K07027	COG0392	S	hypothetical protein LBA0446 [Lactobacillus acidophilus NCFM]	-
gene-LBA_RS01270	712.227	825.025	599.43	0.726559	-0.460848	0.00103491	0.00213726	gi|999999111|ref|NC_006814.3|	254319	255938	+	1620	LBA_RS01270	GO:0046872;GO:0005975;GO:0043896	K01215	COG0366	G	glucan 1,6-alpha-glucosidase [Lactobacillus acidophilus NCFM]	sp|Q54796|DEXB_STRPN Glucan 1,6-alpha-glucosidase OS=Streptococcus pneumoniae serotype 4 (strain ATCC BAA-334 / TIGR4) GN=dexB PE=3 SV=2
gene-LBA_RS07550	195.175	246.358	143.992	0.58448	-0.774774	0.00105076	0.00216742	gi|999999111|ref|NC_006814.3|	1530776	1531201	-	426	LBA_RS07550	GO:0016021	-	-	-	hypothetical protein LBA1541 [Lactobacillus acidophilus NCFM]	-
gene-LBA_RS05775	4059.91	4515	3604.83	0.798414	-0.324792	0.00109204	0.0022499	gi|999999111|ref|NC_006814.3|	1128559	1130235	-	1677	LBA_RS05775	GO:0004329;GO:0005524;GO:0009396;GO:0035999	K01938	COG2759	F	formate--tetrahydrofolate ligase [Lactobacillus acidophilus NCFM]	sp|Q5FJY2|FTHS1_LACAC Formate--tetrahydrofolate ligase 1 OS=Lactobacillus acidophilus (strain ATCC 700396 / NCK56 / N2 / NCFM) GN=fhs1 PE=3 SV=1
gene-LBA_RS02475	1396.64	1578.59	1214.69	0.769477	-0.37805	0.00109581	0.00225501	gi|999999111|ref|NC_006814.3|	458523	460754	+	2232	LBA_RS02475	GO:0004386;GO:0005524;GO:0003676	K03724	COG1201	L	ATP-dependent helicase [Lactobacillus acidophilus NCFM]	sp|P95949|HELX_SULSO Uncharacterized ATP-dependent helicase SSO0112 OS=Sulfolobus solfataricus (strain ATCC 35092 / DSM 1617 / JCM 11322 / P2) GN=SSO0112 PE=3 SV=1
gene-LBA_RS05270	1145.03	1421.17	868.896	0.611396	-0.709821	0.00111302	0.00228773	gi|999999111|ref|NC_006814.3|	1034166	1034768	+	603	LBA_RS05270	GO:0004619	K15634	COG0406	G	phosphoglycerate mutase [Lactobacillus acidophilus NCFM]	sp|Q12040|YO283_YEAST Broad-specificity phosphatase YOR283W OS=Saccharomyces cerevisiae (strain ATCC 204508 / S288c) GN=YOR283W PE=1 SV=1
gene-LBA_RS03860	570.099	473.68	666.519	1.40711	0.492733	0.0011305	0.00232092	gi|999999111|ref|NC_006814.3|	741942	742955	-	1014	LBA_RS03860	-	-	COG1680	V	esterase [Lactobacillus acidophilus NCFM]	sp|O05213|YBBE_BACSU UPF0214 protein YbbE OS=Bacillus subtilis (strain 168) GN=ybbE PE=3 SV=3
gene-LBA_RS08085	1028.28	1194.85	861.717	0.721194	-0.471541	0.00116025	0.00237919	gi|999999111|ref|NC_006814.3|	1668009	1668866	-	858	LBA_RS08085	GO:0016787;GO:0016021;GO:0046872;GO:0003676	K15051	NOG07441;NOG78082	S	DNA nuclease [Lactobacillus acidophilus NCFM]	sp|P0A3S3|NUCE_STRPN DNA-entry nuclease OS=Streptococcus pneumoniae serotype 4 (strain ATCC BAA-334 / TIGR4) GN=endA PE=1 SV=1
gene-LBA_RS06790	345.258	417.827	272.689	0.652638	-0.615646	0.00116589	0.00238795	gi|999999111|ref|NC_006814.3|	1355660	1355860	-	201	LBA_RS06790	GO:0016021;GO:0005576	-	-	-	biofilm-associated surface protein [Lactobacillus acidophilus NCFM]	-
gene-LBA_RS06420	1543.63	1347.84	1739.41	1.29052	0.367953	0.00120221	0.00245945	gi|999999111|ref|NC_006814.3|	1272643	1273938	-	1296	LBA_RS06420	GO:0005525;GO:0003924;GO:0031226;GO:0005737;GO:0006614;GO:0051301	K03110	COG0552	U	cell division protein [Lactobacillus acidophilus NCFM]	sp|Q8CWX8|FTSY_STRMU Signal recognition particle receptor FtsY OS=Streptococcus mutans serotype c (strain ATCC 700610 / UA159) GN=ftsY PE=3 SV=1
gene-LBA_RS04250	300.324	364.479	236.169	0.647963	-0.626018	0.00122981	0.00251169	gi|999999111|ref|NC_006814.3|	813398	813952	-	555	LBA_RS04250	GO:0042586;GO:0006412;GO:0005506	K01462	COG0242	J	peptide deformylase [Lactobacillus acidophilus NCFM]	sp|A8YUR0|DEF_LACH4 Peptide deformylase OS=Lactobacillus helveticus (strain DPC 4571) GN=def PE=3 SV=1
gene-LBA_RS05765	1581.06	1781.05	1381.07	0.775423	-0.366944	0.00123063	0.00251169	gi|999999111|ref|NC_006814.3|	1127183	1128091	-	909	LBA_RS05765	GO:0016829;GO:0001522;GO:0009982;GO:0003723	K06180	COG0564	J	pseudouridine synthase [Lactobacillus acidophilus]	sp|Q45480|YLYB_BACSU Uncharacterized RNA pseudouridine synthase YlyB OS=Bacillus subtilis (strain 168) GN=ylyB PE=3 SV=3
gene-LBA_RS04585	11.4313	22.3176	0.545027	0.0244214	-5.35571	0.00124593	0.00253995	gi|999999111|ref|NC_006814.3|	873767	873970	+	204	LBA_RS04585	GO:0043565	-	-	-	Cro-like protein [Lactobacillus acidophilus NCFM]	-
gene-LBA_RS05210	149.445	197.44	101.45	0.513825	-0.96065	0.00129029	0.0026273	gi|999999111|ref|NC_006814.3|	1023482	1024054	+	573	LBA_RS05210	GO:0003824;GO:0050662	-	NOG92274	R	hypothetical protein LBA1033 [Lactobacillus acidophilus NCFM]	-
gene-LBA_RS09210	1650.84	1444.5	1857.18	1.2857	0.362549	0.00131908	0.0026828	gi|999999111|ref|NC_006814.3|	1903494	1904486	+	993	LBA_RS09210	GO:0055114;GO:1902560;GO:0006163;GO:0003920	K00364	COG0516	F	guanosine 5&apos;-monophosphate oxidoreductase [Lactobacillus acidophilus NCFM]	sp|Q5FHY3|GUAC_LACAC GMP reductase OS=Lactobacillus acidophilus (strain ATCC 700396 / NCK56 / N2 / NCFM) GN=guaC PE=3 SV=1
gene-LBA_RS01005	247.471	305.119	189.823	0.622128	-0.684718	0.00133529	0.0027126	gi|999999111|ref|NC_006814.3|	205352	205831	+	480	LBA_RS01005	GO:0008270;GO:0004132;GO:0006220	K01493	COG2131	F	dCMP deaminase [Lactobacillus acidophilus NCFM]	sp|P32393|COMEB_BACSU ComE operon protein 2 OS=Bacillus subtilis (strain 168) GN=comEB PE=3 SV=1
gene-LBA_RS06525	3752.52	4155.4	3349.64	0.806094	-0.310979	0.00136423	0.00276709	gi|999999111|ref|NC_006814.3|	1298223	1298978	-	756	LBA_RS06525	GO:0006470;GO:0004722	K20074	COG0631	T	protein serine-threonine phosphatase [Lactobacillus acidophilus]	sp|Q5XAP6|PP2C_STRP6 Putative protein phosphatase 2C-type OS=Streptococcus pyogenes serotype M6 (strain ATCC BAA-946 / MGAS10394) GN=M6_Spy1382 PE=1 SV=1
gene-LBA_RS06175	1047.09	878.983	1215.2	1.38251	0.467292	0.00136529	0.00276709	gi|999999111|ref|NC_006814.3|	1217850	1218377	-	528	LBA_RS06175	GO:0005737;GO:0044209;GO:0003999;GO:0006168	K00759	COG0503	F	adenine phosphoribosyltransferase [Lactobacillus acidophilus NCFM]	sp|Q5FJP9|APT_LACAC Adenine phosphoribosyltransferase OS=Lactobacillus acidophilus (strain ATCC 700396 / NCK56 / N2 / NCFM) GN=apt PE=3 SV=1
gene-LBA_RS05010	400.933	324.607	477.259	1.47027	0.556077	0.0014112	0.00285445	gi|999999111|ref|NC_006814.3|	966034	966423	+	390	LBA_RS05010	GO:0015103;GO:0034220;GO:0005887;GO:0015698	K06199	NOG202336;COG0239	SD	possible camphor resistance protein CrcB2 [Lactobacillus acidophilus]	sp|Q5FKD2|CRCB1_LACAC Protein CrcB homolog 1 OS=Lactobacillus acidophilus (strain ATCC 700396 / NCK56 / N2 / NCFM) GN=crcB1 PE=3 SV=1
gene-LBA_RS01410	8395.96	7568.29	9223.64	1.21872	0.28537	0.00141167	0.00285445	gi|999999111|ref|NC_006814.3|	288215	290308	+	2094	LBA_RS01410	GO:0005525;GO:0006414;GO:0003924;GO:0005737;GO:0003746	K02355	COG0480	J	elongation factor G [Lactobacillus acidophilus NCFM]	sp|Q5FM92|EFG_LACAC Elongation factor G OS=Lactobacillus acidophilus (strain ATCC 700396 / NCK56 / N2 / NCFM) GN=fusA PE=3 SV=1
gene-LBA_RS05900	732.533	620.738	844.328	1.3602	0.443819	0.00145497	0.00293861	gi|999999111|ref|NC_006814.3|	1161435	1162187	-	753	LBA_RS05900	GO:0008168;GO:0032259	-	NOG14250	S	hypothetical protein LBA1181 [Lactobacillus acidophilus NCFM]	-
gene-LBA_RS09020	216.393	163.345	269.44	1.64952	0.722042	0.00146242	0.00295023	gi|999999111|ref|NC_006814.3|	1862891	1863253	+	363	LBA_RS09020	-	-	NOG150102	S	aggregation promoting protein [Lactobacillus acidophilus NCFM]	-
gene-LBA_RS02790	1035.66	891.035	1180.29	1.32463	0.405587	0.00147076	0.00296322	gi|999999111|ref|NC_006814.3|	524014	524934	+	921	LBA_RS02790	GO:0003951;GO:0016310	K07029	COG1597	I	lipid kinase [Lactobacillus acidophilus NCFM]	sp|O31502|DAGK_BACSU Diacylglycerol kinase OS=Bacillus subtilis (strain 168) GN=dagK PE=1 SV=1
gene-LBA_RS05780	1841.54	1620.27	2062.81	1.27313	0.348382	0.00147226	0.00296322	gi|999999111|ref|NC_006814.3|	1130733	1131965	-	1233	LBA_RS05780	GO:0004114	-	COG1409	R	3&apos;,5&apos;-cyclic-nucleotide phosphodiesterase [Lactobacillus acidophilus NCFM]	-
gene-LBA_RS02590	2392.39	3182.23	1602.54	0.503591	-0.989676	0.00150147	0.00301854	gi|999999111|ref|NC_006814.3|	483725	484792	+	1068	LBA_RS02590	-	-	NOG114895	S	surface exclusion protein [Lactobacillus acidophilus NCFM]	-
gene-LBA_RS00790	1824.44	2042.09	1606.79	0.786837	-0.345864	0.00155789	0.00312834	gi|999999111|ref|NC_006814.3|	156398	157609	+	1212	LBA_RS00790	-	K09155	COG2461	S	hypothetical protein LBA0163 [Lactobacillus acidophilus NCFM]	-
gene-LBA_RS06565	1010.63	1150.21	871.056	0.7573	-0.401063	0.00156552	0.00314005	gi|999999111|ref|NC_006814.3|	1306783	1307595	-	813	LBA_RS06565	GO:0051301;GO:0008168;GO:0032259;GO:0003723	K06442	COG1189	J	hemolysin-like protein [Lactobacillus acidophilus NCFM]	sp|P19672|YQXC_BACSU Putative rRNA methyltransferase YqxC OS=Bacillus subtilis (strain 168) GN=yqxC PE=3 SV=3
gene-LBA_RS03180	2203.87	2457.84	1949.9	0.79334	-0.333989	0.00158875	0.00318299	gi|999999111|ref|NC_006814.3|	597710	598366	+	657	LBA_RS03180	GO:0055114;GO:0016491	-	COG0778	C	nitroreductase [Lactobacillus acidophilus NCFM]	-
gene-LBA_RS07725	3692.07	4084.8	3299.34	0.807711	-0.308089	0.00161879	0.00323943	gi|999999111|ref|NC_006814.3|	1571570	1573654	-	2085	LBA_RS07725	GO:0006508;GO:0008233	-	-	-	serine protease [Lactobacillus acidophilus NCFM]	-
gene-LBA_RS06560	2397.12	2666.45	2127.79	0.797987	-0.325563	0.00163499	0.0032681	gi|999999111|ref|NC_006814.3|	1305090	1306772	-	1683	LBA_RS06560	GO:0005524;GO:0006281;GO:0006310	K03631	COG0497	L	DNA repair protein [Lactobacillus acidophilus NCFM]	sp|P17894|RECN_BACSU DNA repair protein RecN OS=Bacillus subtilis (strain 168) GN=recN PE=3 SV=2
gene-LBA_RS05865	488.009	402.778	573.239	1.42321	0.509153	0.00164131	0.00327699	gi|999999111|ref|NC_006814.3|	1154066	1155085	+	1020	LBA_RS05865	GO:0055114;GO:0010181;GO:0008299;GO:0070402;GO:0016491;GO:0005737;GO:0000287;GO:0004452	K01823	COG1304	C	isopentenyl pyrophosphate isomerase [Lactobacillus acidophilus]	sp|B2G7E3|IDI2_LACRJ Isopentenyl-diphosphate delta-isomerase OS=Lactobacillus reuteri (strain JCM 1112) GN=fni PE=3 SV=1
gene-LBA_RS01105	769.786	883.972	655.6	0.741652	-0.431186	0.00165178	0.0032941	gi|999999111|ref|NC_006814.3|	226860	228224	-	1365	LBA_RS01105	GO:0016787	K06885	COG1078	R	hypothetical protein LBA0230 [Lactobacillus acidophilus NCFM]	sp|P39651|YWFO_BACSU Uncharacterized protein YwfO OS=Bacillus subtilis (strain 168) GN=ywfO PE=4 SV=2
gene-LBA_RS06700	846.277	976.916	715.637	0.732547	-0.449007	0.00178544	0.0035566	gi|999999111|ref|NC_006814.3|	1329655	1331238	-	1584	LBA_RS06700	GO:0055085;GO:0016021;GO:0042626;GO:0005524	-	COG1132	V	ABC transporter ATP-binding protein/permease [Lactobacillus acidophilus NCFM]	sp|Q0P9C4|PGLK_CAMJE Protein glycosylation K OS=Campylobacter jejuni subsp. jejuni serotype O:2 (strain NCTC 11168) GN=pglK PE=1 SV=1
gene-LBA_RS08915	403.282	477.118	329.445	0.69049	-0.534307	0.0018075	0.00359643	gi|999999111|ref|NC_006814.3|	1842797	1843627	-	831	LBA_RS08915	GO:0043565	K03497	COG1475	K	chromosome partitioning protein [Lactobacillus acidophilus NCFM]	sp|C1ER74|NOC_BACC3 Nucleoid occlusion protein OS=Bacillus cereus (strain 03BB102) GN=noc PE=3 SV=1
gene-LBA_RS08395	5948.11	5174.16	6722.05	1.29916	0.377577	0.00182959	0.00363622	gi|999999111|ref|NC_006814.3|	1745938	1747656	-	1719	LBA_RS08395	-	-	NOG00127	S	hypothetical protein LBA1713 [Lactobacillus acidophilus NCFM]	-
gene-LBA_RS07745	913.194	787.344	1039.04	1.31968	0.400188	0.00183926	0.00365129	gi|999999111|ref|NC_006814.3|	1576224	1576880	-	657	LBA_RS07745	GO:0036265;GO:0008176;GO:0006400	K03439	COG0220	R	tRNA (guanine-N(7)-)-methyltransferase [Lactobacillus acidophilus NCFM]	sp|Q5FIS5|TRMB_LACAC tRNA (guanine-N(7)-)-methyltransferase OS=Lactobacillus acidophilus (strain ATCC 700396 / NCK56 / N2 / NCFM) GN=trmB PE=3 SV=1
gene-LBA_RS05340	770.719	884.188	657.249	0.743336	-0.427914	0.0018577	0.0036837	gi|999999111|ref|NC_006814.3|	1044025	1044621	+	597	LBA_RS05340	GO:0055085;GO:0016021	-	-	-	phosphate transporter related protein [Lactobacillus acidophilus NCFM]	-
gene-LBA_RS08300	370.473	440.96	299.986	0.680302	-0.555753	0.0019059	0.00377498	gi|999999111|ref|NC_006814.3|	1713978	1714541	-	564	LBA_RS08300	GO:0008080	-	NOG61819	R	acetyltransferase [Lactobacillus acidophilus NCFM]	-
gene-LBA_RS03005	438.461	360.392	516.53	1.43324	0.519285	0.00191971	0.00379802	gi|999999111|ref|NC_006814.3|	561621	563390	+	1770	LBA_RS03005	GO:0005524;GO:0042626;GO:0016021;GO:0055085	K18892	NOG00044	V	ABC transporter ATP-binding protein/permease [Lactobacillus acidophilus NCFM]	sp|Q9WYC4|Y288_THEMA Uncharacterized ABC transporter ATP-binding protein TM_0288 OS=Thermotoga maritima (strain ATCC 43589 / MSB8 / DSM 3109 / JCM 10099) GN=TM_0288 PE=1 SV=1
gene-LBA_RS05675	198.149	149.77	246.529	1.64605	0.719011	0.00193384	0.00382163	gi|999999111|ref|NC_006814.3|	1107612	1107962	-	351	LBA_RS05675	GO:0051301	K04095	-	-	hypothetical protein LA14_1143 [Lactobacillus acidophilus La-14]	-
gene-LBA_RS06410	4218.6	4649.69	3787.51	0.814572	-0.295886	0.0019413	0.00383203	gi|999999111|ref|NC_006814.3|	1270706	1271053	-	348	LBA_RS06410	-	-	-	-	transcriptional regulator [Lactobacillus acidophilus NCFM]	-
gene-LBA_RS02535	136.422	97.2172	175.626	1.80654	0.853226	0.00195425	0.00385324	gi|999999111|ref|NC_006814.3|	474519	474932	+	414	LBA_RS02535	-	-	-	-	hypothetical protein LBA0482 [Lactobacillus acidophilus NCFM]	-
gene-LBA_RS05895	255.564	199.13	311.999	1.56681	0.647832	0.00196738	0.00387473	gi|999999111|ref|NC_006814.3|	1160468	1161445	-	978	LBA_RS05895	GO:0016021	-	-	-	hypothetical protein LBA1180 [Lactobacillus acidophilus NCFM]	-
gene-LBA_RS06145	1535.53	1741.85	1329.21	0.763098	-0.39006	0.00202061	0.00397508	gi|999999111|ref|NC_006814.3|	1211227	1212717	+	1491	LBA_RS06145	GO:0016021;GO:0016787;GO:0008808;GO:0005886;GO:0032049	K06131	COG1502	I	cardiolipin synthase Cls [Lactobacillus acidophilus NCFM]	sp|B8DBK8|CLS_LISMH Cardiolipin synthase OS=Listeria monocytogenes serotype 4a (strain HCC23) GN=cls PE=3 SV=1
gene-LBA_RS06545	88.5823	119.358	57.8066	0.484312	-1.04599	0.00203539	0.00399964	gi|999999111|ref|NC_006814.3|	1303708	1303932	-	225	LBA_RS06545	GO:0006351;GO:0003899;GO:0003677	K03060	COG1758	K	DNA-directed RNA polymerase subunit omega [Lactobacillus acidophilus NCFM]	sp|Q5FJH3|RPOZ_LACAC DNA-directed RNA polymerase subunit omega OS=Lactobacillus acidophilus (strain ATCC 700396 / NCK56 / N2 / NCFM) GN=rpoZ PE=3 SV=1
gene-LBA_RS04875	950.939	819.76	1082.12	1.32004	0.400584	0.00210741	0.00413642	gi|999999111|ref|NC_006814.3|	938974	939690	+	717	LBA_RS04875	GO:0009982;GO:0003723;GO:0016829;GO:0001522	K06178	COG1187	J	ribosomal large subunit pseudouridine synthase B [Lactobacillus acidophilus NCFM]	sp|P35159|RLUB_BACSU Ribosomal large subunit pseudouridine synthase B OS=Bacillus subtilis (strain 168) GN=rluB PE=1 SV=2
gene-LBA_RS02740	391.769	463.935	319.602	0.688893	-0.537648	0.00210974	0.00413642	gi|999999111|ref|NC_006814.3|	513216	513914	+	699	LBA_RS02740	GO:0016740	-	COG3774	M	glycosyltransferase [Lactobacillus acidophilus NCFM]	sp|Q10323|IMT3_SCHPO Inositol phosphoceramide mannosyltransferase 3 OS=Schizosaccharomyces pombe (strain 972 / ATCC 24843) GN=SPAC17G8.11c PE=1 SV=1
gene-LBA_RS05275	697.029	802.246	591.813	0.737695	-0.438903	0.0021181	0.00414815	gi|999999111|ref|NC_006814.3|	1034781	1035695	+	915	LBA_RS05275	GO:0046872;GO:0016787	K07045	COG2159	R	4-oxalomesaconate hydratase [Lactobacillus acidophilus NCFM]	sp|Q0II68|ACMSD_BOVIN 2-amino-3-carboxymuconate-6-semialdehyde decarboxylase OS=Bos taurus GN=ACMSD PE=2 SV=1
gene-LBA_RS05515	130.871	93.1898	168.552	1.8087	0.854953	0.00213677	0.00418001	gi|999999111|ref|NC_006814.3|	1078674	1079603	-	930	LBA_RS05515	-	-	COG2378	K	repressor protein [Lactobacillus acidophilus NCFM]	-
gene-LBA_RS04320	207150	188688	225612	1.19569	0.257842	0.00218607	0.00427165	gi|999999111|ref|NC_006814.3|	827438	828628	+	1191	LBA_RS04320	GO:0003746;GO:0005737;GO:0005525;GO:0006414;GO:0003924	K02358	COG0050	J	elongation factor Tu [Lactobacillus acidophilus NCFM]	sp|Q5FKR8|EFTU_LACAC Elongation factor Tu OS=Lactobacillus acidophilus (strain ATCC 700396 / NCK56 / N2 / NCFM) GN=tuf PE=3 SV=1
gene-LBA_RS08995	554.865	645.59	464.141	0.71894	-0.476056	0.00221914	0.00432634	gi|999999111|ref|NC_006814.3|	1856066	1856860	-	795	LBA_RS08995	GO:0006012;GO:0008270;GO:0008108	-	COG1085	G	di-tripeptide transporter [Lactobacillus acidophilus NCFM]	sp|O07380|DTPT_LACHE Di-/tripeptide transporter OS=Lactobacillus helveticus GN=dtpT PE=3 SV=1
gene-LBA_RS00720	1122.38	1266.78	977.972	0.772014	-0.373301	0.00221943	0.00432634	gi|999999111|ref|NC_006814.3|	141523	142326	-	804	LBA_RS00720	GO:0035335;GO:0004725	K01104	COG2365	T	protein tyrosine phosphatase [Lactobacillus acidophilus NCFM]	sp|P40289|Y669_CUPNH Putative tyrosine-protein phosphatase H16_A0669 OS=Cupriavidus necator (strain ATCC 17699 / H16 / DSM 428 / Stanier 337) GN=H16_A0669 PE=3 SV=2
gene-LBA_RS03315	2135.24	2663.59	1606.9	0.603283	-0.729093	0.0022215	0.00432634	gi|999999111|ref|NC_006814.3|	623417	623698	-	282	LBA_RS03315	-	-	NOG102278	S	hypothetical protein LBA0637 [Lactobacillus acidophilus NCFM]	-
gene-LBA_RS09420	170.893	215.249	126.536	0.587859	-0.766457	0.00223584	0.00434941	gi|999999111|ref|NC_006814.3|	1947726	1948250	+	525	LBA_RS09420	GO:0016021;GO:0043565	-	COG1396	K	hypothetical protein LBA1936 [Lactobacillus acidophilus NCFM]	sp|P96631|IMMR_BACSU HTH-type transcriptional regulator ImmR OS=Bacillus subtilis (strain 168) GN=immR PE=1 SV=1
gene-LBA_RS01465	8588.83	7783.57	9394.09	1.20691	0.271322	0.00224576	0.00436383	gi|999999111|ref|NC_006814.3|	295394	295660	+	267	LBA_RS01465	GO:0005840;GO:0019843;GO:0003735;GO:0006412	K02961	COG0186	J	30S ribosomal protein S17 [Lactobacillus acidophilus NCFM]	sp|Q5FM81|RS17_LACAC 30S ribosomal protein S17 OS=Lactobacillus acidophilus (strain ATCC 700396 / NCK56 / N2 / NCFM) GN=rpsQ PE=3 SV=1
gene-LBA_RS05300	146.765	187.716	105.814	0.563693	-0.827018	0.00225059	0.00436835	gi|999999111|ref|NC_006814.3|	1038259	1039452	-	1194	LBA_RS05300	GO:0055085;GO:0016021	-	NOG00650;COG0477	G	membrane protein [Lactobacillus acidophilus NCFM]	sp|Q8X4V6|YGAY_ECO57 Uncharacterized transporter YgaY OS=Escherichia coli O157:H7 GN=ygaY PE=3 SV=1
gene-LBA_RS09425	1258.87	1417.04	1100.7	0.776761	-0.364457	0.00226625	0.00439385	gi|999999111|ref|NC_006814.3|	1948290	1948943	-	654	LBA_RS09425	GO:0006508;GO:0016021;GO:0008233	K07052	NOG101572	R	hypothetical protein LBA1937 [Lactobacillus acidophilus NCFM]	-
gene-LBA_RS01060	697.218	801.519	592.917	0.739742	-0.434905	0.00229739	0.00444927	gi|999999111|ref|NC_006814.3|	217098	217655	+	558	LBA_RS01060	-	-	-	-	S-layer protein [Lactobacillus acidophilus NCFM]	-
gene-LBA_RS07125	390.797	504.494	277.099	0.549262	-0.864434	0.00233111	0.00450958	gi|999999111|ref|NC_006814.3|	1434317	1434610	-	294	LBA_RS07125	-	-	NOG76168	S	hypothetical protein LBA1449 [Lactobacillus acidophilus NCFM]	-
gene-LBA_RS09105	673.217	573.028	773.407	1.34968	0.43262	0.00234252	0.00452662	gi|999999111|ref|NC_006814.3|	1881740	1883461	-	1722	LBA_RS09105	GO:0031216;GO:0005975	K01234	COG0366	G	neopullulanase [Lactobacillus acidophilus NCFM]	sp|Q9R9H8|BBMA_BACIU Intracellular maltogenic amylase OS=Bacillus subtilis GN=bbmA PE=1 SV=2
gene-LBA_RS00985	415.222	341.208	489.236	1.43384	0.519879	0.00235609	0.00454781	gi|999999111|ref|NC_006814.3|	202772	203434	+	663	LBA_RS00985	GO:0008233;GO:0016021;GO:0006508	-	-	-	hypothetical protein LBA0207 [Lactobacillus acidophilus NCFM]	-
gene-LBA_RS06580	1421.23	1595.04	1247.42	0.782062	-0.354644	0.00235978	0.00454988	gi|999999111|ref|NC_006814.3|	1308691	1310058	-	1368	LBA_RS06580	GO:0090305;GO:0006308;GO:0009318;GO:0005737;GO:0003676;GO:0008855	K03601	COG1570	L	exodeoxyribonuclease VII large subunit [Lactobacillus acidophilus NCFM]	sp|Q5FJG6|EX7L_LACAC Exodeoxyribonuclease 7 large subunit OS=Lactobacillus acidophilus (strain ATCC 700396 / NCK56 / N2 / NCFM) GN=xseA PE=3 SV=1
gene-LBA_RS09595	5410.4	4884.33	5936.47	1.21541	0.281444	0.00239703	0.00461661	gi|999999111|ref|NC_006814.3|	1988269	1990167	-	1899	LBA_RS09595	GO:0016491;GO:0002098;GO:0005737;GO:0055114;GO:0050660	K03495	COG0445	D	tRNA uridine 5-carboxymethylaminomethyl modification protein GidA [Lactobacillus acidophilus NCFM]	sp|Q5FHQ6|MNMG_LACAC tRNA uridine 5-carboxymethylaminomethyl modification enzyme MnmG OS=Lactobacillus acidophilus (strain ATCC 700396 / NCK56 / N2 / NCFM) GN=mnmG PE=3 SV=1
gene-LBA_RS02780	1726.35	1490.23	1962.46	1.31688	0.397126	0.0024264	0.004668	gi|999999111|ref|NC_006814.3|	521114	522553	+	1440	LBA_RS02780	GO:0050567;GO:0016740;GO:0005524;GO:0006412	K02433	COG0154	J	aspartyl/glutamyl-tRNA amidotransferase subunit A [Lactobacillus acidophilus NCFM]	sp|Q5FLL1|GATA_LACAC Glutamyl-tRNA(Gln) amidotransferase subunit A OS=Lactobacillus acidophilus (strain ATCC 700396 / NCK56 / N2 / NCFM) GN=gatA PE=3 SV=1
gene-LBA_RS05360	1355.76	1068.6	1642.92	1.53744	0.620533	0.00250712	0.00481797	gi|999999111|ref|NC_006814.3|	1046468	1047064	+	597	LBA_RS05360	GO:0004619	K01834	COG0406	G	phosphoglycerate mutase [Lactobacillus acidophilus NCFM]	sp|P71724|GPGP_MYCTU Glucosyl-3-phosphoglycerate phosphatase OS=Mycobacterium tuberculosis GN=gpgP PE=1 SV=2
gene-LBA_RS06050	303.047	242.311	363.782	1.5013	0.586213	0.00251353	0.00482498	gi|999999111|ref|NC_006814.3|	1188099	1189589	+	1491	LBA_RS06050	GO:0004795	K01733	COG0498	E	threonine synthase [Lactobacillus acidophilus NCFM]	sp|Q9BH05|THNS1_MACFA Threonine synthase-like 1 OS=Macaca fascicularis GN=THNSL1 PE=2 SV=1
gene-LBA_RS07000	1351.47	1562.96	1139.97	0.729368	-0.455282	0.00255169	0.00489285	gi|999999111|ref|NC_006814.3|	1410890	1412386	-	1497	LBA_RS07000	GO:0015171;GO:0003333;GO:0016021	-	NOG06465	E	amino acid permease [Lactobacillus acidophilus NCFM]	sp|P0A2N5|YJEM_SALTI Inner membrane transporter YjeM OS=Salmonella typhi GN=yjeM PE=3 SV=1
gene-LBA_RS05810	4647.72	4195.65	5099.78	1.21549	0.281539	0.0026148	0.00500835	gi|999999111|ref|NC_006814.3|	1135333	1137663	+	2331	LBA_RS05810	GO:0016021;GO:0008658	K05366	COG0744	M	penicillin binding protein 1A [Lactobacillus acidophilus NCFM]	sp|Q04707|PBPA_STRPN Penicillin-binding protein 1A OS=Streptococcus pneumoniae serotype 4 (strain ATCC BAA-334 / TIGR4) GN=ponA PE=1 SV=2
gene-LBA_RS04230	1170.14	1318.12	1022.15	0.775455	-0.366885	0.00266697	0.00510267	gi|999999111|ref|NC_006814.3|	808438	810117	+	1680	LBA_RS04230	GO:0016021	-	-	-	hypothetical protein LBA0826 [Lactobacillus acidophilus NCFM]	-
gene-LBA_RS02005	1592.67	1909.53	1275.8	0.668123	-0.581815	0.00272933	0.00521626	gi|999999111|ref|NC_006814.3|	381484	384054	+	2571	LBA_RS02005	GO:0005524;GO:0006298;GO:0030983;GO:0003684	K03555	COG0249	L	DNA mismatch repair protein MutS [Lactobacillus acidophilus NCFM]	sp|Q5FLX5|MUTS_LACAC DNA mismatch repair protein MutS OS=Lactobacillus acidophilus (strain ATCC 700396 / NCK56 / N2 / NCFM) GN=mutS PE=3 SV=1
gene-LBA_RS02105	135267	159178	111355	0.699561	-0.515478	0.00277927	0.00530588	gi|999999111|ref|NC_006814.3|	403294	403719	+	426	LBA_RS02105	GO:0016021	-	COG4768	S	tropomyosin-related protein [Lactobacillus acidophilus NCFM]	-
gene-LBA_RS02015	64.4377	89.6045	39.2709	0.438269	-1.19011	0.00281104	0.00536066	gi|999999111|ref|NC_006814.3|	385952	386539	+	588	LBA_RS02015	GO:0003677;GO:0006281;GO:0009378;GO:0006310;GO:0005524;GO:0009432;GO:0032508;GO:0009379	K03550	COG0632	L	Holliday junction DNA helicase RuvA [Lactobacillus acidophilus NCFM]	sp|Q5FLX3|RUVA_LACAC Holliday junction ATP-dependent DNA helicase RuvA OS=Lactobacillus acidophilus (strain ATCC 700396 / NCK56 / N2 / NCFM) GN=ruvA PE=3 SV=1
gene-LBA_RS08040	204.242	156.489	251.995	1.61031	0.687339	0.00285076	0.00543047	gi|999999111|ref|NC_006814.3|	1658149	1658712	-	564	LBA_RS08040	GO:0003677;GO:0006355;GO:0016021	-	bacNOG06464	K	transcriptional regulator [Lactobacillus acidophilus]	-
gene-LBA_RS06815	170.903	217.44	124.366	0.571956	-0.806025	0.00295326	0.00561957	gi|999999111|ref|NC_006814.3|	1362845	1363387	-	543	LBA_RS06815	GO:0006355;GO:0006353;GO:0009116;GO:0004845;GO:0003723	K02825	COG2065	F	bifunctional pyrimidine regulatory protein PyrR/uracil phosphoribosyltransferase [Lactobacillus acidophilus NCFM]	sp|Q1WTX5|PYRR_LACS1 Bifunctional protein PyrR OS=Lactobacillus salivarius (strain UCC118) GN=pyrR PE=3 SV=1
gene-LBA_RS02765	8114.29	7381.15	8847.44	1.19865	0.261414	0.00302141	0.00574299	gi|999999111|ref|NC_006814.3|	517625	519631	+	2007	LBA_RS02765	GO:0046872;GO:0003911;GO:0006260;GO:0006266;GO:0006281	K01972	COG0272	L	DNA ligase [Lactobacillus acidophilus NCFM]	sp|Q5FLL4|DNLJ_LACAC DNA ligase OS=Lactobacillus acidophilus (strain ATCC 700396 / NCK56 / N2 / NCFM) GN=ligA PE=3 SV=1
gene-LBA_RS06055	603.368	511.292	695.444	1.36017	0.443789	0.00302592	0.0057453	gi|999999111|ref|NC_006814.3|	1189606	1190967	+	1362	LBA_RS06055	GO:0004072;GO:0009088;GO:0016310;GO:0009089	K00928	COG0527	E	aspartate kinase [Lactobacillus acidophilus NCFM]	sp|P94417|AK3_BACSU Aspartokinase 3 OS=Bacillus subtilis (strain 168) GN=yclM PE=1 SV=1
gene-LBA_RS00770	3964.99	3570.91	4359.07	1.22072	0.287731	0.00304162	0.00576882	gi|999999111|ref|NC_006814.3|	151439	152707	+	1269	LBA_RS00770	GO:0005524;GO:0003824;GO:0046872	K17810	COG3919	S	hypothetical protein LBA0159 [Lactobacillus acidophilus NCFM]	sp|H8L902|ASL_ENTFU D-aspartate ligase OS=Enterococcus faecium (strain Aus0004) GN=EFAU004_01690 PE=1 SV=1
gene-LBA_RS00060	3526.32	3878.21	3174.43	0.81853	-0.288893	0.00308263	0.00584025	gi|999999111|ref|NC_006814.3|	12752	14146	+	1395	LBA_RS00060	GO:0032508;GO:0003678;GO:0003677;GO:1990077;GO:0005524;GO:0006269	K02314	COG0305	L	replicative DNA helicase [Lactobacillus acidophilus NCFM]	sp|P37469|DNAC_BACSU Replicative DNA helicase OS=Bacillus subtilis (strain 168) GN=dnaC PE=1 SV=2
gene-LBA_RS08850	575.041	716.512	433.57	0.605112	-0.724727	0.00308843	0.00584487	gi|999999111|ref|NC_006814.3|	1830083	1830406	-	324	LBA_RS08850	-	-	-	-	hypothetical protein LBA1815 [Lactobacillus acidophilus NCFM]	-
gene-LBA_RS05615	247.42	194.317	300.524	1.54657	0.629069	0.00311236	0.00588379	gi|999999111|ref|NC_006814.3|	1093723	1094010	-	288	LBA_RS05615	GO:0016491;GO:0006561	K00286	COG0345	E	pyrroline reductase [Lactobacillus acidophilus NCFM]	-
gene-LBA_RS01950	1912.89	2124.62	1701.15	0.800681	-0.3207	0.00312861	0.00590416	gi|999999111|ref|NC_006814.3|	367973	369721	-	1749	LBA_RS01950	GO:0008949;GO:0030976;GO:0000287;GO:0033611	K01577	COG0028	E	oxalyl-CoA decarboxylase [Lactobacillus acidophilus]	sp|P40149|OXC_OXAFO Oxalyl-CoA decarboxylase OS=Oxalobacter formigenes GN=oxc PE=1 SV=1
gene-LBA_RS02605	2424.22	2680.39	2168.05	0.808853	-0.30605	0.00312992	0.00590416	gi|999999111|ref|NC_006814.3|	486057	486716	+	660	LBA_RS02605	GO:0004497;GO:0055114	-	NOG113177;bactNOG83025	S	hypothetical protein LBA0497 [Lactobacillus acidophilus NCFM]	-
gene-LBA_RS05415	325.227	434.987	215.466	0.49534	-1.01351	0.00313688	0.00590673	gi|999999111|ref|NC_006814.3|	1054523	1056148	+	1626	LBA_RS05415	GO:0046872;GO:0006108;GO:0051287;GO:0055114;GO:0004471;GO:0008948	K00027	COG0281	C	malate dehydrogenase [Lactobacillus acidophilus NCFM]	sp|Q48796|MLES_OENOE Malolactic enzyme OS=Oenococcus oeni GN=mleA PE=3 SV=1
gene-LBA_RS02110	3268.73	3594.88	2942.58	0.818548	-0.288862	0.00313806	0.00590673	gi|999999111|ref|NC_006814.3|	403737	404105	+	369	LBA_RS02110	-	-	-	-	hypothetical protein LBA0429 [Lactobacillus acidophilus NCFM]	-
gene-LBA_RS05040	30.9602	47.7393	14.1811	0.297054	-1.7512	0.00314419	0.00591189	gi|999999111|ref|NC_006814.3|	973896	974567	-	672	LBA_RS05040	GO:0008324;GO:0006813;GO:0098655	K03499	COG0569	P	NAD+ binding protein for K+transport [Lactobacillus acidophilus NCFM]	sp|P39760|KTRC_BACSU Ktr system potassium uptake protein C OS=Bacillus subtilis (strain 168) GN=ktrC PE=3 SV=1
gene-LBA_RS01415	4080.86	3684.19	4477.53	1.21534	0.281358	0.00324221	0.00608962	gi|999999111|ref|NC_006814.3|	290628	290936	+	309	LBA_RS01415	GO:0005840;GO:0003735;GO:0006412;GO:0000049	K02946	COG0051	J	30S ribosomal protein S10 [Lactobacillus acidophilus NCFM]	sp|Q5FM91|RS10_LACAC 30S ribosomal protein S10 OS=Lactobacillus acidophilus (strain ATCC 700396 / NCK56 / N2 / NCFM) GN=rpsJ PE=3 SV=1
gene-LBA_RS03400	5590.06	6684.77	4495.34	0.672476	-0.572446	0.00327856	0.00615128	gi|999999111|ref|NC_006814.3|	641407	641787	+	381	LBA_RS03400	GO:0034219;GO:0103111;GO:0005737;GO:0009401;GO:0008982	K02781	NOG84983	G	phosphotransferase system enzyme II [Lactobacillus acidophilus NCFM]	-
gene-LBA_RS06735	84.6243	113.612	55.6369	0.489712	-1.03	0.00329221	0.00617024	gi|999999111|ref|NC_006814.3|	1341973	1342857	-	885	LBA_RS06735	GO:0016301;GO:0016310	-	COG1940	G	transcriptional regulator, glucose kinase [Lactobacillus acidophilus NCFM]	sp|Q926Y3|BGLK_LISIN Beta-glucoside kinase OS=Listeria innocua serovar 6a (strain CLIP 11262) GN=bglK PE=1 SV=1
gene-LBA_RS07410	3591.73	3236.1	3947.35	1.21979	0.286627	0.00338003	0.00632804	gi|999999111|ref|NC_006814.3|	1502338	1503261	+	924	LBA_RS07410	GO:0016310;GO:0016301	-	COG2971	G	N-acetylglucosamine kinase [Lactobacillus acidophilus NCFM]	sp|Q9KUA9|GSPK_VIBCH Glucosamine kinase GspK OS=Vibrio cholerae serotype O1 (strain ATCC 39315 / El Tor Inaba N16961) GN=gspK PE=1 SV=2
gene-LBA_RS03015	289.333	232.321	346.345	1.4908	0.576089	0.00342174	0.00639924	gi|999999111|ref|NC_006814.3|	564181	564810	-	630	LBA_RS03015	GO:0004849;GO:0044211;GO:0005524;GO:0044206;GO:0016773;GO:0005737;GO:0016310	K00876	COG0572	F	uridine kinase [Lactobacillus acidophilus NCFM]	sp|A8YU29|URK_LACH4 Uridine kinase OS=Lactobacillus helveticus (strain DPC 4571) GN=udk PE=3 SV=1
gene-LBA_RS05365	892.411	776.333	1008.49	1.29904	0.377448	0.0034965	0.00653204	gi|999999111|ref|NC_006814.3|	1047092	1047862	+	771	LBA_RS05365	GO:0009116;GO:0003824	-	NOG28552	S	phosphorylase [Lactobacillus acidophilus NCFM]	-
gene-LBA_RS06505	282.819	226.388	339.249	1.49853	0.583547	0.0036144	0.00674507	gi|999999111|ref|NC_006814.3|	1293970	1294656	-	687	LBA_RS06505	GO:0004788;GO:0006772;GO:0005524;GO:0016301;GO:0016310;GO:0009229;GO:0030975	K00949	COG1564	H	pyrophosphokinase [Lactobacillus acidophilus NCFM]	sp|O34664|THIN_BACSU Thiamine pyrophosphokinase OS=Bacillus subtilis (strain 168) GN=thiN PE=1 SV=1
gene-LBA_RS04725	1227.89	1375.8	1079.97	0.784971	-0.349288	0.00371144	0.00691876	gi|999999111|ref|NC_006814.3|	904529	905473	+	945	LBA_RS04725	GO:0005840;GO:0006479;GO:0008276	K02687	COG2264	J	50S ribosomal protein L11 methyltransferase [Lactobacillus acidophilus NCFM]	sp|Q5FKI8|PRMA_LACAC Ribosomal protein L11 methyltransferase OS=Lactobacillus acidophilus (strain ATCC 700396 / NCK56 / N2 / NCFM) GN=prmA PE=3 SV=1
gene-LBA_RS08910	347.528	420.145	274.91	0.654323	-0.611926	0.00372142	0.00692996	gi|999999111|ref|NC_006814.3|	1842002	1842781	-	780	LBA_RS08910	-	K03496	COG1192	D	chromosome partitioning protein [Lactobacillus acidophilus]	sp|Q9K5N0|SOJ_BACHD Sporulation initiation inhibitor protein Soj OS=Bacillus halodurans (strain ATCC BAA-125 / DSM 18197 / FERM 7344 / JCM 9153 / C-125) GN=soj PE=3 SV=1
gene-LBA_RS06325	968.582	844.681	1092.48	1.29337	0.371133	0.00372843	0.0069356	gi|999999111|ref|NC_006814.3|	1255032	1256834	-	1803	LBA_RS06325	GO:0005524;GO:0042626;GO:0055085;GO:0016021	K18890	COG1132	V	ABC transporter, ATP-binding and permease protein [Lactobacillus acidophilus La-14]	sp|P35598|EXP8_STRPN Putative ABC transporter ATP-binding protein exp8 OS=Streptococcus pneumoniae serotype 4 (strain ATCC BAA-334 / TIGR4) GN=exp8 PE=3 SV=3
gene-LBA_RS03875	149.77	107.531	192.009	1.78561	0.836414	0.00379817	0.00705779	gi|999999111|ref|NC_006814.3|	743529	743900	+	372	LBA_RS03875	-	-	-	-	hypothetical protein LBA0755 [Lactobacillus acidophilus NCFM]	-
gene-LBA_RS06895	259.961	313.223	206.699	0.659909	-0.599661	0.00384305	0.00713359	gi|999999111|ref|NC_006814.3|	1390329	1392074	-	1746	LBA_RS06895	GO:0043190;GO:0055085	K02035	COG0747	E	oligopeptide ABC trasporter substrate binding protein [Lactobacillus acidophilus]	sp|Q9CEK0|OPPA_LACLA Oligopeptide-binding protein OppA OS=Lactococcus lactis subsp. lactis (strain IL1403) GN=oppA PE=3 SV=1
gene-LBA_RS03880	1375.18	1536.28	1214.08	0.790271	-0.339581	0.0038628	0.00716262	gi|999999111|ref|NC_006814.3|	745463	746959	-	1497	LBA_RS03880	-	K06919	COG3378	R	DNA primase [Lactobacillus acidophilus La-14]	-
gene-LBA_RS07010	86.673	115.537	57.809	0.500351	-0.998988	0.00395512	0.00732601	gi|999999111|ref|NC_006814.3|	1413233	1413406	-	174	LBA_RS07010	-	-	-	-	hypothetical protein LA14_1424 [Lactobacillus acidophilus La-14]	-
gene-LBA_RS07930	652.381	795.89	508.872	0.639374	-0.645267	0.00411372	0.00761168	gi|999999111|ref|NC_006814.3|	1623770	1625227	-	1458	LBA_RS07930	GO:0055085;GO:0016021	-	COG0477	G	multidrug transporter [Lactobacillus acidophilus NCFM]	sp|O32182|YUSP_BACSU Uncharacterized MFS-type transporter YusP OS=Bacillus subtilis (strain 168) GN=yusP PE=3 SV=1
gene-LBA_RS06130	459.436	385.45	533.422	1.38389	0.468732	0.00422085	0.00780164	gi|999999111|ref|NC_006814.3|	1207292	1208143	-	852	LBA_RS06130	GO:0003677;GO:0006355;GO:0003700	-	NOG13353	K	transcriptional regulator [Lactobacillus acidophilus]	sp|Q04778|ALSR_BACSU HTH-type transcriptional regulator AlsR OS=Bacillus subtilis (strain 168) GN=alsR PE=4 SV=1
gene-LBA_RS03490	1539.57	1711.74	1367.4	0.798838	-0.324025	0.00425143	0.00784983	gi|999999111|ref|NC_006814.3|	661630	662746	+	1044	LBA_RS03490	GO:0006415;GO:0005737;GO:0016149	K02836	COG1186	J	peptide chain release factor 2 [Lactobacillus acidophilus NCFM]	sp|Q88YL5|RF2_LACPL Peptide chain release factor 2 OS=Lactobacillus plantarum (strain ATCC BAA-793 / NCIMB 8826 / WCFS1) GN=prfB PE=3 SV=2
gene-LBA_RS09570	3023.18	2728.97	3317.39	1.21562	0.281691	0.00426229	0.00786156	gi|999999111|ref|NC_006814.3|	1980774	1981427	-	654	LBA_RS09570	GO:0003677;GO:0006355	K01420	COG0664	T	FNR-like transcriptional regulator [Lactobacillus acidophilus NCFM]	sp|P29284|FLP_LACCA Probable transcriptional regulator flp OS=Lactobacillus casei GN=flp PE=4 SV=1
gene-LBA_RS01770	3424.27	3092.7	3755.85	1.21442	0.280272	0.00439485	0.00809749	gi|999999111|ref|NC_006814.3|	340056	340748	+	693	LBA_RS01770	GO:0019843;GO:0006417;GO:0003735;GO:0015934;GO:0000049	K02863	COG0081	J	50S ribosomal protein L1 [Lactobacillus acidophilus NCFM]	sp|Q5FM22|RL1_LACAC 50S ribosomal protein L1 OS=Lactobacillus acidophilus (strain ATCC 700396 / NCK56 / N2 / NCFM) GN=rplA PE=3 SV=1
gene-LBA_RS04805	3155.71	2849.65	3461.77	1.2148	0.280723	0.00441357	0.0081234	gi|999999111|ref|NC_006814.3|	925065	926003	+	939	LBA_RS04805	GO:0034414;GO:0042781;GO:0008270	K00784	COG1234	R	metallo-beta-lactamase superfamily [Lactobacillus acidophilus NCFM]	sp|Q5FKH3|RNZ_LACAC Ribonuclease Z OS=Lactobacillus acidophilus (strain ATCC 700396 / NCK56 / N2 / NCFM) GN=rnz PE=3 SV=1
gene-LBA_RS06990	7847.59	7165.68	8529.5	1.19033	0.251357	0.0045766	0.00841457	gi|999999111|ref|NC_006814.3|	1409744	1409917	-	174	LBA_RS06990	GO:0055114;GO:0010181;GO:0016491	-	firmNOG38812	C	NADH-dependent oxidoreductase [Lactobacillus acidophilus NCFM]	-
gene-LBA_RS01955	536.439	456.539	616.339	1.35003	0.432987	0.00475037	0.00872486	gi|999999111|ref|NC_006814.3|	369862	371781	-	1920	LBA_RS01955	GO:0003677;GO:0016887;GO:0005524	K06158	COG0488	R	ABC transporter [Lactobacillus acidophilus NCFM]	sp|O05519|YDIF_BACSU Uncharacterized ABC transporter ATP-binding protein YdiF OS=Bacillus subtilis (strain 168) GN=ydiF PE=3 SV=2
gene-LBA_RS07150	255.244	203.943	306.545	1.50309	0.587935	0.00486009	0.00891698	gi|999999111|ref|NC_006814.3|	1437361	1438347	-	987	LBA_RS07150	GO:0004034;GO:0005975;GO:0030246	K01785	COG2017	G	galactose-1-epimerase [Lactobacillus acidophilus NCFM]	sp|Q00053|GALM_LACHE Aldose 1-epimerase (Fragment) OS=Lactobacillus helveticus GN=galM PE=3 SV=1
gene-LBA_RS00815	3351.03	3029.68	3672.37	1.21213	0.277549	0.00490959	0.00899834	gi|999999111|ref|NC_006814.3|	164184	164633	-	450	LBA_RS00815	-	-	-	-	hypothetical protein LBA0168 [Lactobacillus acidophilus NCFM]	-
gene-LBA_RS09300	351.062	413.593	288.531	0.697619	-0.519488	0.00494126	0.00904686	gi|999999111|ref|NC_006814.3|	1922427	1923737	-	1311	LBA_RS09300	GO:0016021;GO:0008982;GO:0009401;GO:0005886;GO:0034219	K02761	bacNOG09157;NOG84445	G	PTS system cellobiose-specific transporter subunit IIC [Lactobacillus acidophilus NCFM]	-
gene-LBA_RS04975	611.404	822.481	400.327	0.486731	-1.0388	0.00497189	0.00909339	gi|999999111|ref|NC_006814.3|	959087	959611	+	525	LBA_RS04975	GO:0051603;GO:0046872;GO:0004298;GO:0009376;GO:0005839	K01419	COG5405	O	ATP-dependent protease peptidase subunit [Lactobacillus acidophilus NCFM]	sp|Q48734|HSLV_LACLE ATP-dependent protease subunit HslV OS=Lactobacillus leichmannii GN=hslV PE=3 SV=3
gene-LBA_RS09465	681.143	575.238	787.047	1.36821	0.452289	0.00501681	0.00916593	gi|999999111|ref|NC_006814.3|	1958341	1959297	+	957	LBA_RS09465	GO:0005886;GO:0005215;GO:0006810;GO:0016021	K02057	COG1079	R	sugar ABC transporter permease [Lactobacillus acidophilus NCFM]	sp|O05255|YUFQ_BACSU Uncharacterized ABC transporter permease protein YufQ OS=Bacillus subtilis (strain 168) GN=yufQ PE=3 SV=1
gene-LBA_RS01030	225.132	283.371	166.893	0.588956	-0.763768	0.00502491	0.00917113	gi|999999111|ref|NC_006814.3|	212209	212796	+	588	LBA_RS01030	GO:0090502;GO:0019843;GO:0043822;GO:0006364;GO:0005737;GO:0016853;GO:0000287	K05985	COG1658	L	primase like [Lactobacillus acidophilus NCFM]	sp|D8IJV0|RNM51_LACSC Ribonuclease M5 1 OS=Lactobacillus salivarius (strain CECT 5713) GN=rnmV1 PE=3 SV=1
gene-LBA_RS08575	1417.46	1807.35	1027.58	0.568558	-0.814621	0.00513875	0.00936908	gi|999999111|ref|NC_006814.3|	1785067	1785513	+	447	LBA_RS08575	-	K03647	COG1780	F	ribonucleotide reductase stimulatory protein [Lactobacillus acidophilus NCFM]	sp|Q9CGW6|NRDI_LACLA Protein NrdI OS=Lactococcus lactis subsp. lactis (strain IL1403) GN=nrdI PE=3 SV=1
gene-LBA_RS04510	110.431	160.329	60.5325	0.377551	-1.40525	0.00544642	0.00991966	gi|999999111|ref|NC_006814.3|	861033	862460	-	1428	LBA_RS04510	GO:0016021;GO:0008982;GO:0009401;GO:0034219;GO:0005886	K02761	COG1455	G	PTS system cellobiose-specific transporter subunit IIC [Lactobacillus acidophilus NCFM]	sp|O05507|PTEC_BACSU Oligo-beta-mannoside permease IIC component OS=Bacillus subtilis (strain 168) GN=gmuC PE=1 SV=1
gene-LBA_RS08905	951.563	1068.11	835.014	0.781766	-0.355191	0.00567184	0.0103194	gi|999999111|ref|NC_006814.3|	1841140	1842024	-	885	LBA_RS08905	GO:0043565	K03497	COG1475	K	chromosome partitioning protein [Lactobacillus acidophilus NCFM]	sp|P26497|SP0J_BACSU Stage 0 sporulation protein J OS=Bacillus subtilis (strain 168) GN=spo0J PE=3 SV=2
gene-LBA_RS05990	20006.6	16912.6	23100.6	1.36588	0.449833	0.00577082	0.0104886	gi|999999111|ref|NC_006814.3|	1178087	1178992	-	906	LBA_RS05990	GO:0005525;GO:0005886;GO:0070181;GO:0042274;GO:0003924;GO:0005737	K03595	COG1159	R	GTP-binding protein Era [Lactobacillus acidophilus]	sp|Q5FJT7|ERA_LACAC GTPase Era OS=Lactobacillus acidophilus (strain ATCC 700396 / NCK56 / N2 / NCFM) GN=era PE=3 SV=1
gene-LBA_RS05425	875.367	765.665	985.069	1.28655	0.363511	0.00611531	0.0111031	gi|999999111|ref|NC_006814.3|	1056906	1058195	+	1290	LBA_RS05425	GO:0032508;GO:0003677;GO:0006310;GO:0009378;GO:0006281;GO:0006260	K07478	COG2256	L	crossover junction endodeoxyribonuclease ATPase [Lactobacillus acidophilus]	sp|O34528|YRVN_BACSU Uncharacterized AAA domain-containing protein YrvN OS=Bacillus subtilis (strain 168) GN=yrvN PE=3 SV=1
gene-LBA_RS03660	570.886	653.606	488.165	0.746881	-0.42105	0.00614289	0.0111416	gi|999999111|ref|NC_006814.3|	701705	702802	+	1098	LBA_RS03660	GO:0005524;GO:0015594;GO:0015847;GO:0015595;GO:0043190;GO:1903711	K11072	COG3842	E	spermidine and putrescine ABC transporter ATP-binding protein [Lactobacillus acidophilus NCFM]	sp|Q5FL41|POTA_LACAC Spermidine/putrescine import ATP-binding protein PotA OS=Lactobacillus acidophilus (strain ATCC 700396 / NCK56 / N2 / NCFM) GN=potA PE=3 SV=1
gene-LBA_RS04020	1781.92	1595.89	1967.94	1.23313	0.30233	0.00620891	0.0112496	gi|999999111|ref|NC_006814.3|	766669	766950	-	282	LBA_RS04020	GO:0016021	-	-	-	hypothetical protein LA14_0809 [Lactobacillus acidophilus La-14]	-
gene-LBA_RS02365	4241.27	4619.8	3862.74	0.836129	-0.258203	0.00632073	0.0114403	gi|999999111|ref|NC_006814.3|	430808	433156	+	2349	LBA_RS02365	GO:0003723;GO:0005737;GO:0008859;GO:0090503	K12573	COG0557	K	ribonuclease R [Lactobacillus acidophilus NCFM]	sp|Q9CH00|RNR1_LACLA Ribonuclease R 1 OS=Lactococcus lactis subsp. lactis (strain IL1403) GN=rnr1 PE=3 SV=1
gene-LBA_RS08035	1097.45	968.774	1226.13	1.26565	0.339883	0.00635629	0.0114928	gi|999999111|ref|NC_006814.3|	1654420	1658133	-	3714	LBA_RS08035	GO:0016021	K06994	COG2409	R	RND superfamily resistance-nodulation-cell division:proton (H+) antiporter [Lactobacillus acidophilus]	sp|P96706|YDGH_BACSU Putative membrane protein YdgH OS=Bacillus subtilis (strain 168) GN=ydgH PE=1 SV=1
gene-LBA_RS07465	66.1872	91.4709	40.9035	0.447175	-1.16109	0.00638375	0.0115273	gi|999999111|ref|NC_006814.3|	1517415	1517687	+	273	LBA_RS07465	GO:0003998	K01512	COG1254	C	acylphosphatase [Lactobacillus acidophilus NCFM]	sp|Q74ID8|ACYP_LACJO Acylphosphatase OS=Lactobacillus johnsonii (strain CNCM I-12250 / La1 / NCC 533) GN=acyP PE=3 SV=1
gene-LBA_RS08370	44.9398	64.2417	25.638	0.399086	-1.32523	0.00638864	0.0115273	gi|999999111|ref|NC_006814.3|	1735463	1736317	-	855	LBA_RS08370	GO:0003723;GO:0006355	K03488	COG3711	K	transcriptional antiterminator [Lactobacillus acidophilus]	sp|P39805|LICT_BACSU Transcription antiterminator LicT OS=Bacillus subtilis (strain 168) GN=licT PE=1 SV=1
gene-LBA_RS09365	6617.07	7177.19	6056.95	0.843917	-0.244826	0.00641125	0.0115562	gi|999999111|ref|NC_006814.3|	1935919	1937433	-	1515	LBA_RS09365	GO:0005737;GO:0047473;GO:0005524;GO:0070395	K03367	COG1020	Q	D-alanine--poly(phosphoribitol) ligase subunit 1 [Lactobacillus acidophilus NCFM]	sp|Q88VM6|DLTA_LACPL D-alanine--poly(phosphoribitol) ligase subunit 1 OS=Lactobacillus plantarum (strain ATCC BAA-793 / NCIMB 8826 / WCFS1) GN=dltA PE=3 SV=1
gene-LBA_RS05600	9914.15	10726.6	9101.74	0.848524	-0.236973	0.00655163	0.011797	gi|999999111|ref|NC_006814.3|	1091686	1093056	+	1371	LBA_RS05600	GO:0016021;GO:0003333;GO:0015171	-	COG0531	E	amino acid permease [Lactobacillus acidophilus NCFM]	sp|Q10875|Y1979_MYCTU Uncharacterized transporter Rv1979c/MT2031 OS=Mycobacterium tuberculosis GN=Rv1979c PE=3 SV=3
gene-LBA_RS01430	565.291	483.169	647.414	1.33993	0.422161	0.00657807	0.0118324	gi|999999111|ref|NC_006814.3|	292230	292532	+	303	LBA_RS01430	GO:0006412;GO:0003735;GO:0000166;GO:0019843;GO:0005840	K02892	COG0089	J	50S ribosomal protein L23 [Lactobacillus acidophilus NCFM]	sp|Q5FM88|RL23_LACAC 50S ribosomal protein L23 OS=Lactobacillus acidophilus (strain ATCC 700396 / NCK56 / N2 / NCFM) GN=rplW PE=3 SV=1
gene-LBA_RS06830	777.802	877.607	677.997	0.772552	-0.372296	0.00663486	0.0119222	gi|999999111|ref|NC_006814.3|	1365447	1366085	+	639	LBA_RS06830	GO:0000287;GO:0044205;GO:0004588	K00762	COG0461	F	orotate phosphoribosyltransferase [Lactobacillus acidophilus NCFM]	sp|Q74J27|PYRE_LACJO Orotate phosphoribosyltransferase OS=Lactobacillus johnsonii (strain CNCM I-12250 / La1 / NCC 533) GN=pyrE PE=3 SV=1
gene-LBA_RS05965	22099.4	23884.5	20314.3	0.850523	-0.233578	0.00668412	0.0119984	gi|999999111|ref|NC_006814.3|	1171021	1172133	-	1113	LBA_RS05965	GO:0005737;GO:0016987;GO:0003677;GO:0006355;GO:0003700;GO:0001123	K03086	COG0568	K	RNA polymerase sigma factor RpoD [Lactobacillus acidophilus La-14]	sp|P52329|SIGA_ENTFA RNA polymerase sigma factor SigA OS=Enterococcus faecalis (strain ATCC 700802 / V583) GN=sigA PE=3 SV=2
gene-LBA_RS03405	8036.53	8702.11	7370.96	0.847032	-0.239512	0.00671677	0.0120446	gi|999999111|ref|NC_006814.3|	641803	642990	+	1188	LBA_RS03405	GO:0016021	-	COG0628	S	permease [Lactobacillus acidophilus NCFM]	sp|O32086|YUBA_BACSU UPF0118 membrane protein YubA OS=Bacillus subtilis (strain 168) GN=yubA PE=3 SV=1
gene-LBA_RS05250	387.9	325.825	449.974	1.38103	0.465743	0.0067303	0.0120564	gi|999999111|ref|NC_006814.3|	1030909	1031583	+	675	LBA_RS05250	GO:0005886;GO:0005215;GO:0016021;GO:0006810	K02029	COG0765	E	ABC transporter [Lactobacillus acidophilus NCFM]	sp|P35114|OCCM_RHIRD Octopine transport system permease protein OccM OS=Rhizobium radiobacter GN=occM PE=2 SV=2
gene-LBA_RS08125	123.649	90.7636	156.534	1.72464	0.786294	0.00684564	0.0122505	gi|999999111|ref|NC_006814.3|	1678847	1679137	+	291	LBA_RS08125	-	-	-	-	hypothetical protein LBA1655 [Lactobacillus acidophilus NCFM]	-
gene-LBA_RS05135	30.8997	14.9013	46.898	3.14723	1.65408	0.00693317	0.0123944	gi|999999111|ref|NC_006814.3|	996796	996996	+	201	LBA_RS05135	-	-	-	-	-	-
gene-LBA_RS07375	492.682	418.681	566.682	1.35349	0.436687	0.0069403	0.0123944	gi|999999111|ref|NC_006814.3|	1495208	1495609	-	402	LBA_RS07375	GO:0016740;GO:0016021	-	COG0607	P	rhodanese-related sulfurtransferase [Lactobacillus acidophilus NCFM]	sp|P54510|YQHL_BACSU Uncharacterized protein YqhL OS=Bacillus subtilis (strain 168) GN=yqhL PE=4 SV=2
gene-LBA_RS03495	428.69	361.041	496.338	1.37474	0.459163	0.00702771	0.0125291	gi|999999111|ref|NC_006814.3|	662754	663029	+	276	LBA_RS03495	-	-	-	-	-	-
gene-LBA_RS08500	807.143	909.571	704.715	0.774778	-0.368145	0.00703011	0.0125291	gi|999999111|ref|NC_006814.3|	1767206	1767856	-	651	LBA_RS08500	GO:0016021;GO:0016757	-	COG2148	M	phospho-glucosyltransferase [Lactobacillus acidophilus NCFM]	sp|Q04664|CPSE_STRA3 Galactosyl transferase CpsE OS=Streptococcus agalactiae serotype III (strain NEM316) GN=cpsE PE=3 SV=3
gene-LBA_RS09070	53.7967	74.8701	32.7233	0.437068	-1.19407	0.00704	0.0125339	gi|999999111|ref|NC_006814.3|	1872452	1873309	-	858	LBA_RS09070	GO:0005886;GO:0016021;GO:0006810	K15772	COG3833	P	maltose ABC transporter permease [Lactobacillus acidophilus NCFM]	sp|O07011|GANQ_BACSU Putative arabinogalactan oligomer transport system permease protein GanQ OS=Bacillus subtilis (strain 168) GN=ganQ PE=3 SV=1
gene-LBA_RS01650	249.804	298.881	200.727	0.671596	-0.574335	0.00714502	0.0127079	gi|999999111|ref|NC_006814.3|	319813	320571	+	759	LBA_RS01650	GO:0005886;GO:0016021	K07090	COG0730	S	hypothetical protein LBA0338 [Lactobacillus acidophilus NCFM]	-
gene-LBA_RS03855	564.569	483.935	645.203	1.33324	0.414941	0.00717749	0.0127527	gi|999999111|ref|NC_006814.3|	740473	741861	+	1389	LBA_RS03855	GO:0016021;GO:0055085;GO:0005886	-	NOG213924	P	multi-drug-type permease [Lactobacillus acidophilus NCFM]	sp|O35018|LMRB_BACSU Lincomycin resistance protein LmrB OS=Bacillus subtilis (strain 168) GN=lmrB PE=3 SV=1
gene-LBA_RS07090	233.176	300.541	165.81	0.551706	-0.858029	0.00723732	0.0128459	gi|999999111|ref|NC_006814.3|	1428151	1429026	-	876	LBA_RS07090	GO:0016021;GO:0006810;GO:0005886	K10118	COG1175	P	ABC transporter permease [Lactobacillus acidophilus NCFM]	sp|Q00750|MSMF_STRMU Multiple sugar-binding transport system permease protein MsmF OS=Streptococcus mutans serotype c (strain ATCC 700610 / UA159) GN=msmF PE=3 SV=2
gene-LBA_RS06730	475.87	577.007	374.733	0.649443	-0.622724	0.00724524	0.0128469	gi|999999111|ref|NC_006814.3|	1340493	1341983	-	1491	LBA_RS06730	GO:0102483;GO:0005975;GO:0008422	K01223	COG2723	G	beta-glucosidase [Lactobacillus acidophilus NCFM]	sp|P42403|BGLC_BACSU Aryl-phospho-beta-D-glucosidase BglC OS=Bacillus subtilis (strain 168) GN=bglC PE=1 SV=1
gene-LBA_RS05100	5910.2	5412.64	6407.76	1.18385	0.243488	0.00726946	0.0128767	gi|999999111|ref|NC_006814.3|	987582	988988	+	1407	LBA_RS05100	GO:0016021	-	-	-	hypothetical protein LBA1011 [Lactobacillus acidophilus NCFM]	-
gene-LBA_RS08100	240.466	287.85	193.082	0.670772	-0.576106	0.00747022	0.0132189	gi|999999111|ref|NC_006814.3|	1670659	1671297	-	639	LBA_RS08100	GO:0016021	-	COG2323	S	hypothetical protein LBA1650 [Lactobacillus acidophilus NCFM]	sp|O31533|YETF_BACSU UPF0702 transmembrane protein YetF OS=Bacillus subtilis (strain 168) GN=yetF PE=1 SV=1
gene-LBA_RS09765	456.28	524.769	387.791	0.738976	-0.436401	0.00751011	0.013276	gi|999999111|ref|NC_006814.3|	1846054	1846845	-	792	LBA_RS09765	GO:0004725;GO:0035335	K01104	COG2365	T	protein-tyrosine-phosphatase [Lactobacillus acidophilus NCFM]	sp|P40289|Y669_CUPNH Putative tyrosine-protein phosphatase H16_A0669 OS=Cupriavidus necator (strain ATCC 17699 / H16 / DSM 428 / Stanier 337) GN=H16_A0669 PE=3 SV=2
gene-LBA_RS03745	1620.36	1789.33	1451.39	0.811134	-0.301987	0.00762369	0.0134631	gi|999999111|ref|NC_006814.3|	720753	720938	+	186	LBA_RS03745	GO:0006412;GO:0003735;GO:0008270;GO:0005840;GO:0019843	K02954	COG0199	J	30S ribosomal protein S14 [Lactobacillus acidophilus NCFM]	sp|Q1GBK5|RS14Z_LACDA 30S ribosomal protein S14 type Z OS=Lactobacillus delbrueckii subsp. bulgaricus (strain ATCC 11842 / DSM 20081) GN=rpsZ PE=3 SV=1
gene-LBA_RS06925	59.0841	81.6185	36.5497	0.447812	-1.15903	0.00781602	0.0137888	gi|999999111|ref|NC_006814.3|	1396186	1396557	-	372	LBA_RS06925	-	-	NOG110247	S	hypothetical protein LBA1407 [Lactobacillus acidophilus NCFM]	-
gene-LBA_RS07005	552.426	630.856	473.996	0.751354	-0.412434	0.00786646	0.0138637	gi|999999111|ref|NC_006814.3|	1412518	1413213	-	696	LBA_RS07005	-	-	COG4814	R	hypothetical protein LBA1425 [Lactobacillus acidophilus NCFM]	-
gene-LBA_RS03920	973.228	857.235	1089.22	1.27062	0.345535	0.00799708	0.0140797	gi|999999111|ref|NC_006814.3|	750576	751928	-	1353	LBA_RS03920	GO:0016874;GO:0009058;GO:0005524	K01928	COG0769	M	UDP-N-acetylmuramyl tripeptide synthetase [Lactobacillus acidophilus NCFM]	sp|C1A0X4|MURC_RHOE4 UDP-N-acetylmuramate--L-alanine ligase OS=Rhodococcus erythropolis (strain PR4 / NBRC 100887) GN=murC PE=3 SV=1
gene-LBA_RS00680	1103.51	1226.33	980.685	0.799691	-0.322486	0.00822788	0.0144714	gi|999999111|ref|NC_006814.3|	131764	132504	+	741	LBA_RS00680	GO:0003677;GO:0006355	-	NOG161579	S	hypothetical protein LBA0138 [Lactobacillus acidophilus NCFM]	-
gene-LBA_RS09545	231.19	298.744	163.636	0.547746	-0.868421	0.00829438	0.0145737	gi|999999111|ref|NC_006814.3|	1976310	1976687	+	378	LBA_RS09545	GO:0016021	-	COG4633	S	hypothetical protein LBA1964 [Lactobacillus acidophilus NCFM]	-
gene-LBA_RS02530	339.78	268.862	410.698	1.52754	0.611209	0.0085289	0.0149707	gi|999999111|ref|NC_006814.3|	473261	474388	+	1128	LBA_RS02530	GO:0005524;GO:0051301;GO:0003677	-	COG1674	D	DNA segregation ATPase [Lactobacillus acidophilus NCFM]	-
gene-LBA_RS01190	166.966	215.573	118.358	0.549041	-0.865015	0.00853954	0.0149743	gi|999999111|ref|NC_006814.3|	244094	244489	+	396	LBA_RS01190	GO:0016021	-	-	-	hypothetical protein [Lactobacillus acidophilus]	-
gene-LBA_RS07575	199.336	240.504	158.168	0.657652	-0.604604	0.00860528	0.0150744	gi|999999111|ref|NC_006814.3|	1536266	1536733	-	468	LBA_RS07575	GO:0003677;GO:0045892;GO:0005524;GO:0008270	K07738	COG1327	K	transcriptional regulator NrdR [Lactobacillus acidophilus NCFM]	sp|Q5FIW0|NRDR_LACAC Transcriptional repressor NrdR OS=Lactobacillus acidophilus (strain ATCC 700396 / NCK56 / N2 / NCFM) GN=nrdR PE=3 SV=1
gene-LBA_RS08360	90.3404	131.047	49.6336	0.378746	-1.4007	0.00877088	0.0153419	gi|999999111|ref|NC_006814.3|	1732095	1733576	-	1482	LBA_RS08360	GO:0005975;GO:0008706	K01223	COG2723	G	6-phospho-beta-glucosidase [Lactobacillus acidophilus NCFM]	sp|P40740|BGLH_BACSU Aryl-phospho-beta-D-glucosidase BglH OS=Bacillus subtilis (strain 168) GN=bglH PE=1 SV=2
gene-LBA_RS03200	934.214	1085.71	782.714	0.72092	-0.472088	0.00877561	0.0153419	gi|999999111|ref|NC_006814.3|	601981	603285	-	1305	LBA_RS03200	GO:0003333;GO:0015171;GO:0016021	K03294	COG0531	E	APC family amino acid-polyamine-organocation transporter [Lactobacillus acidophilus]	sp|O34739|STET_BACSU Serine/threonine exchanger SteT OS=Bacillus subtilis (strain 168) GN=steT PE=1 SV=1
gene-LBA_RS08375	931.674	1065.36	797.987	0.749029	-0.416907	0.00897255	0.0156705	gi|999999111|ref|NC_006814.3|	1736469	1740095	-	3627	LBA_RS08375	GO:0005576;GO:0016021	-	NOG113473;NOG194773	S	mucus binding protein precursor Mub [Lactobacillus acidophilus NCFM]	-
gene-LBA_RS07075	282.415	333.035	231.794	0.696004	-0.522833	0.00910845	0.0158919	gi|999999111|ref|NC_006814.3|	1423951	1426149	-	2199	LBA_RS07075	GO:0052692;GO:0005975	K07407	COG3345	G	alpha-galactosidase [Lactobacillus acidophilus NCFM]	sp|P43467|AGAL1_PEDPE Alpha-galactosidase 1 OS=Pediococcus pentosaceus GN=agaR PE=3 SV=1
gene-LBA_RS02945	163.298	200.603	125.994	0.628074	-0.670994	0.00925624	0.0161336	gi|999999111|ref|NC_006814.3|	547922	549256	-	1335	LBA_RS02945	GO:0016021;GO:0055085;GO:0005215	K02824	COG2233	F	uracil permease [Lactobacillus acidophilus NCFM]	sp|P41006|PYRP_BACCL Uracil permease OS=Bacillus caldolyticus GN=pyrP PE=3 SV=1
gene-LBA_RS06035	667.471	753.514	581.428	0.771621	-0.374035	0.00942822	0.016417	gi|999999111|ref|NC_006814.3|	1185188	1185832	+	645	LBA_RS06035	-	-	-	-	temperature-sensitive replication protein [Lactobacillus acidophilus NCFM]	-
gene-LBA_RS08190	428.89	493.424	364.357	0.738426	-0.437475	0.00981108	0.0170648	gi|999999111|ref|NC_006814.3|	1690349	1690924	-	576	LBA_RS08190	GO:0003746;GO:0005737;GO:0006414	K02356	COG0231	J	elongation factor P [Lactobacillus acidophilus NCFM]	sp|Q5FIJ4|EFP1_LACAC Elongation factor P 1 OS=Lactobacillus acidophilus (strain ATCC 700396 / NCK56 / N2 / NCFM) GN=efp1 PE=3 SV=1
gene-LBA_RS06370	143.842	100.076	187.608	1.87466	0.906632	0.00981987	0.0170648	gi|999999111|ref|NC_006814.3|	1264465	1264893	-	429	LBA_RS06370	GO:0016021;GO:0006810;GO:0000271	-	NOG102319	S	hypothetical protein [Lactobacillus acidophilus]	-
gene-LBA_RS03580	912.828	805.173	1020.48	1.26741	0.341881	0.0100073	0.0173732	gi|999999111|ref|NC_006814.3|	686371	687306	+	936	LBA_RS03580	GO:0006355;GO:0003677;GO:0004519;GO:0043937;GO:0090305	K09762	COG1481	K	hypothetical protein LBA0693 [Lactobacillus acidophilus NCFM]	sp|Q5FL56|WHIA_LACAC Putative sporulation transcription regulator WhiA OS=Lactobacillus acidophilus (strain ATCC 700396 / NCK56 / N2 / NCFM) GN=whiA PE=3 SV=1
gene-LBA_RS05575	1515.74	1332.46	1699.02	1.2751	0.35061	0.0100633	0.017453	gi|999999111|ref|NC_006814.3|	1088788	1089342	+	555	LBA_RS05575	GO:0016021	K07038	NOG101555	R	hypothetical protein [Lactobacillus acidophilus]	-
gene-LBA_RS08550	585.347	506.911	663.783	1.30947	0.38898	0.0102891	0.0178269	gi|999999111|ref|NC_006814.3|	1780996	1781550	-	555	LBA_RS08550	GO:0016798;GO:0008152	-	COG0791	M	glycosidase [Lactobacillus acidophilus NCFM]	sp|P13692|P54_ENTFC Protein P54 OS=Enterococcus faecium PE=3 SV=2
gene-LBA_RS03785	69.0923	91.8245	46.3602	0.504879	-0.985991	0.0103359	0.0178903	gi|999999111|ref|NC_006814.3|	725459	726061	+	603	LBA_RS03785	GO:0016021	K02248	-	-	hypothetical protein LBA0739 [Lactobacillus acidophilus NCFM]	-
gene-LBA_RS08670	1402.74	1544.98	1260.5	0.815864	-0.2936	0.010512	0.018177	gi|999999111|ref|NC_006814.3|	1799934	1800581	-	648	LBA_RS08670	GO:0016887;GO:0005524	K02074	COG1121	P	zinc ABC transporter ATPase [Lactobacillus acidophilus NCFM]	sp|Q926D8|ZURA_LISIN Zinc uptake system ATP-binding protein ZurA OS=Listeria innocua serovar 6a (strain CLIP 11262) GN=zurA PE=3 SV=1
gene-LBA_RS00685	1394.16	1250.76	1537.57	1.22931	0.297846	0.0106962	0.0184772	gi|999999111|ref|NC_006814.3|	132595	133728	+	1134	LBA_RS00685	GO:0016021	-	COG5438	S	hypothetical protein LBA0139 [Lactobacillus acidophilus NCFM]	-
gene-LBA_RS04690	1466.71	1615.09	1318.33	0.816257	-0.292904	0.0109662	0.0189249	gi|999999111|ref|NC_006814.3|	898045	899745	-	1701	LBA_RS04690	GO:0055085;GO:0016887;GO:0005524;GO:0016820	K16786	COG1122	P	ABC transporter ATP-binding protein [Lactobacillus acidophilus NCFM]	sp|Q74I62|Y1704_LACJO Putative ABC transporter ATP-binding protein LJ_1704 OS=Lactobacillus johnsonii (strain CNCM I-12250 / La1 / NCC 533) GN=LJ_1704 PE=3 SV=1
gene-LBA_RS07245	58.3182	78.9957	37.6406	0.476489	-1.06948	0.0111307	0.0191898	gi|999999111|ref|NC_006814.3|	1463005	1463913	-	909	LBA_RS07245	GO:0016787;GO:0008152	-	COG0657	I	sugar hydrolase [Lactobacillus acidophilus NCFM]	sp|P26223|XYNB_BUTFI Endo-1,4-beta-xylanase B OS=Butyrivibrio fibrisolvens GN=xynB PE=3 SV=1
gene-LBA_RS09310	1550.56	1705.36	1395.77	0.818457	-0.289022	0.0112944	0.0194528	gi|999999111|ref|NC_006814.3|	1924537	1927068	+	2532	LBA_RS09310	GO:0005886;GO:0016021	K02004	COG0577	V	ABC transporter permease [Lactobacillus acidophilus NCFM]	-
gene-LBA_RS08480	2095.09	2292.62	1897.55	0.827675	-0.272863	0.0113565	0.0195403	gi|999999111|ref|NC_006814.3|	1764367	1765023	-	657	LBA_RS08480	-	-	NOG82750	M	hypothetical protein LBA1729 [Lactobacillus acidophilus NCFM]	-
gene-LBA_RS08180	303.18	424.752	181.608	0.427562	-1.22579	0.0114385	0.019662	gi|999999111|ref|NC_006814.3|	1689221	1689583	+	363	LBA_RS08180	GO:0016021	K08987	COG3759;NOG102541	S	hypothetical protein LBA1666 [Lactobacillus acidophilus NCFM]	sp|Q02009|YPAA_LACLA Uncharacterized protein YpaA OS=Lactococcus lactis subsp. lactis (strain IL1403) GN=ypaA PE=4 SV=1
gene-LBA_RS04955	564.115	640.06	488.171	0.762696	-0.39082	0.0116355	0.019981	gi|999999111|ref|NC_006814.3|	953791	954648	+	858	LBA_RS04955	GO:0009294	K04096	COG0758	L	DNA processing protein subunit A [Lactobacillus acidophilus NCFM]	sp|P39813|SMF_BACSU Protein smf OS=Bacillus subtilis (strain 168) GN=smf PE=1 SV=2
gene-LBA_RS02505	2134.44	2337.58	1931.3	0.826194	-0.275448	0.0116561	0.0199966	gi|999999111|ref|NC_006814.3|	468352	470100	+	1749	LBA_RS02505	GO:0005524	-	proNOG45596;NOG41988	R	hypothetical protein LBA0476 [Lactobacillus acidophilus NCFM]	-
gene-LBA_RS08430	857.709	758.161	957.258	1.26261	0.336404	0.0118185	0.0202553	gi|999999111|ref|NC_006814.3|	1752104	1753225	-	1122	LBA_RS08430	GO:0016021	-	-	-	mutant sensor protein [Lactobacillus acidophilus NCFM]	-
gene-LBA_RS05060	2031.8	1845.96	2217.64	1.20135	0.264657	0.0119049	0.0203833	gi|999999111|ref|NC_006814.3|	978443	980977	+	2535	LBA_RS05060	GO:0016887;GO:0005524	K03701	COG0178	L	excinuclease subunit A [Lactobacillus acidophilus NCFM]	sp|Q8EUL1|UVRA_MYCPE UvrABC system protein A OS=Mycoplasma penetrans (strain HF-2) GN=uvrA PE=3 SV=1
gene-LBA_RS05520	171.037	207.902	134.171	0.64536	-0.631823	0.0119232	0.0203947	gi|999999111|ref|NC_006814.3|	1079691	1080149	+	459	LBA_RS05520	GO:0055114;GO:0010181;GO:0016491	-	-	-	hypothetical protein LBA1097 [Lactobacillus acidophilus NCFM]	-
gene-LBA_RS05805	434.937	497.363	372.51	0.748971	-0.417018	0.0119642	0.0204447	gi|999999111|ref|NC_006814.3|	1134698	1135333	+	636	LBA_RS05805	GO:0090305;GO:0006281;GO:0006310;GO:0005737;GO:0000287;GO:0004519;GO:0007059;GO:0003676	K03700	COG3331	R	recombination protein RecU [Lactobacillus acidophilus]	sp|Q5FJX7|RECU_LACAC Holliday junction resolvase RecU OS=Lactobacillus acidophilus (strain ATCC 700396 / NCK56 / N2 / NCFM) GN=recU PE=3 SV=1
gene-LBA_RS06705	383.735	442.934	324.537	0.732698	-0.448709	0.0122814	0.0209507	gi|999999111|ref|NC_006814.3|	1331238	1332815	-	1578	LBA_RS06705	GO:0005524;GO:0042626;GO:0055085;GO:0016021	-	COG1132	V	ABC transporter ATP-binding protein/permease [Lactobacillus acidophilus NCFM]	sp|Q03727|COMA_STRPN Transport/processing ATP-binding protein ComA OS=Streptococcus pneumoniae serotype 4 (strain ATCC BAA-334 / TIGR4) GN=comA PE=3 SV=3
gene-LBA_RS05255	308.632	257.851	359.414	1.39388	0.479108	0.0122928	0.0209507	gi|999999111|ref|NC_006814.3|	1031592	1032332	+	741	LBA_RS05255	GO:0003333;GO:0015426;GO:0005524	K02028	COG1126	E	glutamine ABC transporter ATP-binding protein [Lactobacillus acidophilus NCFM]	sp|P48243|GLUA_CORGL Glutamate transport ATP-binding protein GluA OS=Corynebacterium glutamicum (strain ATCC 13032 / DSM 20300 / JCM 1318 / LMG 3730 / NCIMB 10025) GN=gluA PE=3 SV=2
gene-LBA_RS00380	410.281	349.823	470.738	1.34565	0.428301	0.0122964	0.0209507	gi|999999111|ref|NC_006814.3|	74379	75971	+	1593	LBA_RS00380	GO:0005524;GO:0042626;GO:0016021;GO:0055085	-	COG1132	V	ABC transporter bacteriocin [Lactobacillus acidophilus NCFM]	sp|Q0P9C4|PGLK_CAMJE Protein glycosylation K OS=Campylobacter jejuni subsp. jejuni serotype O:2 (strain NCTC 11168) GN=pglK PE=1 SV=1
gene-LBA_RS07105	1076.56	963.528	1189.59	1.23462	0.304064	0.0124361	0.0211682	gi|999999111|ref|NC_006814.3|	1431437	1431871	-	435	LBA_RS07105	GO:0006355;GO:0003677	-	NOG71910	K	transcriptional regulator family protein [Lactobacillus acidophilus NCFM]	-
gene-LBA_RS08860	3357.34	3072.23	3642.44	1.1856	0.245621	0.0124503	0.0211716	gi|999999111|ref|NC_006814.3|	1830853	1831602	-	750	LBA_RS08860	GO:0006520;GO:0047689	K01779	COG1794	E	aspartate racemase [Lactobacillus acidophilus NCFM]	sp|P29079|RACD_ENTFC Aspartate racemase OS=Enterococcus faecium PE=1 SV=1
gene-LBA_RS03425	1181.43	1058.7	1304.15	1.23184	0.300816	0.0124759	0.0211945	gi|999999111|ref|NC_006814.3|	646443	647657	+	1215	LBA_RS03425	GO:0008233;GO:0006508;GO:0046872	-	COG0612	O	Zn-dependent peptidase [Lactobacillus acidophilus]	sp|Q68XF0|Y210_RICTY Uncharacterized zinc protease RT0210 OS=Rickettsia typhi (strain ATCC VR-144 / Wilmington) GN=RT0210 PE=3 SV=1
gene-LBA_RS06585	1053.77	1168.29	939.262	0.803966	-0.314794	0.0126458	0.0214621	gi|999999111|ref|NC_006814.3|	1310045	1310896	-	852	LBA_RS06585	GO:0006164;GO:0004488;GO:0004477;GO:0009396;GO:0035999;GO:0055114;GO:0009086;GO:0000105	K01491	COG0190	H	bifunctional 5,10-methylene-tetrahydrofolate dehydrogenase/ 5,10-methylene-tetrahydrofolate cyclohydrolase [Lactobacillus acidophilus NCFM]	sp|Q5FJG5|FOLD_LACAC Bifunctional protein FolD OS=Lactobacillus acidophilus (strain ATCC 700396 / NCK56 / N2 / NCFM) GN=folD PE=3 SV=1
gene-LBA_RS02775	512.275	442.04	582.51	1.31778	0.398104	0.01279	0.0216858	gi|999999111|ref|NC_006814.3|	520806	521114	+	309	LBA_RS02775	GO:0006450;GO:0050567;GO:0016740;GO:0005524	K02435	COG0721	J	Glu-tRNA(Gln) amidotransferase subunit C [Lactobacillus acidophilus NCFM]	sp|Q5FLL2|GATC_LACAC Aspartyl/glutamyl-tRNA(Asn/Gln) amidotransferase subunit C OS=Lactobacillus acidophilus (strain ATCC 700396 / NCK56 / N2 / NCFM) GN=gatC PE=3 SV=1
gene-LBA_RS00170	797.509	889.778	705.24	0.792602	-0.335332	0.0129205	0.0218857	gi|999999111|ref|NC_006814.3|	29358	30182	-	825	LBA_RS00170	GO:0046677;GO:0046353	K00662	COG2746	V	aminoglycoside N3-acetyltransferase [Lactobacillus acidophilus NCFM]	sp|O32003|YOKD_BACSU SPBc2 prophage-derived aminoglycoside N(3&apos;)-acetyltransferase-like protein YokD OS=Bacillus subtilis (strain 168) GN=yokD PE=1 SV=1
gene-LBA_RS05310	127.781	158.463	97.0992	0.612756	-0.706615	0.0132852	0.0224817	gi|999999111|ref|NC_006814.3|	1040439	1041062	+	624	LBA_RS05310	GO:0016021;GO:0055085;GO:0005524;GO:0042626	-	COG1051	F	mutator protein [Lactobacillus acidophilus NCFM]	sp|C0SPC3|YJHB_BACSU Putative ADP-ribose pyrophosphatase YjhB OS=Bacillus subtilis (strain 168) GN=yjhB PE=3 SV=1
gene-LBA_RS01530	1407.43	1265.84	1549.03	1.22372	0.291274	0.0133846	0.0226279	gi|999999111|ref|NC_006814.3|	301656	301877	+	222	LBA_RS01530	GO:0005737;GO:0043022;GO:0019843;GO:0003743;GO:0006413	K02518	COG0361	J	translation initiation factor IF-1 [Lactobacillus acidophilus NCFM]	sp|Q5FM69|IF1_LACAC Translation initiation factor IF-1 OS=Lactobacillus acidophilus (strain ATCC 700396 / NCK56 / N2 / NCFM) GN=infA PE=3 SV=1
gene-LBA_RS00705	1754.76	1539.9	1969.62	1.27906	0.355082	0.0134382	0.0226964	gi|999999111|ref|NC_006814.3|	138898	140052	+	1155	LBA_RS00705	GO:0008448;GO:0006044;GO:0005975	K01443	COG1820	G	n-acetylglucosamine-6-P deacetylase [Lactobacillus acidophilus NCFM]	sp|P96166|NAGA_VIBFU N-acetylglucosamine-6-phosphate deacetylase OS=Vibrio furnissii GN=manD PE=3 SV=1
gene-LBA_RS02490	364.286	419.85	308.722	0.735315	-0.443566	0.0135686	0.0228946	gi|999999111|ref|NC_006814.3|	462687	463445	+	759	LBA_RS02490	GO:0016491;GO:0055114	-	COG0778	C	NADPH-flavin oxidoreductase [Lactobacillus acidophilus NCFM]	sp|Q49UU0|NFRA_STAS1 NADPH-dependent oxidoreductase OS=Staphylococcus saprophyticus subsp. saprophyticus (strain ATCC 15305 / DSM 20229) GN=nfrA PE=3 SV=1
gene-LBA_RS03130	1882.68	2056.48	1708.88	0.830971	-0.26713	0.0140036	0.0236056	gi|999999111|ref|NC_006814.3|	587713	588561	+	849	LBA_RS03130	GO:0006629;GO:0006508;GO:0008233	-	COG4667	R	serine protease [Lactobacillus acidophilus NCFM]	sp|P39407|YJJU_ECOLI Uncharacterized protein YjjU OS=Escherichia coli (strain K12) GN=yjjU PE=3 SV=1
gene-LBA_RS06975	73.3551	50.7156	95.9946	1.8928	0.920523	0.0140385	0.0236417	gi|999999111|ref|NC_006814.3|	1406284	1406796	-	513	LBA_RS06975	GO:0016021	-	NOG73463	S	hypothetical protein LBA1417 [Lactobacillus acidophilus NCFM]	-
gene-LBA_RS08045	1206.88	1330.51	1083.24	0.814155	-0.296624	0.0141232	0.0237613	gi|999999111|ref|NC_006814.3|	1658853	1659809	-	957	LBA_RS08045	GO:0008800	K17836	-	-	beta-lactamase [Lactobacillus acidophilus NCFM]	-
gene-LBA_RS08865	7694.54	7109.69	8279.39	1.16452	0.219739	0.0141581	0.0237971	gi|999999111|ref|NC_006814.3|	1831613	1833184	-	1572	LBA_RS08865	GO:0051301;GO:0000287;GO:0005737;GO:0071555;GO:0008360;GO:0005524;GO:0009252;GO:0016881;GO:0007049	K01928	COG0769	M	UDP-N-acetylmuramoylalanyl-D-glutamate--2,6-diaminopimelate ligase [Lactobacillus acidophilus]	sp|Q5FI54|MURE_LACAC UDP-N-acetylmuramyl-tripeptide synthetase OS=Lactobacillus acidophilus (strain ATCC 700396 / NCK56 / N2 / NCFM) GN=murE PE=3 SV=1
gene-LBA_RS00345	410.01	350.432	469.588	1.34003	0.422261	0.0142013	0.0238467	gi|999999111|ref|NC_006814.3|	68304	69173	-	870	LBA_RS00345	GO:0016746;GO:0016798;GO:0008152	-	NOG52409	R	phospho-beta-glycosidase [Lactobacillus acidophilus NCFM]	-
gene-LBA_RS04820	3634.97	5010.76	2259.18	0.450866	-1.14923	0.014341	0.024058	gi|999999111|ref|NC_006814.3|	927150	927338	+	189	LBA_RS04820	GO:0006412;GO:0003735;GO:0015934	K02911	COG0333	J	50S ribosomal protein L32 [Lactobacillus acidophilus NCFM]	sp|Q5FKH0|RL32_LACAC 50S ribosomal protein L32 OS=Lactobacillus acidophilus (strain ATCC 700396 / NCK56 / N2 / NCFM) GN=rpmF PE=3 SV=1
gene-LBA_RS07705	278.018	325.305	230.731	0.709277	-0.495579	0.0143862	0.0241108	gi|999999111|ref|NC_006814.3|	1567115	1568557	-	1443	LBA_RS07705	GO:0005975;GO:0008706	K01223	COG2723	G	beta-glucosidase [Lactobacillus acidophilus NCFM]	sp|Q46130|ABGA_CLOLO 6-phospho-beta-glucosidase OS=Clostridium longisporum GN=abgA PE=3 SV=1
gene-LBA_RS05760	1069.46	1182.23	956.676	0.80921	-0.305414	0.0144269	0.0241557	gi|999999111|ref|NC_006814.3|	1126123	1127178	-	1056	LBA_RS05760	GO:0004088	K01956	COG0505	F	carbamoyl phosphate synthase small subunit [Lactobacillus acidophilus NCFM]	sp|P63735|CARA_STRP1 Carbamoyl-phosphate synthase small chain OS=Streptococcus pyogenes serotype M1 GN=carA PE=3 SV=1
gene-LBA_RS03185	1500.08	1728.75	1271.41	0.73545	-0.4433	0.0145288	0.0243031	gi|999999111|ref|NC_006814.3|	598461	599813	+	1353	LBA_RS03185	GO:0016021;GO:0050660;GO:0055114;GO:0016614	-	COG1253	P	transporter [Lactobacillus acidophilus NCFM]	sp|P54505|YQHB_BACSU UPF0053 protein YqhB OS=Bacillus subtilis (strain 168) GN=yqhB PE=3 SV=1
gene-LBA_RS05855	359.503	306.111	412.895	1.34884	0.431723	0.0146021	0.0244022	gi|999999111|ref|NC_006814.3|	1151965	1152927	+	963	LBA_RS05855	GO:0019287;GO:0005524;GO:0005829;GO:0004163	K01597	COG3407	I	mevalonate diphosphate decarboxylase [Lactobacillus acidophilus NCFM]	sp|Q6BY07|MVD1_DEBHA Diphosphomevalonate decarboxylase OS=Debaryomyces hansenii (strain ATCC 36239 / CBS 767 / JCM 1990 / NBRC 0083 / IGC 2968) GN=MVD1 PE=3 SV=2
gene-LBA_RS01295	1775.34	1611.68	1939	1.20309	0.266744	0.0148007	0.0247103	gi|999999111|ref|NC_006814.3|	259725	260855	+	1131	LBA_RS01295	GO:0008784;GO:0030170;GO:0030632	K01775	COG0787	M	ala racemase [Lactobacillus acidophilus NCFM]	sp|Q5FMB2|ALR_LACAC Alanine racemase OS=Lactobacillus acidophilus (strain ATCC 700396 / NCK56 / N2 / NCFM) GN=alr PE=3 SV=1
gene-LBA_RS04795	13678.6	14686	12671.2	0.862805	-0.212894	0.0148217	0.0247218	gi|999999111|ref|NC_006814.3|	921804	923105	+	1302	LBA_RS04795	GO:0005525;GO:0003924;GO:0000287;GO:0005737;GO:0042254	K03979	COG0536	R	GTPase ObgE [Lactobacillus acidophilus NCFM]	sp|Q5FKH5|OBG_LACAC GTPase obg OS=Lactobacillus acidophilus (strain ATCC 700396 / NCK56 / N2 / NCFM) GN=obg PE=3 SV=1
gene-LBA_RS04895	12426.4	11502.2	13350.5	1.16069	0.214982	0.0151618	0.0252648	gi|999999111|ref|NC_006814.3|	941963	943174	+	1212	LBA_RS04895	GO:0006412;GO:0003735;GO:0003723;GO:0005840	K02945	COG0539	J	30S ribosomal protein S1 [Lactobacillus acidophilus NCFM]	sp|P50889|RS1_LEULA 30S ribosomal protein S1 OS=Leuconostoc lactis GN=rps1 PE=2 SV=2
gene-LBA_RS08585	634.506	712.671	556.342	0.780644	-0.357264	0.0153293	0.0255195	gi|999999111|ref|NC_006814.3|	1786486	1787019	-	534	LBA_RS08585	-	-	-	-	hypothetical protein LBA1751 [Lactobacillus acidophilus NCFM]	-
gene-LBA_RS05980	658.206	576.3	740.112	1.28425	0.360925	0.0153547	0.0255374	gi|999999111|ref|NC_006814.3|	1176062	1176979	-	918	LBA_RS05980	GO:0006426;GO:0005524;GO:0005737;GO:0004820	K01878	COG0752	J	glycyl-tRNA synthetase subunit alpha [Lactobacillus acidophilus NCFM]	sp|Q38XA0|SYGA_LACSS Glycine--tRNA ligase alpha subunit OS=Lactobacillus sakei subsp. sakei (strain 23K) GN=glyQ PE=3 SV=1
gene-LBA_RS03145	815.601	942.87	688.332	0.730039	-0.453955	0.0159058	0.0264288	gi|999999111|ref|NC_006814.3|	590857	592050	+	1194	LBA_RS03145	GO:0016021	K07052	NOG103603	R	hypothetical protein LA14_0633 [Lactobacillus acidophilus La-14]	-
gene-LBA_RS08380	1521.94	1702.11	1341.76	0.788292	-0.343199	0.0159933	0.0265273	gi|999999111|ref|NC_006814.3|	1740378	1743935	-	3558	LBA_RS08380	GO:0051060;GO:0016020;GO:0030246;GO:0005975	K01200	COG1523	G	thermostable pullulanase [Lactobacillus acidophilus NCFM]	sp|C0SPA0|PULA_BACSU Pullulanase OS=Bacillus subtilis (strain 168) GN=amyX PE=1 SV=1
gene-LBA_RS09395	376.015	430.783	321.247	0.745729	-0.423277	0.0159955	0.0265273	gi|999999111|ref|NC_006814.3|	1942398	1943567	+	1170	LBA_RS09395	GO:1902600;GO:0015299;GO:0016021	-	COG0475	P	Na-H antiporter [Lactobacillus acidophilus NCFM]	sp|P26235|NAPA_ENTHR Na(+)/H(+) antiporter OS=Enterococcus hirae GN=napA PE=3 SV=1
gene-LBA_RS02825	116.263	144.721	87.8048	0.606719	-0.7209	0.0162519	0.0269269	gi|999999111|ref|NC_006814.3|	532360	532590	+	231	LBA_RS02825	GO:0030001;GO:0046872;GO:0016787	-	COG2608	P	heavy-metal-transporting ATPase [Lactobacillus acidophilus NCFM]	sp|O32221|COPZ_BACSU Copper chaperone CopZ OS=Bacillus subtilis (strain 168) GN=copZ PE=1 SV=1
gene-LBA_RS02500	2177.63	2368.79	1986.47	0.838602	-0.253942	0.0166811	0.0276118	gi|999999111|ref|NC_006814.3|	463844	468349	+	4506	LBA_RS02500	GO:0006304;GO:0004519;GO:0005524;GO:0090305;GO:0032259;GO:0008168;GO:0003677	-	NOG03032	V	restriction endonuclease [Lactobacillus acidophilus NCFM]	sp|P75452|Y110_MYCPN Uncharacterized protein MPN_110 OS=Mycoplasma pneumoniae (strain ATCC 29342 / M129) GN=MPN_110 PE=4 SV=1
gene-LBA_RS03945	2394.78	2652.58	2136.99	0.805627	-0.311816	0.0168858	0.0279241	gi|999999111|ref|NC_006814.3|	755699	756328	+	630	LBA_RS03945	GO:0044206;GO:0000287;GO:0006223;GO:0005525;GO:0004845	K00761	COG0035	F	uracil phosphoribosyltransferase [Lactobacillus acidophilus NCFM]	sp|Q9RGY8|UPP_LACAC Uracil phosphoribosyltransferase OS=Lactobacillus acidophilus (strain ATCC 700396 / NCK56 / N2 / NCFM) GN=upp PE=3 SV=2
gene-LBA_RS08065	303.93	255.523	352.337	1.37889	0.463504	0.0172542	0.0285061	gi|999999111|ref|NC_006814.3|	1663498	1664322	-	825	LBA_RS08065	GO:0005886;GO:0006810;GO:0016021	K02026	COG0395	G	sugar ABC transporter [Lactobacillus acidophilus NCFM]	sp|Q1CBH3|UGPE_YERPA sn-glycerol-3-phosphate transport system permease protein UgpE OS=Yersinia pestis bv. Antiqua (strain Antiqua) GN=ugpE PE=3 SV=1
gene-LBA_RS07825	1076.39	965.394	1187.39	1.22995	0.298602	0.0175428	0.0289555	gi|999999111|ref|NC_006814.3|	1592758	1594443	-	1686	LBA_RS07825	GO:0005737;GO:0004814;GO:0006420;GO:0005524	K01887	COG0018	J	arginyl-tRNA synthetase [Lactobacillus acidophilus NCFM]	sp|Q5FIQ9|SYR_LACAC Arginine--tRNA ligase OS=Lactobacillus acidophilus (strain ATCC 700396 / NCK56 / N2 / NCFM) GN=argS PE=3 SV=1
gene-LBA_RS01755	40.4448	56.3441	24.5455	0.435635	-1.19881	0.0176581	0.0291183	gi|999999111|ref|NC_006814.3|	338586	338753	+	168	LBA_RS01755	GO:0005622;GO:0009306;GO:0005886;GO:0006605;GO:0015450;GO:0065002;GO:0043952;GO:0016021	K03073	NOG102062	U	preprotein translocase subunit SecE [Lactobacillus acidophilus NCFM]	-
gene-LBA_RS06885	253.993	296.907	211.079	0.710926	-0.492229	0.0177445	0.0292331	gi|999999111|ref|NC_006814.3|	1388810	1389691	+	882	LBA_RS06885	GO:0006094;GO:0003941	K01752	COG1760	E	L-serine dehydratase subunit alpha [Lactobacillus acidophilus NCFM]	sp|O34607|SDHA_BACSU Probable L-serine dehydratase, alpha chain OS=Bacillus subtilis (strain 168) GN=sdaAA PE=3 SV=1
gene-LBA_RS09615	34.1453	48.6528	19.6378	0.403632	-1.30889	0.0179947	0.0296173	gi|999999111|ref|NC_006814.3|	1992974	1993114	-	141	LBA_RS09615	GO:0006412;GO:0003735;GO:0005840	K02914	COG0230	J	50S ribosomal protein l34 [Lactobacillus crispatus ST1]	sp|Q5FHQ2|RL34_LACAC 50S ribosomal protein L34 OS=Lactobacillus acidophilus (strain ATCC 700396 / NCK56 / N2 / NCFM) GN=rpmH PE=3 SV=1
gene-LBA_RS05025	123.541	152.717	94.366	0.617916	-0.694517	0.0181544	0.0298519	gi|999999111|ref|NC_006814.3|	968367	969839	-	1473	LBA_RS05025	GO:0016021;GO:0003333;GO:0015171	-	COG0531	E	amino acid permease [Lactobacillus acidophilus NCFM]	sp|P75835|YCAM_ECOLI Inner membrane transporter YcaM OS=Escherichia coli (strain K12) GN=ycaM PE=1 SV=2
gene-LBA_RS06870	36.4351	51.5996	21.2705	0.412222	-1.27851	0.0183961	0.030221	gi|999999111|ref|NC_006814.3|	1386774	1387625	+	852	LBA_RS06870	GO:0016021	K02073	COG1464	P	outer membrane lipoprotein [Lactobacillus acidophilus NCFM]	sp|P31728|METQ_HAEIN Probable D-methionine-binding lipoprotein MetQ OS=Haemophilus influenzae (strain ATCC 51907 / DSM 11121 / KW20 / Rd) GN=metQ PE=1 SV=2
gene-LBA_RS08415	546.097	478.002	614.192	1.28492	0.361674	0.0185694	0.0304768	gi|999999111|ref|NC_006814.3|	1749255	1749401	-	147	LBA_RS08415	-	-	-	-	-	-
gene-LBA_RS02090	1079.43	969.844	1189.02	1.22599	0.29395	0.0185922	0.0304856	gi|999999111|ref|NC_006814.3|	400874	401677	+	804	LBA_RS02090	GO:0008360;GO:0071555;GO:0009252;GO:0008881	K01776	COG0796	M	gluracemase [Lactobacillus acidophilus NCFM]	sp|Q5FLV8|MURI_LACAC Glutamate racemase OS=Lactobacillus acidophilus (strain ATCC 700396 / NCK56 / N2 / NCFM) GN=murI PE=3 SV=1
gene-LBA_RS08365	175.468	228.755	122.18	0.534108	-0.904798	0.0186854	0.0306097	gi|999999111|ref|NC_006814.3|	1733589	1735466	-	1878	LBA_RS08365	GO:0016301;GO:0005886;GO:0034219;GO:0008982;GO:0016021;GO:0009401;GO:0016310	K02755	COG1263	G	beta-glucoside permease [Lactobacillus acidophilus NCFM]	sp|P40739|PTV3B_BACSU PTS system beta-glucoside-specific EIIBCA component OS=Bacillus subtilis (strain 168) GN=bglP PE=3 SV=2
gene-LBA_RS06290	2625.83	2949.9	2301.76	0.780282	-0.357933	0.0187776	0.0307317	gi|999999111|ref|NC_006814.3|	1247061	1247786	-	726	LBA_RS06290	GO:0005524;GO:0046939;GO:0005737;GO:0044210;GO:0033862	K09903	COG0528	F	uridylate kinase [Lactobacillus acidophilus NCFM]	sp|Q5FJM5|PYRH_LACAC Uridylate kinase OS=Lactobacillus acidophilus (strain ATCC 700396 / NCK56 / N2 / NCFM) GN=pyrH PE=3 SV=1
gene-LBA_RS01740	196.122	232.979	159.264	0.683598	-0.54878	0.0190093	0.0310819	gi|999999111|ref|NC_006814.3|	335494	336375	-	882	LBA_RS01740	GO:0003700;GO:0043565;GO:0006355	-	NOG14492	K	transcriptional regulator [Lactobacillus acidophilus NCFM]	sp|Q56143|SOXS_SALTY Regulatory protein SoxS OS=Salmonella typhimurium (strain LT2 / SGSC1412 / ATCC 700720) GN=soxS PE=3 SV=2
gene-LBA_RS04890	2264.73	2072.76	2456.71	1.18523	0.245172	0.0192696	0.0314779	gi|999999111|ref|NC_006814.3|	941216	941878	+	663	LBA_RS04890	GO:0046939;GO:0005524;GO:0004127;GO:0006220;GO:0005737	K00945	COG0283	F	cytidin monophosphate kinase [Lactobacillus acidophilus]	sp|Q74JL8|KCY_LACJO Cytidylate kinase OS=Lactobacillus johnsonii (strain CNCM I-12250 / La1 / NCC 533) GN=cmk PE=3 SV=1
gene-LBA_RS01070	7487.78	8034.83	6940.72	0.863828	-0.211184	0.0196977	0.0321472	gi|999999111|ref|NC_006814.3|	218744	220429	+	1686	LBA_RS01070	GO:0009405	-	-	-	hypothetical protein LA14_0219 [Lactobacillus acidophilus La-14]	sp|P35829|SLAP_LACAC S-layer protein OS=Lactobacillus acidophilus (strain ATCC 700396 / NCK56 / N2 / NCFM) GN=slpA PE=1 SV=1
gene-LBA_RS07240	114.937	142.059	87.8144	0.618156	-0.693958	0.0199002	0.0324472	gi|999999111|ref|NC_006814.3|	1462502	1462948	-	447	LBA_RS07240	GO:0005975;GO:0046872;GO:0016740;GO:0016810	-	COG3394	S	cellobiose phosphotransferase [Lactobacillus acidophilus NCFM]	sp|A2BIR6|YDJC_DANRE UPF0249 protein ydjC homolog OS=Danio rerio GN=ydjc PE=3 SV=1
gene-LBA_RS09000	995.644	1119.62	871.665	0.778534	-0.361169	0.0199328	0.03247	gi|999999111|ref|NC_006814.3|	1857013	1858221	+	1209	LBA_RS09000	GO:0016740;GO:0016021	-	COG1376	S	hypothetical protein LBA1846 [Lactobacillus acidophilus NCFM]	-
gene-LBA_RS07250	340.521	425.803	255.24	0.599432	-0.738332	0.0203972	0.0331955	gi|999999111|ref|NC_006814.3|	1463916	1466120	-	2205	LBA_RS07250	GO:0034219;GO:0009401;GO:0005886;GO:0016301;GO:0103111;GO:0016310;GO:0016021;GO:0008982	K02757	COG1263	G	PTS systen transporter subunit IIABC [Lactobacillus acidophilus NCFM]	sp|Q9KF90|PTV3B_BACHD PTS system beta-glucoside-specific EIIBCA component OS=Bacillus halodurans (strain ATCC BAA-125 / DSM 18197 / FERM 7344 / JCM 9153 / C-125) GN=bglP PE=3 SV=1
gene-LBA_RS06280	1041.63	1146.17	937.088	0.817586	-0.290558	0.0205758	0.0334548	gi|999999111|ref|NC_006814.3|	1245766	1246500	-	735	LBA_RS06280	GO:0000287;GO:0008834	K00806	COG0020	I	undecaprenyl pyrophosphate synthase [Lactobacillus acidophilus NCFM]	sp|Q5FJM7|ISPT_LACAC Isoprenyl transferase OS=Lactobacillus acidophilus (strain ATCC 700396 / NCK56 / N2 / NCFM) GN=uppS PE=3 SV=1
gene-LBA_RS05770	161.945	199.533	124.358	0.623245	-0.682128	0.020877	0.033913	gi|999999111|ref|NC_006814.3|	1128084	1128548	-	465	LBA_RS05770	GO:0006508;GO:0016021;GO:0004190;GO:0005886	K03101	COG0597	MU	lipoprotein signal peptidase [Lactobacillus acidophilus NCFM]	sp|Q043I1|LSPA_LACGA Lipoprotein signal peptidase OS=Lactobacillus gasseri (strain ATCC 33323 / DSM 20243) GN=lspA PE=3 SV=1
gene-LBA_RS00225	344.456	395.47	293.442	0.742009	-0.430491	0.0211142	0.0342664	gi|999999111|ref|NC_006814.3|	40163	41515	+	1353	LBA_RS00225	GO:0008643;GO:0055085;GO:0016021	K16211	COG0477	G	sugar transporter [Lactobacillus acidophilus NCFM]	sp|Q9FE59|SUC4_ARATH Sucrose transport protein SUC4 OS=Arabidopsis thaliana GN=SUC4 PE=1 SV=2
gene-LBA_RS01090	193.608	249.236	137.98	0.553612	-0.853053	0.0211939	0.0343636	gi|999999111|ref|NC_006814.3|	224196	225521	+	1326	LBA_RS01090	GO:0034219;GO:0005886;GO:0009401;GO:0008982;GO:0016021	K02761	COG1455	G	cellobiose-specific PTS IIC [Lactobacillus acidophilus]	sp|P46317|PTJC_BACSU Lichenan permease IIC component OS=Bacillus subtilis (strain 168) GN=licC PE=2 SV=1
gene-LBA_RS00230	342.915	452.924	232.906	0.514227	-0.959524	0.021216	0.0343676	gi|999999111|ref|NC_006814.3|	41634	41990	-	357	LBA_RS00230	-	-	-	-	hypothetical protein LBA0046 [Lactobacillus acidophilus NCFM]	-
gene-LBA_RS04545	1275.77	1156.91	1394.63	1.20548	0.269606	0.0213579	0.0345654	gi|999999111|ref|NC_006814.3|	868637	869212	-	576	LBA_RS04545	GO:0016021	-	NOG101280	R	hypothetical protein LBA0891 [Lactobacillus acidophilus NCFM]	-
gene-LBA_RS06185	18738.4	20352.1	17124.7	0.841422	-0.249099	0.0213847	0.0345765	gi|999999111|ref|NC_006814.3|	1220877	1221566	-	690	LBA_RS06185	GO:0016021	K07284	COG3764	M	sortase [Lactobacillus acidophilus NCFM]	sp|P94587|YWPE_BACSU Putative cysteine protease YwpE OS=Bacillus subtilis (strain 168) GN=ywpE PE=3 SV=1
gene-LBA_RS02985	439.767	497.726	381.807	0.767103	-0.382508	0.0215377	0.0347916	gi|999999111|ref|NC_006814.3|	557591	558367	+	777	LBA_RS02985	-	-	-	-	hypothetical protein LBA0571 [Lactobacillus acidophilus NCFM]	-
gene-LBA_RS05220	172.56	232.753	112.367	0.482773	-1.05058	0.0221321	0.035701	gi|999999111|ref|NC_006814.3|	1025436	1026806	+	1371	LBA_RS05220	GO:0016021;GO:0015803;GO:0005886;GO:0015658	K03311	COG1114	E	LIVCS family branched chain amino acid:cation symporter [Lactobacillus acidophilus]	sp|P54104|BRNQ_LACDL Branched-chain amino acid transport system carrier protein OS=Lactobacillus delbrueckii subsp. lactis GN=brnQ PE=3 SV=1
gene-LBA_RS05125	163.917	196.389	131.445	0.669311	-0.579251	0.0221416	0.035701	gi|999999111|ref|NC_006814.3|	995031	995588	+	558	LBA_RS05125	GO:0006508	-	NOG113473;firmNOG21091	S	mucus binding protein [Lactobacillus acidophilus NCFM]	-
gene-LBA_RS07700	120.086	147.452	92.7197	0.628815	-0.669294	0.0225591	0.0363406	gi|999999111|ref|NC_006814.3|	1566514	1567152	-	639	LBA_RS07700	GO:0016021	K07149	COG2364;NOG63965	S	hypothetical protein LBA1573 [Lactobacillus acidophilus NCFM]	-
gene-LBA_RS02525	383.03	330.256	435.804	1.3196	0.400097	0.0226696	0.0364849	gi|999999111|ref|NC_006814.3|	472744	473094	+	351	LBA_RS02525	-	-	-	-	hypothetical protein LBA0480 [Lactobacillus acidophilus NCFM]	-
gene-LBA_RS01210	52.4233	69.9489	34.8978	0.498904	-1.00316	0.0228557	0.0367375	gi|999999111|ref|NC_006814.3|	246763	247116	+	354	LBA_RS01210	GO:0055085;GO:0016021	-	NOG211908;NOG211999	PG	multidrug resistance protein [Lactobacillus acidophilus NCFM]	sp|P94422|YCNB_BACSU Uncharacterized MFS-type transporter YcnB OS=Bacillus subtilis (strain 168) GN=ycnB PE=3 SV=1
gene-LBA_RS08440	1535.32	1397.79	1672.85	1.19678	0.259158	0.0228687	0.0367375	gi|999999111|ref|NC_006814.3|	1754392	1755276	-	885	LBA_RS08440	GO:0009058;GO:0003983;GO:0006011	K00963	COG1210	M	UTP-glucose-1-phosphate uridylyltransferase [Lactobacillus acidophilus]	sp|Q8NKW9|HASC1_STRP8 UTP--glucose-1-phosphate uridylyltransferase 1 OS=Streptococcus pyogenes serotype M18 (strain MGAS8232) GN=hasC1 PE=3 SV=1
gene-LBA_RS04160	852.56	762.1	943.02	1.2374	0.307308	0.0236313	0.0379276	gi|999999111|ref|NC_006814.3|	795865	796302	+	438	LBA_RS04160	GO:0043093;GO:0005737;GO:0090529	K09772	COG1799	S	cell division [Lactobacillus acidophilus NCFM]	sp|Q5FKU8|SEPF_LACAC Cell division protein SepF OS=Lactobacillus acidophilus (strain ATCC 700396 / NCK56 / N2 / NCFM) GN=sepF PE=3 SV=1
gene-LBA_RS02440	1294.71	1412.92	1176.5	0.832677	-0.264171	0.0237007	0.0380039	gi|999999111|ref|NC_006814.3|	448725	450536	+	1812	LBA_RS02440	GO:0005975;GO:1901137;GO:0006541;GO:0004360;GO:0005737;GO:0030246	K00820	COG0449	M	glucosamine--fructose-6-phosphate aminotransferase [Lactobacillus acidophilus NCFM]	sp|Q88YE7|GLMS_LACPL Glutamine--fructose-6-phosphate aminotransferase [isomerizing] OS=Lactobacillus plantarum (strain ATCC BAA-793 / NCIMB 8826 / WCFS1) GN=glmS PE=3 SV=2
gene-LBA_RS07805	227.208	188.256	266.16	1.41382	0.499601	0.0240861	0.0385864	gi|999999111|ref|NC_006814.3|	1588954	1589706	+	753	LBA_RS07805	GO:0006810;GO:0016021;GO:0005215	K02440	COG0580	G	glycerol uptake facilitator protein [Lactobacillus acidophilus NCFM]	sp|Q9CE02|GLA_LACLA Glycerol facilitator-aquaporin gla OS=Lactococcus lactis subsp. lactis (strain IL1403) GN=gla PE=3 SV=1
gene-LBA_RS09190	119.015	87.4826	150.547	1.72088	0.783147	0.0241995	0.0387326	gi|999999111|ref|NC_006814.3|	1899519	1900160	-	642	LBA_RS09190	GO:0016021	-	-	-	hypothetical protein LBA1889 [Lactobacillus acidophilus NCFM]	-
gene-LBA_RS08490	1974.96	2141.81	1808.1	0.844191	-0.244359	0.0247609	0.0395947	gi|999999111|ref|NC_006814.3|	1765526	1766407	-	882	LBA_RS08490	GO:0016740	-	COG1216	M	glycosyltransferase [Lactobacillus acidophilus NCFM]	sp|A0R5Z2|GLFT1_MYCS2 Galactofuranosyl transferase GlfT1 OS=Mycobacterium smegmatis (strain ATCC 700084 / mc(2)155) GN=glfT1 PE=1 SV=1
gene-LBA_RS03910	705.354	781.854	628.855	0.804313	-0.314172	0.0253087	0.0404336	gi|999999111|ref|NC_006814.3|	748541	749092	+	552	LBA_RS03910	GO:0043565	-	NOG101249	K	hypothetical protein [Lactobacillus acidophilus]	-
gene-LBA_RS01480	7915.47	8454.5	7376.44	0.872487	-0.196794	0.0255321	0.0407476	gi|999999111|ref|NC_006814.3|	296328	296870	+	543	LBA_RS01480	GO:0019843;GO:0005840;GO:0000049;GO:0003735;GO:0006412	K02931	COG0094	J	50S ribosomal protein L5 [Lactobacillus acidophilus NCFM]	sp|Q5FM78|RL5_LACAC 50S ribosomal protein L5 OS=Lactobacillus acidophilus (strain ATCC 700396 / NCK56 / N2 / NCFM) GN=rplE PE=3 SV=1
gene-LBA_RS09135	216.23	253.568	178.893	0.705501	-0.503281	0.025552	0.0407476	gi|999999111|ref|NC_006814.3|	1890173	1890769	-	597	LBA_RS09135	-	-	NOG111549	K	hypothetical protein LBA1877 [Lactobacillus acidophilus NCFM]	-
gene-LBA_RS07015	41003.6	44679.6	37327.6	0.835451	-0.259374	0.0266326	0.042432	gi|999999111|ref|NC_006814.3|	1413555	1414313	-	759	LBA_RS07015	-	-	-	-	hypothetical protein LBA1426 [Lactobacillus acidophilus NCFM]	-
gene-LBA_RS05985	2533.48	2731.89	2335.06	0.854739	-0.226444	0.0277405	0.0441569	gi|999999111|ref|NC_006814.3|	1177238	1177990	-	753	LBA_RS05985	GO:0006310;GO:0006281	K03584	COG1381	L	DNA repair protein [Lactobacillus acidophilus NCFM]	sp|Q5FJT8|RECO_LACAC DNA repair protein RecO OS=Lactobacillus acidophilus (strain ATCC 700396 / NCK56 / N2 / NCFM) GN=recO PE=3 SV=1
gene-LBA_RS00080	3040.16	2357.48	3722.85	1.57917	0.659165	0.0281162	0.044714	gi|999999111|ref|NC_006814.3|	17516	17695	+	180	LBA_RS00080	-	-	-	-	general stress response [Lactobacillus acidophilus NCFM]	-
gene-LBA_RS03245	7293.91	8122.68	6465.14	0.795937	-0.329275	0.0281436	0.0447168	gi|999999111|ref|NC_006814.3|	609383	610210	+	828	LBA_RS03245	GO:0070084;GO:0070006;GO:0046872;GO:0006508	K01265	COG0024	J	methionine aminopeptidase [Lactobacillus acidophilus]	sp|P19994|MAP11_BACSU Methionine aminopeptidase 1 OS=Bacillus subtilis (strain 168) GN=map PE=1 SV=1
gene-LBA_RS02785	1266.2	1070.64	1461.77	1.36533	0.449244	0.0283546	0.045011	gi|999999111|ref|NC_006814.3|	522558	523988	+	1431	LBA_RS02785	GO:0050567;GO:0016740;GO:0005524;GO:0006412	K02434	COG0064	J	aspartyl/glutamyl-tRNA amidotransferase subunit B [Lactobacillus acidophilus NCFM]	sp|Q5FLL0|GATB_LACAC Aspartyl/glutamyl-tRNA(Asn/Gln) amidotransferase subunit B OS=Lactobacillus acidophilus (strain ATCC 700396 / NCK56 / N2 / NCFM) GN=gatB PE=3 SV=1
gene-LBA_RS07540	2789.75	2999.08	2580.41	0.860402	-0.216917	0.0286118	0.0453779	gi|999999111|ref|NC_006814.3|	1529375	1529908	-	534	LBA_RS07540	GO:0005737;GO:0003743;GO:0006413	K02520	COG0290	J	translation initiation factor IF-3 [Lactobacillus sp. ASF360]	sp|Q74IC4|IF3_LACJO Translation initiation factor IF-3 OS=Lactobacillus johnsonii (strain CNCM I-12250 / La1 / NCC 533) GN=infC PE=3 SV=1
gene-LBA_RS01160	158.595	194.454	122.736	0.631184	-0.663867	0.0287211	0.04551	gi|999999111|ref|NC_006814.3|	238636	239601	-	966	LBA_RS01160	GO:0016021;GO:0043565	-	COG1396;bactNOG158908	K	transcriptional regulator [Lactobacillus acidophilus NCFM]	-
gene-LBA_RS04225	3870.75	3593.56	4147.94	1.15427	0.206981	0.0293829	0.0465163	gi|999999111|ref|NC_006814.3|	806021	808375	+	2355	LBA_RS04225	GO:0043141;GO:0032508;GO:0006259;GO:0005524;GO:0008854;GO:0003677	K03581	COG0507	L	exodeoxyribonuclease V subunit alpha [Lactobacillus acidophilus NCFM]	sp|O34481|YRRC_BACSU Uncharacterized protein YrrC OS=Bacillus subtilis (strain 168) GN=yrrC PE=4 SV=1
gene-LBA_RS01645	461.895	405.607	518.183	1.27755	0.353379	0.0296371	0.0468761	gi|999999111|ref|NC_006814.3|	319080	319739	-	660	LBA_RS01645	-	K01560	-	-	hypothetical protein LBA0337 [Lactobacillus acidophilus NCFM]	-
gene-LBA_RS06115	2637.9	2837.7	2438.1	0.859183	-0.218962	0.0302329	0.0477751	gi|999999111|ref|NC_006814.3|	1204689	1205297	-	609	LBA_RS06115	-	-	firmNOG11589	K	hypothetical protein LA14_1233 [Lactobacillus acidophilus La-14]	-
gene-LBA_RS00250	858.252	775.095	941.409	1.21457	0.280448	0.0305228	0.0481839	gi|999999111|ref|NC_006814.3|	45200	45907	+	708	LBA_RS00250	GO:0008152;GO:0016787	K07025	COG1011	R	hydrolase [Lactobacillus acidophilus NCFM]	sp|O06480|YFNB_BACSU Putative HAD-hydrolase YfnB OS=Bacillus subtilis (strain 168) GN=yfnB PE=1 SV=1
gene-LBA_RS02600	1688.84	1961.61	1416.07	0.721889	-0.470151	0.0305469	0.0481839	gi|999999111|ref|NC_006814.3|	485399	485971	+	573	LBA_RS02600	GO:0008152;GO:0004619	K15634	COG0406	G	phosphoglycerate mutase [Lactobacillus acidophilus NCFM]	sp|D3DFP8|PSPB_HYDTT Putative phosphoserine phosphatase 2 OS=Hydrogenobacter thermophilus (strain DSM 6534 / IAM 12695 / TK-6) GN=pspB PE=1 SV=1
gene-LBA_RS08555	264.621	314.323	214.92	0.683755	-0.548449	0.0310516	0.0489358	gi|999999111|ref|NC_006814.3|	1781744	1782310	-	567	LBA_RS08555	GO:0046037;GO:0016310;GO:0046710;GO:0004385	K00942	COG0194	F	possible guanylate kinase [Lactobacillus acidophilus]	sp|Q9PNB8|KGUA_CAMJE Guanylate kinase OS=Campylobacter jejuni subsp. jejuni serotype O:2 (strain NCTC 11168) GN=gmk PE=3 SV=1
gene-LBA_RS09560	4730.08	4399.57	5060.6	1.15025	0.201946	0.0311262	0.0490089	gi|999999111|ref|NC_006814.3|	1978991	1980043	+	1053	LBA_RS09560	GO:0016021	-	COG1434	S	hypothetical protein LBA1967 [Lactobacillus acidophilus NCFM]	sp|P0AB02|YCBC_ECO57 Uncharacterized protein YcbC OS=Escherichia coli O157:H7 GN=ycbC PE=4 SV=1
gene-LBA_RS01525	17213.6	15626.2	18801.1	1.20317	0.266846	0.0321276	0.0505401	gi|999999111|ref|NC_006814.3|	300928	301584	+	657	LBA_RS01525	GO:0005737;GO:0008270;GO:0005524;GO:0046939;GO:0044209;GO:0004017	K00939	COG0563	F	adenylate kinase [Lactobacillus acidophilus NCFM]	sp|Q5FM70|KAD_LACAC Adenylate kinase OS=Lactobacillus acidophilus (strain ATCC 700396 / NCK56 / N2 / NCFM) GN=adk PE=3 SV=1
gene-LBA_RS07095	79.5234	100.144	58.9023	0.588173	-0.765687	0.0325282	0.0511241	gi|999999111|ref|NC_006814.3|	1429040	1430296	-	1257	LBA_RS07095	GO:0006810;GO:0005215	K10117	COG1653	G	sugar ABC transporter substrate-binding protein [Lactobacillus acidophilus NCFM]	sp|Q00749|MSME_STRMU Multiple sugar-binding protein OS=Streptococcus mutans serotype c (strain ATCC 700610 / UA159) GN=msmE PE=2 SV=2
gene-LBA_RS00835	166.591	136.263	196.918	1.44513	0.531198	0.0329901	0.0518033	gi|999999111|ref|NC_006814.3|	168378	169499	-	1122	LBA_RS00835	GO:0016021	-	NOG98580	S	hypothetical protein LBA0173 [Lactobacillus acidophilus NCFM]	-
gene-LBA_RS01855	3149.92	2923.05	3376.79	1.15523	0.208178	0.033182	0.0520577	gi|999999111|ref|NC_006814.3|	353447	354604	+	1158	LBA_RS01855	-	K07496	COG0675	L	transposase [Lactobacillus acidophilus NCFM]	sp|P54992|YSNA_STRPR Putative transposase in snaA-snaB intergenic region OS=Streptomyces pristinaespiralis PE=3 SV=1
gene-LBA_RS04200	1348.74	1231.91	1465.57	1.18967	0.250562	0.0335064	0.0525194	gi|999999111|ref|NC_006814.3|	802317	803012	+	696	LBA_RS04200	GO:0008930;GO:0008782;GO:0019509;GO:0009164	K01243	COG0775	F	MTA-SAH nucleosidase [Lactobacillus acidophilus]	sp|A6VPH1|MTNN_ACTSZ 5&apos;-methylthioadenosine/S-adenosylhomocysteine nucleosidase OS=Actinobacillus succinogenes (strain ATCC 55618 / 130Z) GN=mtnN PE=3 SV=1
gene-LBA_RS02930	519.861	590.847	448.874	0.759712	-0.396476	0.0339586	0.0531805	gi|999999111|ref|NC_006814.3|	545265	546101	+	837	LBA_RS02930	GO:0016491;GO:0055114	-	COG0656	R	aldehyde reductase [Lactobacillus acidophilus NCFM]	sp|O32210|GR_BACSU Glyoxal reductase OS=Bacillus subtilis (strain 168) GN=yvgN PE=1 SV=1
gene-LBA_RS07800	168.712	199.424	138	0.691993	-0.531171	0.0340724	0.0533108	gi|999999111|ref|NC_006814.3|	1587975	1588820	+	846	LBA_RS07800	GO:0009982;GO:0003723;GO:0004730;GO:0001522;GO:0005840	K06180	COG0564	J	ribosomal large subunit pseudouridine synthase [Lactobacillus acidophilus NCFM]	sp|P54604|YHCT_BACSU Uncharacterized RNA pseudouridine synthase YhcT OS=Bacillus subtilis (strain 168) GN=yhcT PE=3 SV=2
gene-LBA_RS00185	5425.92	4685.15	6166.68	1.31622	0.396401	0.0342977	0.0536152	gi|999999111|ref|NC_006814.3|	33320	34117	+	798	LBA_RS00185	GO:0016021	-	COG4905	S	hypothetical protein LBA0037 [Lactobacillus acidophilus NCFM]	-
gene-LBA_RS05450	790.172	868.56	711.785	0.8195	-0.287185	0.034932	0.0545578	gi|999999111|ref|NC_006814.3|	1062581	1063261	+	681	LBA_RS05450	GO:0003677;GO:0008168;GO:0006281;GO:0032259;GO:0008270;GO:0016021;GO:0006355	-	NOG105560	S	hypothetical protein LBA1082 [Lactobacillus acidophilus NCFM]	-
gene-LBA_RS05955	570.425	507.058	633.793	1.24994	0.321861	0.0354316	0.0552886	gi|999999111|ref|NC_006814.3|	1169862	1170302	+	441	LBA_RS05955	GO:0005524;GO:0042626;GO:0055085;GO:0016021	K03574	COG0494	L	mutator protein [Lactobacillus acidophilus NCFM]	sp|O06972|YVCI_BACSU Uncharacterized Nudix hydrolase YvcI OS=Bacillus subtilis (strain 168) GN=yvcI PE=3 SV=1
gene-LBA_RS03680	1186.35	1289.52	1083.18	0.839983	-0.251568	0.0356293	0.0555473	gi|999999111|ref|NC_006814.3|	705523	706365	+	843	LBA_RS03680	GO:0016021	K18672	COG1624	S	hypothetical protein LBA0714 [Lactobacillus acidophilus NCFM]	sp|Q45589|YBBP_BACSU Uncharacterized protein YbbP OS=Bacillus subtilis (strain 168) GN=ybbP PE=4 SV=3
gene-LBA_RS07600	338.119	383.319	292.92	0.764167	-0.38804	0.036457	0.0567869	gi|999999111|ref|NC_006814.3|	1544517	1546058	-	1542	LBA_RS07600	GO:0006189;GO:0003937;GO:0004643	K00602	COG0138	F	bifunctional phosphoribosylaminoimidazolecarboxamide formyltransferase/IMP cyclohydrolase [Lactobacillus acidophilus NCFM]	sp|Q5FIV5|PUR9_LACAC Bifunctional purine biosynthesis protein PurH OS=Lactobacillus acidophilus (strain ATCC 700396 / NCK56 / N2 / NCFM) GN=purH PE=3 SV=1
gene-LBA_RS05305	485.964	542.155	429.774	0.792713	-0.335129	0.0368805	0.0573952	gi|999999111|ref|NC_006814.3|	1039552	1040388	-	837	LBA_RS05305	GO:0003700;GO:0003677;GO:0006355	-	COG0583;NOG72756;NOG133426	K	transcriptional regulator [Lactobacillus acidophilus NCFM]	sp|A7Z5E4|YOFA_BACA2 HTH-type transcriptional regulator YofA OS=Bacillus amyloliquefaciens (strain FZB42) GN=yofA PE=3 SV=1
gene-LBA_RS06265	2697.84	2497.23	2898.45	1.16067	0.214956	0.0376791	0.0585857	gi|999999111|ref|NC_006814.3|	1241942	1243639	-	1698	LBA_RS06265	GO:0005524;GO:0002161;GO:0004827;GO:0005737;GO:0006433;GO:0006450	K01881	COG0442	J	prolyl-tRNA synthetase [Lactobacillus acidophilus NCFM]	sp|Q5FJN0|SYP_LACAC Proline--tRNA ligase OS=Lactobacillus acidophilus (strain ATCC 700396 / NCK56 / N2 / NCFM) GN=proS PE=3 SV=1
gene-LBA_RS00865	3276.57	3563.01	2990.13	0.839215	-0.252888	0.038075	0.0591486	gi|999999111|ref|NC_006814.3|	176689	177483	-	795	LBA_RS00865	GO:0003887;GO:0071897	-	-	-	DNA polymerase [Lactobacillus acidophilus NCFM]	-
gene-LBA_RS05590	361.649	315.305	407.993	1.29396	0.371797	0.0381755	0.0592519	gi|999999111|ref|NC_006814.3|	1089959	1090774	+	816	LBA_RS05590	GO:0004022;GO:0055114;GO:0016021	-	COG4097;NOG196647	PS	ferric reductase [Lactobacillus acidophilus NCFM]	-
gene-LBA_RS07080	103.257	130.703	75.8102	0.580017	-0.785833	0.0383034	0.0593976	gi|999999111|ref|NC_006814.3|	1426161	1427273	-	1113	LBA_RS07080	GO:0015794;GO:0005886;GO:0015430;GO:0005524	K10112	COG3839	G	ABC transporter nucleotide binding protein [Lactobacillus acidophilus NCFM]	sp|Q00752|MSMK_STRMU Multiple sugar-binding transport ATP-binding protein MsmK OS=Streptococcus mutans serotype c (strain ATCC 700610 / UA159) GN=msmK PE=3 SV=1
gene-LBA_RS00510	223.28	174.425	272.134	1.56018	0.641708	0.0387001	0.0599593	gi|999999111|ref|NC_006814.3|	101346	102206	+	861	LBA_RS00510	GO:0016021	-	-	-	hypothetical protein [Lactobacillus acidophilus]	-
gene-LBA_RS05870	224.629	260.012	189.246	0.727834	-0.458318	0.038883	0.0601892	gi|999999111|ref|NC_006814.3|	1155137	1155976	-	840	LBA_RS05870	GO:0003700;GO:0016021;GO:0003677;GO:0006355;GO:0030246;GO:0005975	-	COG1737	K	transcriptional regulator [Lactobacillus acidophilus NCFM]	sp|P44540|Y143_HAEIN Uncharacterized HTH-type transcriptional regulator HI_0143 OS=Haemophilus influenzae (strain ATCC 51907 / DSM 11121 / KW20 / Rd) GN=HI_0143 PE=4 SV=2
gene-LBA_RS08845	47.8039	62.8764	32.7313	0.520567	-0.941846	0.0397678	0.0615043	gi|999999111|ref|NC_006814.3|	1829782	1830009	-	228	LBA_RS08845	GO:0016021	-	-	-	hypothetical protein LBA1814 [Lactobacillus acidophilus NCFM]	-
gene-LBA_RS03285	3434.52	3834.75	3034.28	0.79126	-0.337776	0.0406025	0.0627395	gi|999999111|ref|NC_006814.3|	617543	618925	-	1383	LBA_RS03285	GO:0006396;GO:0008173;GO:0001510;GO:0003723	-	COG2265	J	RNA methyltransferase [Lactobacillus acidophilus NCFM]	sp|Q74IG2|Y1606_LACJO Uncharacterized RNA methyltransferase LJ_1606 OS=Lactobacillus johnsonii (strain CNCM I-12250 / La1 / NCC 533) GN=LJ_1606 PE=3 SV=1
gene-LBA_RS06850	282.389	322.623	242.154	0.750579	-0.413924	0.0408834	0.0631176	gi|999999111|ref|NC_006814.3|	1371412	1372080	+	669	LBA_RS06850	GO:0008270;GO:0006508;GO:0004222;GO:0031012	-	-	-	hypothetical protein LBA1391 [Lactobacillus acidophilus NCFM]	-
gene-LBA_RS06915	47.8043	62.8862	32.7225	0.520345	-0.94246	0.0418661	0.0645775	gi|999999111|ref|NC_006814.3|	1394671	1395318	-	648	LBA_RS06915	-	-	COG0702	GM	flavin reductase [Lactobacillus acidophilus]	sp|O07609|YHFK_BACSU Uncharacterized sugar epimerase YhfK OS=Bacillus subtilis (strain 168) GN=yhfK PE=2 SV=1
gene-LBA_RS00125	43.2548	57.6015	28.9081	0.501864	-0.994631	0.0422623	0.065131	gi|999999111|ref|NC_006814.3|	23795	24325	+	531	LBA_RS00125	GO:0016021	-	-	-	hypothetical protein LBA0026 [Lactobacillus acidophilus NCFM]	-
gene-LBA_RS04300	444.913	338.93	550.896	1.6254	0.700794	0.0425058	0.0654484	gi|999999111|ref|NC_006814.3|	823785	824042	-	258	LBA_RS04300	GO:0003735;GO:0006412;GO:0005840;GO:0019843	K02968	COG0268	J	30S ribosomal protein S20 [Lactobacillus acidophilus NCFM]	sp|Q5FKS2|RS20_LACAC 30S ribosomal protein S20 OS=Lactobacillus acidophilus (strain ATCC 700396 / NCK56 / N2 / NCFM) GN=rpsT PE=3 SV=1
gene-LBA_RS07440	1051.58	1199.43	903.738	0.753476	-0.408367	0.0426122	0.0655543	gi|999999111|ref|NC_006814.3|	1511767	1512243	-	477	LBA_RS07440	GO:0070063;GO:0003746;GO:0003677;GO:0006414;GO:0032784	K03624	COG0782	K	transcriptional elongation factor [Lactobacillus acidophilus NCFM]	sp|Q04HS9|GREA_STRP2 Transcription elongation factor GreA OS=Streptococcus pneumoniae serotype 2 (strain D39 / NCTC 7466) GN=greA PE=3 SV=1
gene-LBA_RS08205	119.591	95.7339	143.449	1.49841	0.583435	0.0438383	0.0673811	gi|999999111|ref|NC_006814.3|	1692576	1693028	-	453	LBA_RS08205	GO:0008080	-	NOG218480	R	acetyltransferase [Lactobacillus acidophilus NCFM]	sp|Q10081|YAO2_SCHPO UPF0039 protein C11D3.02c OS=Schizosaccharomyces pombe (strain 972 / ATCC 24843) GN=SPAC11D3.02c PE=3 SV=1
gene-LBA_RS04345	814.292	891.693	736.891	0.826396	-0.275095	0.0443494	0.0681067	gi|999999111|ref|NC_006814.3|	833119	834474	-	1356	LBA_RS04345	GO:0009088;GO:0004072;GO:0016310;GO:0009089	K00928	COG0527	E	aspartate kinase [Lactobacillus acidophilus NCFM]	sp|P94417|AK3_BACSU Aspartokinase 3 OS=Bacillus subtilis (strain 168) GN=yclM PE=1 SV=1
gene-LBA_RS09080	142.595	116.107	169.084	1.45628	0.542287	0.0448422	0.0688028	gi|999999111|ref|NC_006814.3|	1874741	1875967	-	1227	LBA_RS09080	-	K15770	COG2182	G	maltose ABC transporter permease [Lactobacillus acidophilus NCFM]	sp|O07009|CYCB_BACSU Cyclodextrin-binding protein OS=Bacillus subtilis (strain 168) GN=cycB PE=1 SV=1
gene-LBA_RS05620	353.681	308.635	398.727	1.2919	0.369498	0.0452126	0.0693101	gi|999999111|ref|NC_006814.3|	1094257	1094481	-	225	LBA_RS05620	GO:0016798;GO:0003906;GO:0006284;GO:0051539;GO:0046872	K07457	COG2231	L	hypothetical protein LBA1118 [Lactobacillus acidophilus NCFM]	-
gene-LBA_RS02855	303.271	344.204	262.339	0.76216	-0.391834	0.0454968	0.0696845	gi|999999111|ref|NC_006814.3|	535200	536216	-	1017	LBA_RS02855	GO:0006310;GO:0000150;GO:0003677	-	COG1961;NOG78301	LS	site-specific recombinase [Lactobacillus acidophilus NCFM]	-
gene-LBA_RS03360	1686.33	1906.03	1466.63	0.769467	-0.378068	0.0456781	0.0699007	gi|999999111|ref|NC_006814.3|	631681	632295	-	615	LBA_RS03360	GO:0004016;GO:0006171	-	COG4116	S	hypothetical protein LBA0645 [Lactobacillus acidophilus NCFM]	-
gene-LBA_RS05635	391.101	344.744	437.457	1.26893	0.343615	0.0463763	0.0709068	gi|999999111|ref|NC_006814.3|	1096921	1097556	-	636	LBA_RS05635	GO:0005886;GO:0043772;GO:0008654;GO:0016021	K08591	COG0344	S	hypothetical protein LBA1121 [Lactobacillus acidophilus NCFM]	sp|Q5FK09|PLSY2_LACAC Glycerol-3-phosphate acyltransferase 2 OS=Lactobacillus acidophilus (strain ATCC 700396 / NCK56 / N2 / NCFM) GN=plsY2 PE=3 SV=1
gene-LBA_RS09400	380.928	335.314	426.541	1.27206	0.347171	0.0471141	0.0719719	gi|999999111|ref|NC_006814.3|	1943856	1944503	-	648	LBA_RS09400	-	-	NOG102422	S	hypothetical protein [Lactobacillus acidophilus]	-
gene-LBA_RS04315	1985.9	1796.5	2175.3	1.21085	0.276025	0.0475744	0.0726114	gi|999999111|ref|NC_006814.3|	826415	827248	+	834	LBA_RS04315	-	-	-	-	hypothetical protein LBA0844 [Lactobacillus acidophilus NCFM]	-
gene-LBA_RS09320	1273.51	1149.63	1397.38	1.2155	0.281555	0.0490903	0.0748595	gi|999999111|ref|NC_006814.3|	1927385	1929001	-	1617	LBA_RS09320	GO:0016021	-	COG2244	M	polysaccharide transporter [Lactobacillus acidophilus NCFM]	sp|O34674|YTGP_BACSU Probable cell division protein YtgP OS=Bacillus subtilis (strain 168) GN=ytgP PE=1 SV=1
gene-LBA_RS08970	2081.16	2230.41	1931.92	0.866172	-0.207274	0.0496406	0.0756324	gi|999999111|ref|NC_006814.3|	1852449	1852976	-	528	LBA_RS08970	GO:0006355;GO:0003677	-	firmNOG31922;NOG215950	K	transcriptional regulator [Lactobacillus acidophilus]	-
gene-LBA_RS04515	67.1277	84.6242	49.6312	0.586489	-0.769824	0.049926	0.0760008	gi|999999111|ref|NC_006814.3|	862460	863842	-	1383	LBA_RS04515	GO:0005975;GO:0102483;GO:0008706	K01223	COG2723	G	beta-glucosidase [Lactobacillus acidophilus NCFM]	sp|P40740|BGLH_BACSU Aryl-phospho-beta-D-glucosidase BglH OS=Bacillus subtilis (strain 168) GN=bglH PE=1 SV=2
gene-LBA_RS01920	9108.56	8556.99	9660.13	1.12892	0.174939	0.0516027	0.0784847	gi|999999111|ref|NC_006814.3|	361744	362793	+	1050	LBA_RS01920	GO:0003677;GO:0061711;GO:0005737;GO:0005506;GO:0090305;GO:0016021;GO:0004222;GO:0004519;GO:0006508;GO:0002949	K01409	COG0533	O	DNA-binding/iron metalloprotein/AP endonuclease [Lactobacillus acidophilus NCFM]	sp|Q5FLZ3|GCP_LACAC Probable tRNA threonylcarbamoyladenosine biosynthesis protein Gcp OS=Lactobacillus acidophilus (strain ATCC 700396 / NCK56 / N2 / NCFM) GN=gcp PE=3 SV=1
gene-LBA_RS08615	639.838	703.162	576.514	0.819887	-0.286503	0.0522734	0.0793533	gi|999999111|ref|NC_006814.3|	1789472	1790242	-	771	LBA_RS08615	GO:0016021	-	COG2966	S	hypothetical protein LBA1758 [Lactobacillus acidophilus NCFM]	-
gene-LBA_RS03625	566.457	508.414	624.501	1.22833	0.296701	0.0522789	0.0793533	gi|999999111|ref|NC_006814.3|	696391	696912	-	522	LBA_RS03625	-	-	-	-	hypothetical protein LBA0701 [Lactobacillus acidophilus NCFM]	-
gene-LBA_RS05375	851.523	775.243	927.804	1.19679	0.259172	0.0523104	0.0793533	gi|999999111|ref|NC_006814.3|	1048680	1049282	+	603	LBA_RS05375	GO:0016787;GO:0008152	K07025	COG1011	R	HAD superfamily hydrolase [Lactobacillus acidophilus NCFM]	sp|P0A8Y3|YIHX_ECOLI Alpha-D-glucose-1-phosphate phosphatase YihX OS=Escherichia coli (strain K12) GN=yihX PE=1 SV=1
gene-LBA_RS07470	1412.85	1524.3	1301.41	0.853775	-0.228073	0.0530292	0.0803693	gi|999999111|ref|NC_006814.3|	1517729	1518697	+	969	LBA_RS07470	GO:0051205;GO:0016021	K03217	COG0706	U	family protein [Lactobacillus acidophilus NCFM]	sp|Q88WR8|YIDC1_LACPL Membrane protein insertase YidC 1 OS=Lactobacillus plantarum (strain ATCC BAA-793 / NCIMB 8826 / WCFS1) GN=yidC1 PE=3 SV=1
gene-LBA_RS00010	8236.22	7591.47	8880.98	1.16986	0.22634	0.0530723	0.0803693	gi|999999111|ref|NC_006814.3|	1576	2706	+	1131	LBA_RS00010	GO:0009360;GO:0008408;GO:0071897;GO:0005737;GO:0003887;GO:0003677;GO:0006260;GO:0090305	K02338	COG0592	L	DNA polymerase III subunit beta [Lactobacillus acidophilus NCFM]	sp|Q5HJZ4|DPO3B_STAAC DNA polymerase III subunit beta OS=Staphylococcus aureus (strain COL) GN=dnaN PE=3 SV=1
gene-LBA_RS03320	7364.9	6916.03	7813.78	1.12981	0.176077	0.054015	0.0817258	gi|999999111|ref|NC_006814.3|	623869	626055	-	2187	LBA_RS03320	GO:0008233;GO:0005524;GO:0006508	K03697	COG0542	O	ATP-dependent Clp protease, ATP-binding subunit [Lactobacillus acidophilus NCFM]	sp|Q9CI09|CLPE_LACLA ATP-dependent Clp protease ATP-binding subunit ClpE OS=Lactococcus lactis subsp. lactis (strain IL1403) GN=clpE PE=3 SV=1
gene-LBA_RS09170	225.81	258.549	193.072	0.746754	-0.421295	0.0540863	0.0817628	gi|999999111|ref|NC_006814.3|	1895988	1896470	-	483	LBA_RS09170	GO:0016021	-	COG0791	M	NLP-P60 family secreted protein [Lactobacillus acidophilus NCFM]	sp|P13692|P54_ENTFC Protein P54 OS=Enterococcus faecium PE=3 SV=2
[truncated: 590 more rows]
