# Supplementary material for: Effects of galactosyltransferase on EPS biosynthesis and freeze-drying resistance of Lactobacillus acidophilus NCFM
Source: Food Chem (Oxf). 2022 Nov 14;5:100145. doi: 10.1016/j.fochms.2022.100145 (PMC9789326; doi:10.1016/j.fochms.2022.100145)
Supplement: Supplementary data 3 [file mmc3.xlsx]

## Sheet: Sheet1
Category	GO.ID	Term	Up	Down	DEG	Total	Pvalue	FDR	Up_Gene	Down_Gene
MF	GO:0016301	kinase activity	23	7	30	84	0.000399113	0.148993	gene-LBA_RS01975(LBA_RS01975),gene-LBA_RS02445(LBA_RS02445),gene-LBA_RS02460(LBA_RS02460),gene-LBA_RS03170(LBA_RS03170),gene-LBA_RS03330(LBA_RS03330),gene-LBA_RS03335(LBA_RS03335),gene-LBA_RS03725(LBA_RS03725),gene-LBA_RS05085(LBA_RS05085),gene-LBA_RS05105(LBA_RS05105),gene-LBA_RS05200(LBA_RS05200),gene-LBA_RS05725(LBA_RS05725),gene-LBA_RS07035(LBA_RS07035),gene-LBA_RS07050(LBA_RS07050),gene-LBA_…	gene-LBA_RS01375(LBA_RS01375),gene-LBA_RS03795(LBA_RS03795),gene-LBA_RS06550(LBA_RS06550),gene-LBA_RS06735(LBA_RS06735),gene-LBA_RS07835(LBA_RS07835),gene-LBA_RS09480(LBA_RS09480),gene-LBA_RS09485(LBA_RS09485)
BP	GO:0005975	carbohydrate metabolic process	29	6	35	104	0.000483501	0.148993	gene-LBA_RS01670(LBA_RS01670),gene-LBA_RS01925(LBA_RS01925),gene-LBA_RS01970(LBA_RS01970),gene-LBA_RS02460(LBA_RS02460),gene-LBA_RS03235(LBA_RS03235),gene-LBA_RS03520(LBA_RS03520),gene-LBA_RS03525(LBA_RS03525),gene-LBA_RS03530(LBA_RS03530),gene-LBA_RS03535(LBA_RS03535),gene-LBA_RS03540(LBA_RS03540),gene-LBA_RS03545(LBA_RS03545),gene-LBA_RS03550(LBA_RS03550),gene-LBA_RS03730(LBA_RS03730),gene-LBA_…	gene-LBA_RS04460(LBA_RS04460),gene-LBA_RS07175(LBA_RS07175),gene-LBA_RS07200(LBA_RS07200),gene-LBA_RS08285(LBA_RS08285),gene-LBA_RS08360(LBA_RS08360),gene-LBA_RS08510(LBA_RS08510)
BP	GO:0044262	cellular carbohydrate metabolic process	11	1	12	23	0.000562687	0.148993	gene-LBA_RS03520(LBA_RS03520),gene-LBA_RS03525(LBA_RS03525),gene-LBA_RS03530(LBA_RS03530),gene-LBA_RS03535(LBA_RS03535),gene-LBA_RS05115(LBA_RS05115),gene-LBA_RS07050(LBA_RS07050),gene-LBA_RS07055(LBA_RS07055),gene-LBA_RS07285(LBA_RS07285),gene-LBA_RS07315(LBA_RS07315),gene-LBA_RS08700(LBA_RS08700),gene-LBA_RS09145(LBA_RS09145)	gene-LBA_RS08510(LBA_RS08510)
BP	GO:1901615	organic hydroxy compound metabolic process	6	0	6	8	0.00123758	0.148993	gene-LBA_RS02435(LBA_RS02435),gene-LBA_RS05085(LBA_RS05085),gene-LBA_RS07050(LBA_RS07050),gene-LBA_RS07055(LBA_RS07055),gene-LBA_RS07315(LBA_RS07315),gene-LBA_RS09145(LBA_RS09145)	-
BP	GO:0016310	phosphorylation	24	7	31	93	0.00127606	0.148993	gene-LBA_RS01670(LBA_RS01670),gene-LBA_RS01975(LBA_RS01975),gene-LBA_RS02445(LBA_RS02445),gene-LBA_RS02460(LBA_RS02460),gene-LBA_RS03170(LBA_RS03170),gene-LBA_RS03330(LBA_RS03330),gene-LBA_RS03335(LBA_RS03335),gene-LBA_RS03725(LBA_RS03725),gene-LBA_RS05085(LBA_RS05085),gene-LBA_RS05105(LBA_RS05105),gene-LBA_RS05200(LBA_RS05200),gene-LBA_RS05725(LBA_RS05725),gene-LBA_RS07035(LBA_RS07035),gene-LBA_…	gene-LBA_RS01375(LBA_RS01375),gene-LBA_RS03795(LBA_RS03795),gene-LBA_RS06550(LBA_RS06550),gene-LBA_RS06735(LBA_RS06735),gene-LBA_RS07835(LBA_RS07835),gene-LBA_RS09480(LBA_RS09480),gene-LBA_RS09485(LBA_RS09485)
BP	GO:0006066	alcohol metabolic process	5	0	5	6	0.00161782	0.148993	gene-LBA_RS02435(LBA_RS02435),gene-LBA_RS07050(LBA_RS07050),gene-LBA_RS07055(LBA_RS07055),gene-LBA_RS07315(LBA_RS07315),gene-LBA_RS09145(LBA_RS09145)	-
BP	GO:0005977	glycogen metabolic process	4	0	4	4	0.0016239	0.148993	gene-LBA_RS03520(LBA_RS03520),gene-LBA_RS03525(LBA_RS03525),gene-LBA_RS03530(LBA_RS03530),gene-LBA_RS03535(LBA_RS03535)	-
BP	GO:0005978	glycogen biosynthetic process	4	0	4	4	0.0016239	0.148993	gene-LBA_RS03520(LBA_RS03520),gene-LBA_RS03525(LBA_RS03525),gene-LBA_RS03530(LBA_RS03530),gene-LBA_RS03535(LBA_RS03535)	-
BP	GO:0006073	cellular glucan metabolic process	4	0	4	4	0.0016239	0.148993	gene-LBA_RS03520(LBA_RS03520),gene-LBA_RS03525(LBA_RS03525),gene-LBA_RS03530(LBA_RS03530),gene-LBA_RS03535(LBA_RS03535)	-
BP	GO:0006112	energy reserve metabolic process	4	0	4	4	0.0016239	0.148993	gene-LBA_RS03520(LBA_RS03520),gene-LBA_RS03525(LBA_RS03525),gene-LBA_RS03530(LBA_RS03530),gene-LBA_RS03535(LBA_RS03535)	-
BP	GO:0009250	glucan biosynthetic process	4	0	4	4	0.0016239	0.148993	gene-LBA_RS03520(LBA_RS03520),gene-LBA_RS03525(LBA_RS03525),gene-LBA_RS03530(LBA_RS03530),gene-LBA_RS03535(LBA_RS03535)	-
BP	GO:0044042	glucan metabolic process	4	0	4	4	0.0016239	0.148993	gene-LBA_RS03520(LBA_RS03520),gene-LBA_RS03525(LBA_RS03525),gene-LBA_RS03530(LBA_RS03530),gene-LBA_RS03535(LBA_RS03535)	-
BP	GO:0009401	phosphoenolpyruvate-dependent sugar phosphotransferase system	11	2	13	30	0.00296103	0.242932	gene-LBA_RS01975(LBA_RS01975),gene-LBA_RS02575(LBA_RS02575),gene-LBA_RS03170(LBA_RS03170),gene-LBA_RS03330(LBA_RS03330),gene-LBA_RS03335(LBA_RS03335),gene-LBA_RS03725(LBA_RS03725),gene-LBA_RS04470(LBA_RS04470),gene-LBA_RS04475(LBA_RS04475),gene-LBA_RS05105(LBA_RS05105),gene-LBA_RS07060(LBA_RS07060),gene-LBA_RS08355(LBA_RS08355)	gene-LBA_RS04510(LBA_RS04510),gene-LBA_RS06745(LBA_RS06745)
BP	GO:0000271	polysaccharide biosynthetic process	5	1	6	9	0.00308905	0.242932	gene-LBA_RS03235(LBA_RS03235),gene-LBA_RS03520(LBA_RS03520),gene-LBA_RS03525(LBA_RS03525),gene-LBA_RS03530(LBA_RS03530),gene-LBA_RS03535(LBA_RS03535)	gene-LBA_RS08510(LBA_RS08510)
MF	GO:0004553	hydrolase activity, hydrolyzing O-glycosyl compounds	8	5	13	31	0.00411768	0.287391	gene-LBA_RS01970(LBA_RS01970),gene-LBA_RS03520(LBA_RS03520),gene-LBA_RS03545(LBA_RS03545),gene-LBA_RS03730(LBA_RS03730),gene-LBA_RS05115(LBA_RS05115),gene-LBA_RS05715(LBA_RS05715),gene-LBA_RS08835(LBA_RS08835),gene-LBA_RS09325(LBA_RS09325)	gene-LBA_RS04460(LBA_RS04460),gene-LBA_RS07175(LBA_RS07175),gene-LBA_RS07200(LBA_RS07200),gene-LBA_RS08285(LBA_RS08285),gene-LBA_RS08360(LBA_RS08360)
BP	GO:0033692	cellular polysaccharide biosynthetic process	4	1	5	7	0.00473202	0.287391	gene-LBA_RS03520(LBA_RS03520),gene-LBA_RS03525(LBA_RS03525),gene-LBA_RS03530(LBA_RS03530),gene-LBA_RS03535(LBA_RS03535)	gene-LBA_RS08510(LBA_RS08510)
BP	GO:0034637	cellular carbohydrate biosynthetic process	4	1	5	7	0.00473202	0.287391	gene-LBA_RS03520(LBA_RS03520),gene-LBA_RS03525(LBA_RS03525),gene-LBA_RS03530(LBA_RS03530),gene-LBA_RS03535(LBA_RS03535)	gene-LBA_RS08510(LBA_RS08510)
BP	GO:0044264	cellular polysaccharide metabolic process	4	1	5	7	0.00473202	0.287391	gene-LBA_RS03520(LBA_RS03520),gene-LBA_RS03525(LBA_RS03525),gene-LBA_RS03530(LBA_RS03530),gene-LBA_RS03535(LBA_RS03535)	gene-LBA_RS08510(LBA_RS08510)
BP	GO:0008643	carbohydrate transport	12	2	14	35	0.00499982	0.287391	gene-LBA_RS00715(LBA_RS00715),gene-LBA_RS01975(LBA_RS01975),gene-LBA_RS02575(LBA_RS02575),gene-LBA_RS03170(LBA_RS03170),gene-LBA_RS03330(LBA_RS03330),gene-LBA_RS03335(LBA_RS03335),gene-LBA_RS03725(LBA_RS03725),gene-LBA_RS04470(LBA_RS04470),gene-LBA_RS04475(LBA_RS04475),gene-LBA_RS05105(LBA_RS05105),gene-LBA_RS07060(LBA_RS07060),gene-LBA_RS08355(LBA_RS08355)	gene-LBA_RS04510(LBA_RS04510),gene-LBA_RS06745(LBA_RS06745)
MF	GO:0016798	hydrolase activity, acting on glycosyl bonds	9	8	17	46	0.00522055	0.287391	gene-LBA_RS00710(LBA_RS00710),gene-LBA_RS01970(LBA_RS01970),gene-LBA_RS03520(LBA_RS03520),gene-LBA_RS03545(LBA_RS03545),gene-LBA_RS03730(LBA_RS03730),gene-LBA_RS05115(LBA_RS05115),gene-LBA_RS05715(LBA_RS05715),gene-LBA_RS08835(LBA_RS08835),gene-LBA_RS09325(LBA_RS09325)	gene-LBA_RS00555(LBA_RS00555),gene-LBA_RS03635(LBA_RS03635),gene-LBA_RS04460(LBA_RS04460),gene-LBA_RS05815(LBA_RS05815),gene-LBA_RS07175(LBA_RS07175),gene-LBA_RS07200(LBA_RS07200),gene-LBA_RS08285(LBA_RS08285),gene-LBA_RS08360(LBA_RS08360)
BP	GO:0005976	polysaccharide metabolic process	5	1	6	10	0.0064303	0.296471	gene-LBA_RS03235(LBA_RS03235),gene-LBA_RS03520(LBA_RS03520),gene-LBA_RS03525(LBA_RS03525),gene-LBA_RS03530(LBA_RS03530),gene-LBA_RS03535(LBA_RS03535)	gene-LBA_RS08510(LBA_RS08510)
BP	GO:0006071	glycerol metabolic process	4	0	4	5	0.00682765	0.296471	gene-LBA_RS07050(LBA_RS07050),gene-LBA_RS07055(LBA_RS07055),gene-LBA_RS07315(LBA_RS07315),gene-LBA_RS09145(LBA_RS09145)	-
BP	GO:0019400	alditol metabolic process	4	0	4	5	0.00682765	0.296471	gene-LBA_RS07050(LBA_RS07050),gene-LBA_RS07055(LBA_RS07055),gene-LBA_RS07315(LBA_RS07315),gene-LBA_RS09145(LBA_RS09145)	-
BP	GO:0019751	polyol metabolic process	4	0	4	5	0.00682765	0.296471	gene-LBA_RS07050(LBA_RS07050),gene-LBA_RS07055(LBA_RS07055),gene-LBA_RS07315(LBA_RS07315),gene-LBA_RS09145(LBA_RS09145)	-
MF	GO:0103111	D-glucosamine PTS permease activity	8	0	8	16	0.00688895	0.296471	gene-LBA_RS01975(LBA_RS01975),gene-LBA_RS02575(LBA_RS02575),gene-LBA_RS03170(LBA_RS03170),gene-LBA_RS03725(LBA_RS03725),gene-LBA_RS04470(LBA_RS04470),gene-LBA_RS04475(LBA_RS04475),gene-LBA_RS05105(LBA_RS05105),gene-LBA_RS08355(LBA_RS08355)	-
BP	GO:0016051	carbohydrate biosynthetic process	7	1	8	16	0.00700114	0.296471	gene-LBA_RS01670(LBA_RS01670),gene-LBA_RS02460(LBA_RS02460),gene-LBA_RS03235(LBA_RS03235),gene-LBA_RS03520(LBA_RS03520),gene-LBA_RS03525(LBA_RS03525),gene-LBA_RS03530(LBA_RS03530),gene-LBA_RS03535(LBA_RS03535)	gene-LBA_RS08510(LBA_RS08510)
CC	GO:0071944	cell periphery	26	14	40	149	0.00771312	0.314524	gene-LBA_RS00485(LBA_RS00485),gene-LBA_RS00585(LBA_RS00585),gene-LBA_RS00935(LBA_RS00935),gene-LBA_RS00940(LBA_RS00940),gene-LBA_RS00950(LBA_RS00950),gene-LBA_RS00955(LBA_RS00955),gene-LBA_RS01560(LBA_RS01560),gene-LBA_RS01565(LBA_RS01565),gene-LBA_RS01570(LBA_RS01570),gene-LBA_RS01660(LBA_RS01660),gene-LBA_RS01975(LBA_RS01975),gene-LBA_RS02575(LBA_RS02575),gene-LBA_RS02630(LBA_RS02630),gene-LBA_…	gene-LBA_RS00550(LBA_RS00550),gene-LBA_RS01755(LBA_RS01755),gene-LBA_RS02820(LBA_RS02820),gene-LBA_RS04510(LBA_RS04510),gene-LBA_RS04880(LBA_RS04880),gene-LBA_RS05220(LBA_RS05220),gene-LBA_RS06440(LBA_RS06440),gene-LBA_RS06745(LBA_RS06745),gene-LBA_RS06855(LBA_RS06855),gene-LBA_RS07325(LBA_RS07325),gene-LBA_RS08025(LBA_RS08025),gene-LBA_RS08535(LBA_RS08535),gene-LBA_RS09070(LBA_RS09070),gene-LBA_…
BP	GO:0044275	cellular carbohydrate catabolic process	3	0	3	3	0.00813466	0.319867	gene-LBA_RS05115(LBA_RS05115),gene-LBA_RS07315(LBA_RS07315),gene-LBA_RS09145(LBA_RS09145)	-
BP	GO:0006810	transport	40	19	59	232	0.0169126	0.593415	gene-LBA_RS00385(LBA_RS00385),gene-LBA_RS00715(LBA_RS00715),gene-LBA_RS00935(LBA_RS00935),gene-LBA_RS00940(LBA_RS00940),gene-LBA_RS00950(LBA_RS00950),gene-LBA_RS00955(LBA_RS00955),gene-LBA_RS00960(LBA_RS00960),gene-LBA_RS00965(LBA_RS00965),gene-LBA_RS01560(LBA_RS01560),gene-LBA_RS01565(LBA_RS01565),gene-LBA_RS01570(LBA_RS01570),gene-LBA_RS01660(LBA_RS01660),gene-LBA_RS01975(LBA_RS01975),gene-LBA_…	gene-LBA_RS00550(LBA_RS00550),gene-LBA_RS01205(LBA_RS01205),gene-LBA_RS01210(LBA_RS01210),gene-LBA_RS01755(LBA_RS01755),gene-LBA_RS02725(LBA_RS02725),gene-LBA_RS02820(LBA_RS02820),gene-LBA_RS04510(LBA_RS04510),gene-LBA_RS04880(LBA_RS04880),gene-LBA_RS05040(LBA_RS05040),gene-LBA_RS05220(LBA_RS05220),gene-LBA_RS06440(LBA_RS06440),gene-LBA_RS06745(LBA_RS06745),gene-LBA_RS07325(LBA_RS07325),gene-LBA_…
MF	GO:0008982	protein-N(PI)-phosphohistidine-sugar phosphotransferase activity	8	2	10	25	0.0169733	0.593415	gene-LBA_RS01975(LBA_RS01975),gene-LBA_RS02575(LBA_RS02575),gene-LBA_RS03170(LBA_RS03170),gene-LBA_RS03725(LBA_RS03725),gene-LBA_RS04470(LBA_RS04470),gene-LBA_RS04475(LBA_RS04475),gene-LBA_RS05105(LBA_RS05105),gene-LBA_RS08355(LBA_RS08355)	gene-LBA_RS04510(LBA_RS04510),gene-LBA_RS06745(LBA_RS06745)
BP	GO:0009162	deoxyribonucleoside monophosphate metabolic process	2	2	4	6	0.0172473	0.593415	gene-LBA_RS00710(LBA_RS00710),gene-LBA_RS04595(LBA_RS04595)	gene-LBA_RS09480(LBA_RS09480),gene-LBA_RS09485(LBA_RS09485)
BP	GO:0015980	energy derivation by oxidation of organic compounds	4	0	4	6	0.0172473	0.593415	gene-LBA_RS03520(LBA_RS03520),gene-LBA_RS03525(LBA_RS03525),gene-LBA_RS03530(LBA_RS03530),gene-LBA_RS03535(LBA_RS03535)	-
BP	GO:0051179	localization	40	19	59	233	0.0186153	0.602808	gene-LBA_RS00385(LBA_RS00385),gene-LBA_RS00715(LBA_RS00715),gene-LBA_RS00935(LBA_RS00935),gene-LBA_RS00940(LBA_RS00940),gene-LBA_RS00950(LBA_RS00950),gene-LBA_RS00955(LBA_RS00955),gene-LBA_RS00960(LBA_RS00960),gene-LBA_RS00965(LBA_RS00965),gene-LBA_RS01560(LBA_RS01560),gene-LBA_RS01565(LBA_RS01565),gene-LBA_RS01570(LBA_RS01570),gene-LBA_RS01660(LBA_RS01660),gene-LBA_RS01975(LBA_RS01975),gene-LBA_…	gene-LBA_RS00550(LBA_RS00550),gene-LBA_RS01205(LBA_RS01205),gene-LBA_RS01210(LBA_RS01210),gene-LBA_RS01755(LBA_RS01755),gene-LBA_RS02725(LBA_RS02725),gene-LBA_RS02820(LBA_RS02820),gene-LBA_RS04510(LBA_RS04510),gene-LBA_RS04880(LBA_RS04880),gene-LBA_RS05040(LBA_RS05040),gene-LBA_RS05220(LBA_RS05220),gene-LBA_RS06440(LBA_RS06440),gene-LBA_RS06745(LBA_RS06745),gene-LBA_RS07325(LBA_RS07325),gene-LBA_…
BP	GO:0051234	establishment of localization	40	19	59	233	0.0186153	0.602808	gene-LBA_RS00385(LBA_RS00385),gene-LBA_RS00715(LBA_RS00715),gene-LBA_RS00935(LBA_RS00935),gene-LBA_RS00940(LBA_RS00940),gene-LBA_RS00950(LBA_RS00950),gene-LBA_RS00955(LBA_RS00955),gene-LBA_RS00960(LBA_RS00960),gene-LBA_RS00965(LBA_RS00965),gene-LBA_RS01560(LBA_RS01560),gene-LBA_RS01565(LBA_RS01565),gene-LBA_RS01570(LBA_RS01570),gene-LBA_RS01660(LBA_RS01660),gene-LBA_RS01975(LBA_RS01975),gene-LBA_…	gene-LBA_RS00550(LBA_RS00550),gene-LBA_RS01205(LBA_RS01205),gene-LBA_RS01210(LBA_RS01210),gene-LBA_RS01755(LBA_RS01755),gene-LBA_RS02725(LBA_RS02725),gene-LBA_RS02820(LBA_RS02820),gene-LBA_RS04510(LBA_RS04510),gene-LBA_RS04880(LBA_RS04880),gene-LBA_RS05040(LBA_RS05040),gene-LBA_RS05220(LBA_RS05220),gene-LBA_RS06440(LBA_RS06440),gene-LBA_RS06745(LBA_RS06745),gene-LBA_RS07325(LBA_RS07325),gene-LBA_…
MF	GO:0016772	transferase activity, transferring phosphorus-containing groups	29	12	41	153	0.0199557	0.627749	gene-LBA_RS00585(LBA_RS00585),gene-LBA_RS01975(LBA_RS01975),gene-LBA_RS02445(LBA_RS02445),gene-LBA_RS02460(LBA_RS02460),gene-LBA_RS02575(LBA_RS02575),gene-LBA_RS03170(LBA_RS03170),gene-LBA_RS03330(LBA_RS03330),gene-LBA_RS03335(LBA_RS03335),gene-LBA_RS03525(LBA_RS03525),gene-LBA_RS03530(LBA_RS03530),gene-LBA_RS03725(LBA_RS03725),gene-LBA_RS04470(LBA_RS04470),gene-LBA_RS04475(LBA_RS04475),gene-LBA_…	gene-LBA_RS01115(LBA_RS01115),gene-LBA_RS01375(LBA_RS01375),gene-LBA_RS03795(LBA_RS03795),gene-LBA_RS04510(LBA_RS04510),gene-LBA_RS06545(LBA_RS06545),gene-LBA_RS06550(LBA_RS06550),gene-LBA_RS06735(LBA_RS06735),gene-LBA_RS06745(LBA_RS06745),gene-LBA_RS07505(LBA_RS07505),gene-LBA_RS07835(LBA_RS07835),gene-LBA_RS09480(LBA_RS09480),gene-LBA_RS09485(LBA_RS09485)
MF	GO:0016773	phosphotransferase activity, alcohol group as acceptor	17	2	19	61	0.024434	0.707797	gene-LBA_RS01975(LBA_RS01975),gene-LBA_RS02575(LBA_RS02575),gene-LBA_RS03170(LBA_RS03170),gene-LBA_RS03330(LBA_RS03330),gene-LBA_RS03725(LBA_RS03725),gene-LBA_RS04470(LBA_RS04470),gene-LBA_RS04475(LBA_RS04475),gene-LBA_RS05085(LBA_RS05085),gene-LBA_RS05105(LBA_RS05105),gene-LBA_RS07035(LBA_RS07035),gene-LBA_RS07050(LBA_RS07050),gene-LBA_RS07055(LBA_RS07055),gene-LBA_RS07285(LBA_RS07285),gene-LBA_…	gene-LBA_RS04510(LBA_RS04510),gene-LBA_RS06745(LBA_RS06745)
MF	GO:0008776	acetate kinase activity	2	1	3	4	0.0274286	0.707797	gene-LBA_RS02445(LBA_RS02445),gene-LBA_RS07320(LBA_RS07320)	gene-LBA_RS03795(LBA_RS03795)
BP	GO:0006085	acetyl-CoA biosynthetic process	2	1	3	4	0.027667	0.707797	gene-LBA_RS02445(LBA_RS02445),gene-LBA_RS07320(LBA_RS07320)	gene-LBA_RS03795(LBA_RS03795)
BP	GO:0009157	deoxyribonucleoside monophosphate biosynthetic process	1	2	3	4	0.027667	0.707797	gene-LBA_RS04595(LBA_RS04595)	gene-LBA_RS09480(LBA_RS09480),gene-LBA_RS09485(LBA_RS09485)
BP	GO:0035384	thioester biosynthetic process	2	1	3	4	0.027667	0.707797	gene-LBA_RS02445(LBA_RS02445),gene-LBA_RS07320(LBA_RS07320)	gene-LBA_RS03795(LBA_RS03795)
BP	GO:0071616	acyl-CoA biosynthetic process	2	1	3	4	0.027667	0.707797	gene-LBA_RS02445(LBA_RS02445),gene-LBA_RS07320(LBA_RS07320)	gene-LBA_RS03795(LBA_RS03795)
CC	GO:0005886	plasma membrane	24	11	35	137	0.0291241	0.707797	gene-LBA_RS00485(LBA_RS00485),gene-LBA_RS00585(LBA_RS00585),gene-LBA_RS00935(LBA_RS00935),gene-LBA_RS00940(LBA_RS00940),gene-LBA_RS00950(LBA_RS00950),gene-LBA_RS00955(LBA_RS00955),gene-LBA_RS01560(LBA_RS01560),gene-LBA_RS01565(LBA_RS01565),gene-LBA_RS01570(LBA_RS01570),gene-LBA_RS01660(LBA_RS01660),gene-LBA_RS01975(LBA_RS01975),gene-LBA_RS02575(LBA_RS02575),gene-LBA_RS02630(LBA_RS02630),gene-LBA_…	gene-LBA_RS00550(LBA_RS00550),gene-LBA_RS01755(LBA_RS01755),gene-LBA_RS02820(LBA_RS02820),gene-LBA_RS04510(LBA_RS04510),gene-LBA_RS04880(LBA_RS04880),gene-LBA_RS05220(LBA_RS05220),gene-LBA_RS06440(LBA_RS06440),gene-LBA_RS06745(LBA_RS06745),gene-LBA_RS07325(LBA_RS07325),gene-LBA_RS09070(LBA_RS09070),gene-LBA_RS09075(LBA_RS09075)
MF	GO:0016758	transferase activity, transferring hexosyl groups	4	0	4	7	0.0335874	0.707797	gene-LBA_RS03520(LBA_RS03520),gene-LBA_RS03535(LBA_RS03535),gene-LBA_RS03540(LBA_RS03540),gene-LBA_RS09100(LBA_RS09100)	-
CC	GO:0016021	integral component of membrane	69	34	103	480	0.0337847	0.707797	gene-LBA_RS00210(LBA_RS00210),gene-LBA_RS00385(LBA_RS00385),gene-LBA_RS00485(LBA_RS00485),gene-LBA_RS00490(LBA_RS00490),gene-LBA_RS00585(LBA_RS00585),gene-LBA_RS00890(LBA_RS00890),gene-LBA_RS00935(LBA_RS00935),gene-LBA_RS00940(LBA_RS00940),gene-LBA_RS00950(LBA_RS00950),gene-LBA_RS00955(LBA_RS00955),gene-LBA_RS01155(LBA_RS01155),gene-LBA_RS01560(LBA_RS01560),gene-LBA_RS01565(LBA_RS01565),gene-LBA_…	gene-LBA_RS00450(LBA_RS00450),gene-LBA_RS00550(LBA_RS00550),gene-LBA_RS01205(LBA_RS01205),gene-LBA_RS01210(LBA_RS01210),gene-LBA_RS01755(LBA_RS01755),gene-LBA_RS02725(LBA_RS02725),gene-LBA_RS02735(LBA_RS02735),gene-LBA_RS02820(LBA_RS02820),gene-LBA_RS03565(LBA_RS03565),gene-LBA_RS03765(LBA_RS03765),gene-LBA_RS04450(LBA_RS04450),gene-LBA_RS04510(LBA_RS04510),gene-LBA_RS04880(LBA_RS04880),gene-LBA_…
CC	GO:0031224	intrinsic component of membrane	69	34	103	481	0.0364335	0.707797	gene-LBA_RS00210(LBA_RS00210),gene-LBA_RS00385(LBA_RS00385),gene-LBA_RS00485(LBA_RS00485),gene-LBA_RS00490(LBA_RS00490),gene-LBA_RS00585(LBA_RS00585),gene-LBA_RS00890(LBA_RS00890),gene-LBA_RS00935(LBA_RS00935),gene-LBA_RS00940(LBA_RS00940),gene-LBA_RS00950(LBA_RS00950),gene-LBA_RS00955(LBA_RS00955),gene-LBA_RS01155(LBA_RS01155),gene-LBA_RS01560(LBA_RS01560),gene-LBA_RS01565(LBA_RS01565),gene-LBA_…	gene-LBA_RS00450(LBA_RS00450),gene-LBA_RS00550(LBA_RS00550),gene-LBA_RS01205(LBA_RS01205),gene-LBA_RS01210(LBA_RS01210),gene-LBA_RS01755(LBA_RS01755),gene-LBA_RS02725(LBA_RS02725),gene-LBA_RS02735(LBA_RS02735),gene-LBA_RS02820(LBA_RS02820),gene-LBA_RS03565(LBA_RS03565),gene-LBA_RS03765(LBA_RS03765),gene-LBA_RS04450(LBA_RS04450),gene-LBA_RS04510(LBA_RS04510),gene-LBA_RS04880(LBA_RS04880),gene-LBA_…
MF	GO:0015144	carbohydrate transmembrane transporter activity	8	2	10	28	0.0386414	0.707797	gene-LBA_RS01975(LBA_RS01975),gene-LBA_RS02575(LBA_RS02575),gene-LBA_RS03170(LBA_RS03170),gene-LBA_RS03725(LBA_RS03725),gene-LBA_RS04470(LBA_RS04470),gene-LBA_RS04475(LBA_RS04475),gene-LBA_RS05105(LBA_RS05105),gene-LBA_RS08355(LBA_RS08355)	gene-LBA_RS04510(LBA_RS04510),gene-LBA_RS06745(LBA_RS06745)
BP	GO:0034219	carbohydrate transmembrane transport	8	2	10	28	0.0392809	0.707797	gene-LBA_RS01975(LBA_RS01975),gene-LBA_RS02575(LBA_RS02575),gene-LBA_RS03170(LBA_RS03170),gene-LBA_RS03725(LBA_RS03725),gene-LBA_RS04470(LBA_RS04470),gene-LBA_RS04475(LBA_RS04475),gene-LBA_RS05105(LBA_RS05105),gene-LBA_RS08355(LBA_RS08355)	gene-LBA_RS04510(LBA_RS04510),gene-LBA_RS06745(LBA_RS06745)
MF	GO:0004370	glycerol kinase activity	2	0	2	2	0.0403403	0.707797	gene-LBA_RS07315(LBA_RS07315),gene-LBA_RS09145(LBA_RS09145)	-
MF	GO:0004637	phosphoribosylamine-glycine ligase activity	1	1	2	2	0.0403403	0.707797	gene-LBA_RS07655(LBA_RS07655)	gene-LBA_RS07595(LBA_RS07595)
MF	GO:0004802	transketolase activity	2	0	2	2	0.0403403	0.707797	gene-LBA_RS07305(LBA_RS07305),gene-LBA_RS07310(LBA_RS07310)	-
MF	GO:0008878	glucose-1-phosphate adenylyltransferase activity	2	0	2	2	0.0403403	0.707797	gene-LBA_RS03525(LBA_RS03525),gene-LBA_RS03530(LBA_RS03530)	-
MF	GO:0016882	cyclo-ligase activity	1	1	2	2	0.0403403	0.707797	gene-LBA_RS07390(LBA_RS07390)	gene-LBA_RS07610(LBA_RS07610)
BP	GO:0019405	alditol catabolic process	2	0	2	2	0.0405976	0.707797	gene-LBA_RS07315(LBA_RS07315),gene-LBA_RS09145(LBA_RS09145)	-
BP	GO:0019563	glycerol catabolic process	2	0	2	2	0.0405976	0.707797	gene-LBA_RS07315(LBA_RS07315),gene-LBA_RS09145(LBA_RS09145)	-
BP	GO:0042255	ribosome assembly	1	1	2	2	0.0405976	0.707797	gene-LBA_RS07530(LBA_RS07530)	gene-LBA_RS07495(LBA_RS07495)
BP	GO:0044208	'de novo' AMP biosynthetic process	2	0	2	2	0.0405976	0.707797	gene-LBA_RS09200(LBA_RS09200),gene-LBA_RS09205(LBA_RS09205)	-
BP	GO:0046164	alcohol catabolic process	2	0	2	2	0.0405976	0.707797	gene-LBA_RS07315(LBA_RS07315),gene-LBA_RS09145(LBA_RS09145)	-
BP	GO:0046174	polyol catabolic process	2	0	2	2	0.0405976	0.707797	gene-LBA_RS07315(LBA_RS07315),gene-LBA_RS09145(LBA_RS09145)	-
BP	GO:1901616	organic hydroxy compound catabolic process	2	0	2	2	0.0405976	0.707797	gene-LBA_RS07315(LBA_RS07315),gene-LBA_RS09145(LBA_RS09145)	-
CC	GO:0005576	extracellular region	1	4	5	11	0.0423203	0.707797	gene-LBA_RS08230(LBA_RS08230)	gene-LBA_RS06085(LBA_RS06085),gene-LBA_RS06855(LBA_RS06855),gene-LBA_RS08025(LBA_RS08025),gene-LBA_RS08535(LBA_RS08535)
CC	GO:0005618	cell wall	2	3	5	11	0.0423203	0.707797	gene-LBA_RS07415(LBA_RS07415),gene-LBA_RS08775(LBA_RS08775)	gene-LBA_RS06855(LBA_RS06855),gene-LBA_RS08025(LBA_RS08025),gene-LBA_RS08535(LBA_RS08535)
CC	GO:0030312	external encapsulating structure	2	3	5	11	0.0423203	0.707797	gene-LBA_RS07415(LBA_RS07415),gene-LBA_RS08775(LBA_RS08775)	gene-LBA_RS06855(LBA_RS06855),gene-LBA_RS08025(LBA_RS08025),gene-LBA_RS08535(LBA_RS08535)
MF	GO:0005215	transporter activity	27	13	40	157	0.0477682	0.707797	gene-LBA_RS00385(LBA_RS00385),gene-LBA_RS00715(LBA_RS00715),gene-LBA_RS01570(LBA_RS01570),gene-LBA_RS01660(LBA_RS01660),gene-LBA_RS01975(LBA_RS01975),gene-LBA_RS02430(LBA_RS02430),gene-LBA_RS02575(LBA_RS02575),gene-LBA_RS02805(LBA_RS02805),gene-LBA_RS03170(LBA_RS03170),gene-LBA_RS03725(LBA_RS03725),gene-LBA_RS04470(LBA_RS04470),gene-LBA_RS04475(LBA_RS04475),gene-LBA_RS04605(LBA_RS04605),gene-LBA_…	gene-LBA_RS00550(LBA_RS00550),gene-LBA_RS01755(LBA_RS01755),gene-LBA_RS02725(LBA_RS02725),gene-LBA_RS02820(LBA_RS02820),gene-LBA_RS04510(LBA_RS04510),gene-LBA_RS04880(LBA_RS04880),gene-LBA_RS05040(LBA_RS05040),gene-LBA_RS05220(LBA_RS05220),gene-LBA_RS06745(LBA_RS06745),gene-LBA_RS08115(LBA_RS08115),gene-LBA_RS08135(LBA_RS08135),gene-LBA_RS08260(LBA_RS08260),gene-LBA_RS09050(LBA_RS09050)
BP	GO:1901136	carbohydrate derivative catabolic process	5	0	5	11	0.0513165	0.707797	gene-LBA_RS01925(LBA_RS01925),gene-LBA_RS05715(LBA_RS05715),gene-LBA_RS08350(LBA_RS08350),gene-LBA_RS08700(LBA_RS08700),gene-LBA_RS09325(LBA_RS09325)	-
CC	GO:0016020	membrane	73	35	108	513	0.0533827	0.707797	gene-LBA_RS00210(LBA_RS00210),gene-LBA_RS00385(LBA_RS00385),gene-LBA_RS00485(LBA_RS00485),gene-LBA_RS00490(LBA_RS00490),gene-LBA_RS00585(LBA_RS00585),gene-LBA_RS00890(LBA_RS00890),gene-LBA_RS00935(LBA_RS00935),gene-LBA_RS00940(LBA_RS00940),gene-LBA_RS00950(LBA_RS00950),gene-LBA_RS00955(LBA_RS00955),gene-LBA_RS01155(LBA_RS01155),gene-LBA_RS01560(LBA_RS01560),gene-LBA_RS01565(LBA_RS01565),gene-LBA_…	gene-LBA_RS00450(LBA_RS00450),gene-LBA_RS00550(LBA_RS00550),gene-LBA_RS01205(LBA_RS01205),gene-LBA_RS01210(LBA_RS01210),gene-LBA_RS01755(LBA_RS01755),gene-LBA_RS02725(LBA_RS02725),gene-LBA_RS02735(LBA_RS02735),gene-LBA_RS02820(LBA_RS02820),gene-LBA_RS03565(LBA_RS03565),gene-LBA_RS03765(LBA_RS03765),gene-LBA_RS04450(LBA_RS04450),gene-LBA_RS04510(LBA_RS04510),gene-LBA_RS04880(LBA_RS04880),gene-LBA_…
MF	GO:0015662	ion transmembrane transporter activity, phosphorylative mechanism	1	3	4	8	0.0567496	0.707797	gene-LBA_RS04605(LBA_RS04605)	gene-LBA_RS02725(LBA_RS02725),gene-LBA_RS02820(LBA_RS02820),gene-LBA_RS08260(LBA_RS08260)
MF	GO:0016799	hydrolase activity, hydrolyzing N-glycosyl compounds	1	3	4	8	0.0567496	0.707797	gene-LBA_RS00710(LBA_RS00710)	gene-LBA_RS00555(LBA_RS00555),gene-LBA_RS03635(LBA_RS03635),gene-LBA_RS05815(LBA_RS05815)
BP	GO:0006796	phosphate-containing compound metabolic process	32	12	44	177	0.0577796	0.707797	gene-LBA_RS00585(LBA_RS00585),gene-LBA_RS00710(LBA_RS00710),gene-LBA_RS01670(LBA_RS01670),gene-LBA_RS01925(LBA_RS01925),gene-LBA_RS01975(LBA_RS01975),gene-LBA_RS02445(LBA_RS02445),gene-LBA_RS02460(LBA_RS02460),gene-LBA_RS03170(LBA_RS03170),gene-LBA_RS03265(LBA_RS03265),gene-LBA_RS03330(LBA_RS03330),gene-LBA_RS03335(LBA_RS03335),gene-LBA_RS03725(LBA_RS03725),gene-LBA_RS04595(LBA_RS04595),gene-LBA_…	gene-LBA_RS00945(LBA_RS00945),gene-LBA_RS01120(LBA_RS01120),gene-LBA_RS01375(LBA_RS01375),gene-LBA_RS03795(LBA_RS03795),gene-LBA_RS06550(LBA_RS06550),gene-LBA_RS06735(LBA_RS06735),gene-LBA_RS07505(LBA_RS07505),gene-LBA_RS07595(LBA_RS07595),gene-LBA_RS07610(LBA_RS07610),gene-LBA_RS07835(LBA_RS07835),gene-LBA_RS09480(LBA_RS09480),gene-LBA_RS09485(LBA_RS09485)
MF	GO:0022804	active transmembrane transporter activity	16	8	24	88	0.0580303	0.707797	gene-LBA_RS00385(LBA_RS00385),gene-LBA_RS01975(LBA_RS01975),gene-LBA_RS02575(LBA_RS02575),gene-LBA_RS02805(LBA_RS02805),gene-LBA_RS03170(LBA_RS03170),gene-LBA_RS03725(LBA_RS03725),gene-LBA_RS04470(LBA_RS04470),gene-LBA_RS04475(LBA_RS04475),gene-LBA_RS04605(LBA_RS04605),gene-LBA_RS05105(LBA_RS05105),gene-LBA_RS05690(LBA_RS05690),gene-LBA_RS05695(LBA_RS05695),gene-LBA_RS08215(LBA_RS08215),gene-LBA_…	gene-LBA_RS01755(LBA_RS01755),gene-LBA_RS02725(LBA_RS02725),gene-LBA_RS02820(LBA_RS02820),gene-LBA_RS04510(LBA_RS04510),gene-LBA_RS06745(LBA_RS06745),gene-LBA_RS08135(LBA_RS08135),gene-LBA_RS08260(LBA_RS08260),gene-LBA_RS09050(LBA_RS09050)
MF	GO:0008553	proton-exporting ATPase activity, phosphorylative mechanism	1	2	3	5	0.0584429	0.707797	gene-LBA_RS04605(LBA_RS04605)	gene-LBA_RS02725(LBA_RS02725),gene-LBA_RS08260(LBA_RS08260)
MF	GO:0019104	DNA N-glycosylase activity	0	3	3	5	0.0584429	0.707797	-	gene-LBA_RS00555(LBA_RS00555),gene-LBA_RS03635(LBA_RS03635),gene-LBA_RS05815(LBA_RS05815)
BP	GO:0009262	deoxyribonucleotide metabolic process	2	1	3	5	0.0589259	0.707797	gene-LBA_RS01925(LBA_RS01925),gene-LBA_RS04595(LBA_RS04595)	gene-LBA_RS09480(LBA_RS09480)
BP	GO:0019692	deoxyribose phosphate metabolic process	2	1	3	5	0.0589259	0.707797	gene-LBA_RS01925(LBA_RS01925),gene-LBA_RS04595(LBA_RS04595)	gene-LBA_RS09480(LBA_RS09480)
MF	GO:0016868	intramolecular transferase activity, phosphotransferases	4	1	5	12	0.0731193	0.707797	gene-LBA_RS01655(LBA_RS01655),gene-LBA_RS01670(LBA_RS01670),gene-LBA_RS03550(LBA_RS03550),gene-LBA_RS09095(LBA_RS09095)	gene-LBA_RS08975(LBA_RS08975)
BP	GO:0006793	phosphorus metabolic process	32	12	44	180	0.0742534	0.707797	gene-LBA_RS00585(LBA_RS00585),gene-LBA_RS00710(LBA_RS00710),gene-LBA_RS01670(LBA_RS01670),gene-LBA_RS01925(LBA_RS01925),gene-LBA_RS01975(LBA_RS01975),gene-LBA_RS02445(LBA_RS02445),gene-LBA_RS02460(LBA_RS02460),gene-LBA_RS03170(LBA_RS03170),gene-LBA_RS03265(LBA_RS03265),gene-LBA_RS03330(LBA_RS03330),gene-LBA_RS03335(LBA_RS03335),gene-LBA_RS03725(LBA_RS03725),gene-LBA_RS04595(LBA_RS04595),gene-LBA_…	gene-LBA_RS00945(LBA_RS00945),gene-LBA_RS01120(LBA_RS01120),gene-LBA_RS01375(LBA_RS01375),gene-LBA_RS03795(LBA_RS03795),gene-LBA_RS06550(LBA_RS06550),gene-LBA_RS06735(LBA_RS06735),gene-LBA_RS07505(LBA_RS07505),gene-LBA_RS07595(LBA_RS07595),gene-LBA_RS07610(LBA_RS07610),gene-LBA_RS07835(LBA_RS07835),gene-LBA_RS09480(LBA_RS09480),gene-LBA_RS09485(LBA_RS09485)
BP	GO:0044248	cellular catabolic process	8	1	9	27	0.0747356	0.707797	gene-LBA_RS00710(LBA_RS00710),gene-LBA_RS01925(LBA_RS01925),gene-LBA_RS05115(LBA_RS05115),gene-LBA_RS05715(LBA_RS05715),gene-LBA_RS07315(LBA_RS07315),gene-LBA_RS08350(LBA_RS08350),gene-LBA_RS09145(LBA_RS09145),gene-LBA_RS09325(LBA_RS09325)	gene-LBA_RS04975(LBA_RS04975)
BP	GO:0071702	organic substance transport	17	6	23	87	0.0871337	0.707797	gene-LBA_RS00715(LBA_RS00715),gene-LBA_RS00960(LBA_RS00960),gene-LBA_RS00965(LBA_RS00965),gene-LBA_RS01975(LBA_RS01975),gene-LBA_RS02430(LBA_RS02430),gene-LBA_RS02575(LBA_RS02575),gene-LBA_RS03170(LBA_RS03170),gene-LBA_RS03330(LBA_RS03330),gene-LBA_RS03335(LBA_RS03335),gene-LBA_RS03725(LBA_RS03725),gene-LBA_RS04470(LBA_RS04470),gene-LBA_RS04475(LBA_RS04475),gene-LBA_RS05105(LBA_RS05105),gene-LBA_…	gene-LBA_RS01755(LBA_RS01755),gene-LBA_RS04510(LBA_RS04510),gene-LBA_RS04880(LBA_RS04880),gene-LBA_RS05220(LBA_RS05220),gene-LBA_RS06745(LBA_RS06745),gene-LBA_RS08115(LBA_RS08115)
CC	GO:0009341	beta-galactosidase complex	0	2	2	3	0.0965035	0.707797	-	gene-LBA_RS07175(LBA_RS07175),gene-LBA_RS07200(LBA_RS07200)
CC	GO:1904949	ATPase complex	0	2	2	3	0.0965035	0.707797	-	gene-LBA_RS02015(LBA_RS02015),gene-LBA_RS04975(LBA_RS04975)
MF	GO:0003824	catalytic activity	105	68	173	817	0.0992563	0.707797	gene-LBA_RS00025(LBA_RS00025),gene-LBA_RS00030(LBA_RS00030),gene-LBA_RS00190(LBA_RS00190),gene-LBA_RS00215(LBA_RS00215),gene-LBA_RS00295(LBA_RS00295),gene-LBA_RS00485(LBA_RS00485),gene-LBA_RS00585(LBA_RS00585),gene-LBA_RS00595(LBA_RS00595),gene-LBA_RS00710(LBA_RS00710),gene-LBA_RS00800(LBA_RS00800),gene-LBA_RS00960(LBA_RS00960),gene-LBA_RS00965(LBA_RS00965),gene-LBA_RS01560(LBA_RS01560),gene-LBA_…	gene-LBA_RS00450(LBA_RS00450),gene-LBA_RS00530(LBA_RS00530),gene-LBA_RS00555(LBA_RS00555),gene-LBA_RS00775(LBA_RS00775),gene-LBA_RS00780(LBA_RS00780),gene-LBA_RS00945(LBA_RS00945),gene-LBA_RS01000(LBA_RS01000),gene-LBA_RS01115(LBA_RS01115),gene-LBA_RS01120(LBA_RS01120),gene-LBA_RS01375(LBA_RS01375),gene-LBA_RS01640(LBA_RS01640),gene-LBA_RS01705(LBA_RS01705),gene-LBA_RS01710(LBA_RS01710),gene-LBA_…
MF	GO:0015925	galactosidase activity	1	2	3	6	0.0998218	0.707797	gene-LBA_RS03730(LBA_RS03730)	gene-LBA_RS07175(LBA_RS07175),gene-LBA_RS07200(LBA_RS07200)
BP	GO:0006284	base-excision repair	0	3	3	6	0.100605	0.707797	-	gene-LBA_RS00555(LBA_RS00555),gene-LBA_RS03635(LBA_RS03635),gene-LBA_RS05815(LBA_RS05815)
BP	GO:0070838	divalent metal ion transport	0	3	3	6	0.100605	0.707797	-	gene-LBA_RS02725(LBA_RS02725),gene-LBA_RS02820(LBA_RS02820),gene-LBA_RS08260(LBA_RS08260)
BP	GO:0072511	divalent inorganic cation transport	0	3	3	6	0.100605	0.707797	-	gene-LBA_RS02725(LBA_RS02725),gene-LBA_RS02820(LBA_RS02820),gene-LBA_RS08260(LBA_RS08260)
MF	GO:0022857	transmembrane transporter activity	21	12	33	134	0.103993	0.707797	gene-LBA_RS00385(LBA_RS00385),gene-LBA_RS01660(LBA_RS01660),gene-LBA_RS01975(LBA_RS01975),gene-LBA_RS02430(LBA_RS02430),gene-LBA_RS02575(LBA_RS02575),gene-LBA_RS02805(LBA_RS02805),gene-LBA_RS03170(LBA_RS03170),gene-LBA_RS03725(LBA_RS03725),gene-LBA_RS04470(LBA_RS04470),gene-LBA_RS04475(LBA_RS04475),gene-LBA_RS04605(LBA_RS04605),gene-LBA_RS05015(LBA_RS05015),gene-LBA_RS05105(LBA_RS05105),gene-LBA_…	gene-LBA_RS01755(LBA_RS01755),gene-LBA_RS02725(LBA_RS02725),gene-LBA_RS02820(LBA_RS02820),gene-LBA_RS04510(LBA_RS04510),gene-LBA_RS04880(LBA_RS04880),gene-LBA_RS05040(LBA_RS05040),gene-LBA_RS05220(LBA_RS05220),gene-LBA_RS06745(LBA_RS06745),gene-LBA_RS08115(LBA_RS08115),gene-LBA_RS08135(LBA_RS08135),gene-LBA_RS08260(LBA_RS08260),gene-LBA_RS09050(LBA_RS09050)
MF	GO:0004371	glycerone kinase activity	2	0	2	3	0.104898	0.707797	gene-LBA_RS07050(LBA_RS07050),gene-LBA_RS07055(LBA_RS07055)	-
MF	GO:0005388	calcium transmembrane transporter activity, phosphorylative mechanism	0	2	2	3	0.104898	0.707797	-	gene-LBA_RS02725(LBA_RS02725),gene-LBA_RS08260(LBA_RS08260)
MF	GO:0008556	potassium transmembrane transporter activity, phosphorylative mechanism	0	2	2	3	0.104898	0.707797	-	gene-LBA_RS02725(LBA_RS02725),gene-LBA_RS08260(LBA_RS08260)
MF	GO:0008900	potassium:proton exchanging ATPase activity	0	2	2	3	0.104898	0.707797	-	gene-LBA_RS02725(LBA_RS02725),gene-LBA_RS08260(LBA_RS08260)
MF	GO:0015085	calcium ion transmembrane transporter activity	0	2	2	3	0.104898	0.707797	-	gene-LBA_RS02725(LBA_RS02725),gene-LBA_RS08260(LBA_RS08260)
MF	GO:0016744	transferase activity, transferring aldehyde or ketonic groups	2	0	2	3	0.104898	0.707797	gene-LBA_RS07305(LBA_RS07305),gene-LBA_RS07310(LBA_RS07310)	-
MF	GO:0019136	deoxynucleoside kinase activity	0	2	2	3	0.104898	0.707797	-	gene-LBA_RS09480(LBA_RS09480),gene-LBA_RS09485(LBA_RS09485)
MF	GO:0042887	amide transmembrane transporter activity	1	1	2	3	0.104898	0.707797	gene-LBA_RS08785(LBA_RS08785)	gene-LBA_RS01755(LBA_RS01755)
MF	GO:1904680	peptide transmembrane transporter activity	1	1	2	3	0.104898	0.707797	gene-LBA_RS08785(LBA_RS08785)	gene-LBA_RS01755(LBA_RS01755)
BP	GO:0006072	glycerol-3-phosphate metabolic process	2	0	2	3	0.105524	0.707797	gene-LBA_RS07315(LBA_RS07315),gene-LBA_RS09145(LBA_RS09145)	-
BP	GO:0006816	calcium ion transport	0	2	2	3	0.105524	0.707797	-	gene-LBA_RS02725(LBA_RS02725),gene-LBA_RS08260(LBA_RS08260)
BP	GO:0009263	deoxyribonucleotide biosynthetic process	1	1	2	3	0.105524	0.707797	gene-LBA_RS04595(LBA_RS04595)	gene-LBA_RS09480(LBA_RS09480)
BP	GO:0009265	2'-deoxyribonucleotide biosynthetic process	1	1	2	3	0.105524	0.707797	gene-LBA_RS04595(LBA_RS04595)	gene-LBA_RS09480(LBA_RS09480)
BP	GO:0046385	deoxyribose phosphate biosynthetic process	1	1	2	3	0.105524	0.707797	gene-LBA_RS04595(LBA_RS04595)	gene-LBA_RS09480(LBA_RS09480)
BP	GO:0052646	alditol phosphate metabolic process	2	0	2	3	0.105524	0.707797	gene-LBA_RS07315(LBA_RS07315),gene-LBA_RS09145(LBA_RS09145)	-
BP	GO:0070588	calcium ion transmembrane transport	0	2	2	3	0.105524	0.707797	-	gene-LBA_RS02725(LBA_RS02725),gene-LBA_RS08260(LBA_RS08260)
BP	GO:0070925	organelle assembly	1	1	2	3	0.105524	0.707797	gene-LBA_RS07530(LBA_RS07530)	gene-LBA_RS07495(LBA_RS07495)
MF	GO:0008236	serine-type peptidase activity	1	3	4	10	0.122075	0.707797	gene-LBA_RS07415(LBA_RS07415)	gene-LBA_RS03585(LBA_RS03585),gene-LBA_RS07840(LBA_RS07840),gene-LBA_RS09285(LBA_RS09285)
MF	GO:0016825	hydrolase activity, acting on acid phosphorus-nitrogen bonds	1	3	4	10	0.122075	0.707797	gene-LBA_RS07415(LBA_RS07415)	gene-LBA_RS03585(LBA_RS03585),gene-LBA_RS07840(LBA_RS07840),gene-LBA_RS09285(LBA_RS09285)
MF	GO:0017171	serine hydrolase activity	1	3	4	10	0.122075	0.707797	gene-LBA_RS07415(LBA_RS07415)	gene-LBA_RS03585(LBA_RS03585),gene-LBA_RS07840(LBA_RS07840),gene-LBA_RS09285(LBA_RS09285)
BP	GO:0006732	coenzyme metabolic process	6	3	9	30	0.131216	0.707797	gene-LBA_RS02445(LBA_RS02445),gene-LBA_RS03265(LBA_RS03265),gene-LBA_RS04600(LBA_RS04600),gene-LBA_RS05085(LBA_RS05085),gene-LBA_RS05440(LBA_RS05440),gene-LBA_RS07320(LBA_RS07320)	gene-LBA_RS03795(LBA_RS03795),gene-LBA_RS07505(LBA_RS07505),gene-LBA_RS07835(LBA_RS07835)
MF	GO:0004175	endopeptidase activity	5	2	7	22	0.134091	0.707797	gene-LBA_RS00485(LBA_RS00485),gene-LBA_RS00800(LBA_RS00800),gene-LBA_RS04645(LBA_RS04645),gene-LBA_RS07415(LBA_RS07415),gene-LBA_RS08230(LBA_RS08230)	gene-LBA_RS03585(LBA_RS03585),gene-LBA_RS04975(LBA_RS04975)
BP	GO:0030001	metal ion transport	2	4	6	18	0.135676	0.707797	gene-LBA_RS04650(LBA_RS04650),gene-LBA_RS08310(LBA_RS08310)	gene-LBA_RS02725(LBA_RS02725),gene-LBA_RS02820(LBA_RS02820),gene-LBA_RS05040(LBA_RS05040),gene-LBA_RS08260(LBA_RS08260)
MF	GO:0003916	DNA topoisomerase activity	3	0	3	7	0.149498	0.707797	gene-LBA_RS00025(LBA_RS00025),gene-LBA_RS00030(LBA_RS00030),gene-LBA_RS02540(LBA_RS02540)	-
MF	GO:0016774	phosphotransferase activity, carboxyl group as acceptor	2	1	3	7	0.149498	0.707797	gene-LBA_RS02445(LBA_RS02445),gene-LBA_RS07320(LBA_RS07320)	gene-LBA_RS03795(LBA_RS03795)
MF	GO:0070566	adenylyltransferase activity	2	1	3	7	0.149498	0.707797	gene-LBA_RS03525(LBA_RS03525),gene-LBA_RS03530(LBA_RS03530)	gene-LBA_RS07505(LBA_RS07505)
BP	GO:0006084	acetyl-CoA metabolic process	2	1	3	7	0.150607	0.707797	gene-LBA_RS02445(LBA_RS02445),gene-LBA_RS07320(LBA_RS07320)	gene-LBA_RS03795(LBA_RS03795)
BP	GO:0006637	acyl-CoA metabolic process	2	1	3	7	0.150607	0.707797	gene-LBA_RS02445(LBA_RS02445),gene-LBA_RS07320(LBA_RS07320)	gene-LBA_RS03795(LBA_RS03795)
BP	GO:0035383	thioester metabolic process	2	1	3	7	0.150607	0.707797	gene-LBA_RS02445(LBA_RS02445),gene-LBA_RS07320(LBA_RS07320)	gene-LBA_RS03795(LBA_RS03795)
BP	GO:0045454	cell redox homeostasis	2	1	3	7	0.150607	0.707797	gene-LBA_RS08775(LBA_RS08775),gene-LBA_RS09250(LBA_RS09250)	gene-LBA_RS06090(LBA_RS06090)
BP	GO:0072524	pyridine-containing compound metabolic process	1	2	3	7	0.150607	0.707797	gene-LBA_RS05085(LBA_RS05085)	gene-LBA_RS07505(LBA_RS07505),gene-LBA_RS07835(LBA_RS07835)
MF	GO:0019205	nucleobase-containing compound kinase activity	1	3	4	11	0.162839	0.707797	gene-LBA_RS05725(LBA_RS05725)	gene-LBA_RS06550(LBA_RS06550),gene-LBA_RS09480(LBA_RS09480),gene-LBA_RS09485(LBA_RS09485)
MF	GO:0019829	ATPase-coupled cation transmembrane transporter activity	1	3	4	11	0.162839	0.707797	gene-LBA_RS04605(LBA_RS04605)	gene-LBA_RS02725(LBA_RS02725),gene-LBA_RS02820(LBA_RS02820),gene-LBA_RS08260(LBA_RS08260)
MF	GO:0015926	glucosidase activity	2	3	5	15	0.165994	0.707797	gene-LBA_RS01970(LBA_RS01970),gene-LBA_RS08835(LBA_RS08835)	gene-LBA_RS04460(LBA_RS04460),gene-LBA_RS08285(LBA_RS08285),gene-LBA_RS08360(LBA_RS08360)
BP	GO:0051186	cofactor metabolic process	6	3	9	32	0.178555	0.707797	gene-LBA_RS02445(LBA_RS02445),gene-LBA_RS03265(LBA_RS03265),gene-LBA_RS04600(LBA_RS04600),gene-LBA_RS05085(LBA_RS05085),gene-LBA_RS05440(LBA_RS05440),gene-LBA_RS07320(LBA_RS07320)	gene-LBA_RS03795(LBA_RS03795),gene-LBA_RS07505(LBA_RS07505),gene-LBA_RS07835(LBA_RS07835)
MF	GO:0003796	lysozyme activity	2	0	2	4	0.182368	0.707797	gene-LBA_RS05715(LBA_RS05715),gene-LBA_RS09325(LBA_RS09325)	-
MF	GO:0003918	DNA topoisomerase type II (double strand cut, ATP-hydrolyzing) activity	2	0	2	4	0.182368	0.707797	gene-LBA_RS00025(LBA_RS00025),gene-LBA_RS00030(LBA_RS00030)	-
MF	GO:0004565	beta-galactosidase activity	0	2	2	4	0.182368	0.707797	-	gene-LBA_RS07175(LBA_RS07175),gene-LBA_RS07200(LBA_RS07200)
MF	GO:0004645	1,4-alpha-oligoglucan phosphorylase activity	2	0	2	4	0.182368	0.707797	gene-LBA_RS03540(LBA_RS03540),gene-LBA_RS09100(LBA_RS09100)	-
MF	GO:0019206	nucleoside kinase activity	0	2	2	4	0.182368	0.707797	-	gene-LBA_RS09480(LBA_RS09480),gene-LBA_RS09485(LBA_RS09485)
MF	GO:0043021	ribonucleoprotein complex binding	2	0	2	4	0.182368	0.707797	gene-LBA_RS06190(LBA_RS06190),gene-LBA_RS06385(LBA_RS06385)	-
MF	GO:0043022	ribosome binding	2	0	2	4	0.182368	0.707797	gene-LBA_RS06190(LBA_RS06190),gene-LBA_RS06385(LBA_RS06385)	-
MF	GO:0044877	protein-containing complex binding	2	0	2	4	0.182368	0.707797	gene-LBA_RS06190(LBA_RS06190),gene-LBA_RS06385(LBA_RS06385)	-
MF	GO:0051536	iron-sulfur cluster binding	0	2	2	4	0.182368	0.707797	-	gene-LBA_RS00780(LBA_RS00780),gene-LBA_RS05815(LBA_RS05815)
MF	GO:0051539	4 iron, 4 sulfur cluster binding	0	2	2	4	0.182368	0.707797	-	gene-LBA_RS00780(LBA_RS00780),gene-LBA_RS05815(LBA_RS05815)
MF	GO:0051540	metal cluster binding	0	2	2	4	0.182368	0.707797	-	gene-LBA_RS00780(LBA_RS00780),gene-LBA_RS05815(LBA_RS05815)
BP	GO:0006167	AMP biosynthetic process	2	0	2	4	0.18338	0.707797	gene-LBA_RS09200(LBA_RS09200),gene-LBA_RS09205(LBA_RS09205)	-
BP	GO:0006979	response to oxidative stress	1	1	2	4	0.18338	0.707797	gene-LBA_RS09240(LBA_RS09240)	gene-LBA_RS06770(LBA_RS06770)
BP	GO:0009394	2'-deoxyribonucleotide metabolic process	1	1	2	4	0.18338	0.707797	gene-LBA_RS04595(LBA_RS04595)	gene-LBA_RS09480(LBA_RS09480)
BP	GO:0016998	cell wall macromolecule catabolic process	2	0	2	4	0.18338	0.707797	gene-LBA_RS05715(LBA_RS05715),gene-LBA_RS09325(LBA_RS09325)	-
BP	GO:0046033	AMP metabolic process	2	0	2	4	0.18338	0.707797	gene-LBA_RS09200(LBA_RS09200),gene-LBA_RS09205(LBA_RS09205)	-
CC	GO:0005839	proteasome core complex	0	1	1	1	0.192448	0.707797	-	gene-LBA_RS04975(LBA_RS04975)
CC	GO:0009379	Holliday junction helicase complex	0	1	1	1	0.192448	0.707797	-	gene-LBA_RS02015(LBA_RS02015)
CC	GO:0033202	DNA helicase complex	0	1	1	1	0.192448	0.707797	-	gene-LBA_RS02015(LBA_RS02015)
BP	GO:0009108	coenzyme biosynthetic process	5	2	7	24	0.193201	0.707797	gene-LBA_RS02445(LBA_RS02445),gene-LBA_RS04600(LBA_RS04600),gene-LBA_RS05085(LBA_RS05085),gene-LBA_RS05440(LBA_RS05440),gene-LBA_RS07320(LBA_RS07320)	gene-LBA_RS03795(LBA_RS03795),gene-LBA_RS07505(LBA_RS07505)
MF	GO:0016866	intramolecular transferase activity	5	1	6	20	0.198028	0.707797	gene-LBA_RS01575(LBA_RS01575),gene-LBA_RS01655(LBA_RS01655),gene-LBA_RS01670(LBA_RS01670),gene-LBA_RS03550(LBA_RS03550),gene-LBA_RS09095(LBA_RS09095)	gene-LBA_RS08975(LBA_RS08975)
BP	GO:0009126	purine nucleoside monophosphate metabolic process	2	4	6	20	0.200101	0.707797	gene-LBA_RS09200(LBA_RS09200),gene-LBA_RS09205(LBA_RS09205)	gene-LBA_RS06550(LBA_RS06550),gene-LBA_RS07595(LBA_RS07595),gene-LBA_RS07610(LBA_RS07610),gene-LBA_RS09480(LBA_RS09480)
BP	GO:0055114	oxidation-reduction process	11	12	23	96	0.200859	0.707797	gene-LBA_RS01930(LBA_RS01930),gene-LBA_RS02435(LBA_RS02435),gene-LBA_RS02915(LBA_RS02915),gene-LBA_RS03265(LBA_RS03265),gene-LBA_RS03520(LBA_RS03520),gene-LBA_RS03525(LBA_RS03525),gene-LBA_RS03530(LBA_RS03530),gene-LBA_RS03535(LBA_RS03535),gene-LBA_RS04600(LBA_RS04600),gene-LBA_RS09235(LBA_RS09235),gene-LBA_RS09240(LBA_RS09240)	gene-LBA_RS00775(LBA_RS00775),gene-LBA_RS00780(LBA_RS00780),gene-LBA_RS00945(LBA_RS00945),gene-LBA_RS04765(LBA_RS04765),gene-LBA_RS05265(LBA_RS05265),gene-LBA_RS05415(LBA_RS05415),gene-LBA_RS06090(LBA_RS06090),gene-LBA_RS06770(LBA_RS06770),gene-LBA_RS07815(LBA_RS07815),gene-LBA_RS08285(LBA_RS08285),gene-LBA_RS08935(LBA_RS08935),gene-LBA_RS08940(LBA_RS08940)
MF	GO:0000774	adenyl-nucleotide exchange factor activity	1	0	1	1	0.201188	0.707797	gene-LBA_RS06205(LBA_RS06205)	-
MF	GO:0003844	1,4-alpha-glucan branching enzyme activity	1	0	1	1	0.201188	0.707797	gene-LBA_RS03520(LBA_RS03520)	-
MF	GO:0003883	CTP synthase activity	0	1	1	1	0.201188	0.707797	-	gene-LBA_RS01120(LBA_RS01120)
MF	GO:0003938	IMP dehydrogenase activity	0	1	1	1	0.201188	0.707797	-	gene-LBA_RS00945(LBA_RS00945)
MF	GO:0003973	(S)-2-hydroxy-acid oxidase activity	0	1	1	1	0.201188	0.707797	-	gene-LBA_RS07815(LBA_RS07815)
MF	GO:0003985	acetyl-CoA C-acetyltransferase activity	1	0	1	1	0.201188	0.707797	gene-LBA_RS03260(LBA_RS03260)	-
MF	GO:0003988	acetyl-CoA C-acyltransferase activity	1	0	1	1	0.201188	0.707797	gene-LBA_RS03260(LBA_RS03260)	-
MF	GO:0003998	acylphosphatase activity	0	1	1	1	0.201188	0.707797	-	gene-LBA_RS07465(LBA_RS07465)
MF	GO:0004018	N6-(1,2-dicarboxyethyl)AMP AMP-lyase (fumarate-forming) activity	1	0	1	1	0.201188	0.707797	gene-LBA_RS09200(LBA_RS09200)	-
MF	GO:0004019	adenylosuccinate synthase activity	1	0	1	1	0.201188	0.707797	gene-LBA_RS09205(LBA_RS09205)	-
MF	GO:0004067	asparaginase activity	0	1	1	1	0.201188	0.707797	-	gene-LBA_RS08275(LBA_RS08275)
MF	GO:0004136	deoxyadenosine kinase activity	0	1	1	1	0.201188	0.707797	-	gene-LBA_RS09480(LBA_RS09480)
MF	GO:0004138	deoxyguanosine kinase activity	0	1	1	1	0.201188	0.707797	-	gene-LBA_RS09485(LBA_RS09485)
MF	GO:0004139	deoxyribose-phosphate aldolase activity	1	0	1	1	0.201188	0.707797	gene-LBA_RS01925(LBA_RS01925)	-
MF	GO:0004146	dihydrofolate reductase activity	1	0	1	1	0.201188	0.707797	gene-LBA_RS04600(LBA_RS04600)	-
MF	GO:0004180	carboxypeptidase activity	0	1	1	1	0.201188	0.707797	-	gene-LBA_RS07840(LBA_RS07840)
MF	GO:0004185	serine-type carboxypeptidase activity	0	1	1	1	0.201188	0.707797	-	gene-LBA_RS07840(LBA_RS07840)
MF	GO:0004298	threonine-type endopeptidase activity	0	1	1	1	0.201188	0.707797	-	gene-LBA_RS04975(LBA_RS04975)
MF	GO:0004339	glucan 1,4-alpha-glucosidase activity	1	0	1	1	0.201188	0.707797	gene-LBA_RS08835(LBA_RS08835)	-
MF	GO:0004356	glutamate-ammonia ligase activity	0	1	1	1	0.201188	0.707797	-	gene-LBA_RS07360(LBA_RS07360)
MF	GO:0004373	glycogen (starch) synthase activity	1	0	1	1	0.201188	0.707797	gene-LBA_RS03535(LBA_RS03535)	-
MF	GO:0004420	hydroxymethylglutaryl-CoA reductase (NADPH) activity	1	0	1	1	0.201188	0.707797	gene-LBA_RS03265(LBA_RS03265)	-
MF	GO:0004421	hydroxymethylglutaryl-CoA synthase activity	1	0	1	1	0.201188	0.707797	gene-LBA_RS03270(LBA_RS03270)	-
MF	GO:0004470	malic enzyme activity	0	1	1	1	0.201188	0.707797	-	gene-LBA_RS05415(LBA_RS05415)
MF	GO:0004471	malate dehydrogenase (decarboxylating) (NAD+) activity	0	1	1	1	0.201188	0.707797	-	gene-LBA_RS05415(LBA_RS05415)
MF	GO:0004515	nicotinate-nucleotide adenylyltransferase activity	0	1	1	1	0.201188	0.707797	-	gene-LBA_RS07505(LBA_RS07505)
MF	GO:0004612	phosphoenolpyruvate carboxykinase (ATP) activity	1	0	1	1	0.201188	0.707797	gene-LBA_RS02460(LBA_RS02460)	-
MF	GO:0004614	phosphoglucomutase activity	1	0	1	1	0.201188	0.707797	gene-LBA_RS03550(LBA_RS03550)	-
MF	GO:0004641	phosphoribosylformylglycinamidine cyclo-ligase activity	0	1	1	1	0.201188	0.707797	-	gene-LBA_RS07610(LBA_RS07610)
MF	GO:0004792	thiosulfate sulfurtransferase activity	1	0	1	1	0.201188	0.707797	gene-LBA_RS09245(LBA_RS09245)	-
MF	GO:0004799	thymidylate synthase activity	1	0	1	1	0.201188	0.707797	gene-LBA_RS04595(LBA_RS04595)	-
MF	GO:0004817	cysteine-tRNA ligase activity	0	1	1	1	0.201188	0.707797	-	gene-LBA_RS01705(LBA_RS01705)
MF	GO:0004830	tryptophan-tRNA ligase activity	0	1	1	1	0.201188	0.707797	-	gene-LBA_RS01000(LBA_RS01000)
MF	GO:0004844	uracil DNA N-glycosylase activity	0	1	1	1	0.201188	0.707797	-	gene-LBA_RS03635(LBA_RS03635)
MF	GO:0005337	nucleoside transmembrane transporter activity	0	1	1	1	0.201188	0.707797	-	gene-LBA_RS08115(LBA_RS08115)
MF	GO:0008184	glycogen phosphorylase activity	1	0	1	1	0.201188	0.707797	gene-LBA_RS03540(LBA_RS03540)	-
MF	GO:0008251	tRNA-specific adenosine deaminase activity	0	1	1	1	0.201188	0.707797	-	gene-LBA_RS01840(LBA_RS01840)
MF	GO:0008478	pyridoxal kinase activity	1	0	1	1	0.201188	0.707797	gene-LBA_RS05085(LBA_RS05085)	-
MF	GO:0008662	1-phosphofructokinase activity	1	0	1	1	0.201188	0.707797	gene-LBA_RS08700(LBA_RS08700)	-
MF	GO:0008764	UDP-N-acetylmuramoylalanine-D-glutamate ligase activity	1	0	1	1	0.201188	0.707797	gene-LBA_RS04135(LBA_RS04135)	-
MF	GO:0008774	acetaldehyde dehydrogenase (acetylating) activity	1	0	1	1	0.201188	0.707797	gene-LBA_RS02435(LBA_RS02435)	-
MF	GO:0008788	alpha,alpha-phosphotrehalase activity	1	0	1	1	0.201188	0.707797	gene-LBA_RS05115(LBA_RS05115)	-
MF	GO:0008801	beta-phosphoglucomutase activity	1	0	1	1	0.201188	0.707797	gene-LBA_RS09095(LBA_RS09095)	-
MF	GO:0008925	maltose O-acetyltransferase activity	0	1	1	1	0.201188	0.707797	-	gene-LBA_RS02425(LBA_RS02425)
MF	GO:0008948	oxaloacetate decarboxylase activity	0	1	1	1	0.201188	0.707797	-	gene-LBA_RS05415(LBA_RS05415)
MF	GO:0008965	phosphoenolpyruvate-protein phosphotransferase activity	1	0	1	1	0.201188	0.707797	gene-LBA_RS03335(LBA_RS03335)	-
MF	GO:0008972	phosphomethylpyrimidine kinase activity	1	0	1	1	0.201188	0.707797	gene-LBA_RS09150(LBA_RS09150)	-
MF	GO:0009002	serine-type D-Ala-D-Ala carboxypeptidase activity	0	1	1	1	0.201188	0.707797	-	gene-LBA_RS07840(LBA_RS07840)
MF	GO:0009011	starch synthase activity	1	0	1	1	0.201188	0.707797	gene-LBA_RS03535(LBA_RS03535)	-
MF	GO:0009020	tRNA (guanosine-2'-O-)-methyltransferase activity	0	1	1	1	0.201188	0.707797	-	gene-LBA_RS01715(LBA_RS01715)
MF	GO:0009024	tagatose-6-phosphate kinase activity	1	0	1	1	0.201188	0.707797	gene-LBA_RS08700(LBA_RS08700)	-
MF	GO:0015658	branched-chain amino acid transmembrane transporter activity	0	1	1	1	0.201188	0.707797	-	gene-LBA_RS05220(LBA_RS05220)
MF	GO:0015927	trehalase activity	1	0	1	1	0.201188	0.707797	gene-LBA_RS05115(LBA_RS05115)	-
MF	GO:0015932	nucleobase-containing compound transmembrane transporter activity	0	1	1	1	0.201188	0.707797	-	gene-LBA_RS08115(LBA_RS08115)
MF	GO:0016152	mercury (II) reductase activity	0	1	1	1	0.201188	0.707797	-	gene-LBA_RS06090(LBA_RS06090)
MF	GO:0016408	C-acyltransferase activity	1	0	1	1	0.201188	0.707797	gene-LBA_RS03260(LBA_RS03260)	-
MF	GO:0016453	C-acetyltransferase activity	1	0	1	1	0.201188	0.707797	gene-LBA_RS03260(LBA_RS03260)	-
MF	GO:0016615	malate dehydrogenase activity	0	1	1	1	0.201188	0.707797	-	gene-LBA_RS05415(LBA_RS05415)
MF	GO:0016722	oxidoreductase activity, oxidizing metal ions	0	1	1	1	0.201188	0.707797	-	gene-LBA_RS06090(LBA_RS06090)
MF	GO:0016723	oxidoreductase activity, oxidizing metal ions, NAD or NADP as acceptor	0	1	1	1	0.201188	0.707797	-	gene-LBA_RS06090(LBA_RS06090)
MF	GO:0016842	amidine-lyase activity	1	0	1	1	0.201188	0.707797	gene-LBA_RS09200(LBA_RS09200)	-
MF	GO:0016899	oxidoreductase activity, acting on the CH-OH group of donors, oxygen as acceptor	0	1	1	1	0.201188	0.707797	-	gene-LBA_RS07815(LBA_RS07815)
MF	GO:0022885	bacteriocin transmembrane transporter activity	1	0	1	1	0.201188	0.707797	gene-LBA_RS08785(LBA_RS08785)	-
MF	GO:0030234	enzyme regulator activity	1	0	1	1	0.201188	0.707797	gene-LBA_RS06205(LBA_RS06205)	-
MF	GO:0030272	5-formyltetrahydrofolate cyclo-ligase activity	1	0	1	1	0.201188	0.707797	gene-LBA_RS07390(LBA_RS07390)	-
MF	GO:0032217	riboflavin transmembrane transporter activity	0	1	1	1	0.201188	0.707797	-	gene-LBA_RS04880(LBA_RS04880)
MF	GO:0033201	alpha-1,4-glucan synthase activity	1	0	1	1	0.201188	0.707797	gene-LBA_RS03535(LBA_RS03535)	-
MF	GO:0033920	6-phospho-beta-galactosidase activity	1	0	1	1	0.201188	0.707797	gene-LBA_RS03730(LBA_RS03730)	-
MF	GO:0034257	nicotinamide riboside transmembrane transporter activity	0	1	1	1	0.201188	0.707797	-	gene-LBA_RS08115(LBA_RS08115)
MF	GO:0035251	UDP-glucosyltransferase activity	1	0	1	1	0.201188	0.707797	gene-LBA_RS03535(LBA_RS03535)	-
MF	GO:0042282	hydroxymethylglutaryl-CoA reductase activity	1	0	1	1	0.201188	0.707797	gene-LBA_RS03265(LBA_RS03265)	-
MF	GO:0042802	identical protein binding	1	0	1	1	0.201188	0.707797	gene-LBA_RS06205(LBA_RS06205)	-
MF	GO:0042803	protein homodimerization activity	1	0	1	1	0.201188	0.707797	gene-LBA_RS06205(LBA_RS06205)	-
MF	GO:0042910	xenobiotic transmembrane transporter activity	1	0	1	1	0.201188	0.707797	gene-LBA_RS08785(LBA_RS08785)	-
MF	GO:0043364	glycyl-radical enzyme activating activity	0	1	1	1	0.201188	0.707797	-	gene-LBA_RS00780(LBA_RS00780)
MF	GO:0043365	[formate-C-acetyltransferase]-activating enzyme activity	0	1	1	1	0.201188	0.707797	-	gene-LBA_RS00780(LBA_RS00780)
MF	GO:0046527	glucosyltransferase activity	1	0	1	1	0.201188	0.707797	gene-LBA_RS03535(LBA_RS03535)	-
MF	GO:0046912	transferase activity, transferring acyl groups, acyl groups converted into alkyl on transfer	1	0	1	1	0.201188	0.707797	gene-LBA_RS03270(LBA_RS03270)	-
MF	GO:0050081	maltose-6'-phosphate glucosidase activity	0	1	1	1	0.201188	0.707797	-	gene-LBA_RS08285(LBA_RS08285)
MF	GO:0050082	maltose phosphorylase activity	1	0	1	1	0.201188	0.707797	gene-LBA_RS09100(LBA_RS09100)	-
MF	GO:0050109	morphine 6-dehydrogenase activity	0	1	1	1	0.201188	0.707797	-	gene-LBA_RS04765(LBA_RS04765)
MF	GO:0051087	chaperone binding	1	0	1	1	0.201188	0.707797	gene-LBA_RS06205(LBA_RS06205)	-
MF	GO:0052717	tRNA-specific adenosine-34 deaminase activity	0	1	1	1	0.201188	0.707797	-	gene-LBA_RS01840(LBA_RS01840)
MF	GO:0052852	very-long-chain-(S)-2-hydroxy-acid oxidase activity	0	1	1	1	0.201188	0.707797	-	gene-LBA_RS07815(LBA_RS07815)
MF	GO:0052853	long-chain-(S)-2-hydroxy-long-chain-acid oxidase activity	0	1	1	1	0.201188	0.707797	-	gene-LBA_RS07815(LBA_RS07815)
MF	GO:0052854	medium-chain-(S)-2-hydroxy-acid oxidase activity	0	1	1	1	0.201188	0.707797	-	gene-LBA_RS07815(LBA_RS07815)
MF	GO:0052855	ADP-dependent NAD(P)H-hydrate dehydratase activity	0	1	1	1	0.201188	0.707797	-	gene-LBA_RS07835(LBA_RS07835)
MF	GO:0060589	nucleoside-triphosphatase regulator activity	1	0	1	1	0.201188	0.707797	gene-LBA_RS06205(LBA_RS06205)	-
MF	GO:0060590	ATPase regulator activity	1	0	1	1	0.201188	0.707797	gene-LBA_RS06205(LBA_RS06205)	-
MF	GO:0070003	threonine-type peptidase activity	0	1	1	1	0.201188	0.707797	-	gene-LBA_RS04975(LBA_RS04975)
MF	GO:0070008	serine-type exopeptidase activity	0	1	1	1	0.201188	0.707797	-	gene-LBA_RS07840(LBA_RS07840)
MF	GO:0070626	(S)-2-(5-amino-1-(5-phospho-D-ribosyl)imidazole-4-carboxamido)succinate AMP-lyase (fumarate-forming) activity	1	0	1	1	0.201188	0.707797	gene-LBA_RS09200(LBA_RS09200)	-
MF	GO:0090482	vitamin transmembrane transporter activity	0	1	1	1	0.201188	0.707797	-	gene-LBA_RS04880(LBA_RS04880)
MF	GO:0097506	deaminated base DNA N-glycosylase activity	0	1	1	1	0.201188	0.707797	-	gene-LBA_RS03635(LBA_RS03635)
MF	GO:0098772	molecular function regulator	1	0	1	1	0.201188	0.707797	gene-LBA_RS06205(LBA_RS06205)	-
MF	GO:0106050	tRNA 2'-O-methyltransferase activity	0	1	1	1	0.201188	0.707797	-	gene-LBA_RS01715(LBA_RS01715)
BP	GO:0000027	ribosomal large subunit assembly	1	0	1	1	0.20186	0.707797	gene-LBA_RS07530(LBA_RS07530)	-
BP	GO:0002100	tRNA wobble adenosine to inosine editing	0	1	1	1	0.20186	0.707797	-	gene-LBA_RS01840(LBA_RS01840)
BP	GO:0005988	lactose metabolic process	1	0	1	1	0.20186	0.707797	gene-LBA_RS08700(LBA_RS08700)	-
BP	GO:0005991	trehalose metabolic process	1	0	1	1	0.20186	0.707797	gene-LBA_RS05115(LBA_RS05115)	-
BP	GO:0005993	trehalose catabolic process	1	0	1	1	0.20186	0.707797	gene-LBA_RS05115(LBA_RS05115)	-
BP	GO:0006108	malate metabolic process	0	1	1	1	0.20186	0.707797	-	gene-LBA_RS05415(LBA_RS05415)
BP	GO:0006170	dAMP biosynthetic process	0	1	1	1	0.20186	0.707797	-	gene-LBA_RS09480(LBA_RS09480)
BP	GO:0006231	dTMP biosynthetic process	1	0	1	1	0.20186	0.707797	gene-LBA_RS04595(LBA_RS04595)	-
BP	GO:0006382	adenosine to inosine editing	0	1	1	1	0.20186	0.707797	-	gene-LBA_RS01840(LBA_RS01840)
BP	GO:0006423	cysteinyl-tRNA aminoacylation	0	1	1	1	0.20186	0.707797	-	gene-LBA_RS01705(LBA_RS01705)
BP	GO:0006436	tryptophanyl-tRNA aminoacylation	0	1	1	1	0.20186	0.707797	-	gene-LBA_RS01000(LBA_RS01000)
BP	GO:0006542	glutamine biosynthetic process	0	1	1	1	0.20186	0.707797	-	gene-LBA_RS07360(LBA_RS07360)
BP	GO:0006952	defense response	1	0	1	1	0.20186	0.707797	gene-LBA_RS08795(LBA_RS08795)	-
BP	GO:0009151	purine deoxyribonucleotide metabolic process	0	1	1	1	0.20186	0.707797	-	gene-LBA_RS09480(LBA_RS09480)
BP	GO:0009153	purine deoxyribonucleotide biosynthetic process	0	1	1	1	0.20186	0.707797	-	gene-LBA_RS09480(LBA_RS09480)
BP	GO:0009170	purine deoxyribonucleoside monophosphate metabolic process	0	1	1	1	0.20186	0.707797	-	gene-LBA_RS09480(LBA_RS09480)
BP	GO:0009171	purine deoxyribonucleoside monophosphate biosynthetic process	0	1	1	1	0.20186	0.707797	-	gene-LBA_RS09480(LBA_RS09480)
BP	GO:0009176	pyrimidine deoxyribonucleoside monophosphate metabolic process	1	0	1	1	0.20186	0.707797	gene-LBA_RS04595(LBA_RS04595)	-
BP	GO:0009177	pyrimidine deoxyribonucleoside monophosphate biosynthetic process	1	0	1	1	0.20186	0.707797	gene-LBA_RS04595(LBA_RS04595)	-
BP	GO:0009264	deoxyribonucleotide catabolic process	1	0	1	1	0.20186	0.707797	gene-LBA_RS01925(LBA_RS01925)	-
BP	GO:0009313	oligosaccharide catabolic process	1	0	1	1	0.20186	0.707797	gene-LBA_RS05115(LBA_RS05115)	-
BP	GO:0009399	nitrogen fixation	0	1	1	1	0.20186	0.707797	-	gene-LBA_RS07360(LBA_RS07360)
BP	GO:0009443	pyridoxal 5'-phosphate salvage	1	0	1	1	0.20186	0.707797	gene-LBA_RS05085(LBA_RS05085)	-
BP	GO:0009617	response to bacterium	1	0	1	1	0.20186	0.707797	gene-LBA_RS08795(LBA_RS08795)	-
BP	GO:0009891	positive regulation of biosynthetic process	1	0	1	1	0.20186	0.707797	gene-LBA_RS06190(LBA_RS06190)	-
BP	GO:0009893	positive regulation of metabolic process	1	0	1	1	0.20186	0.707797	gene-LBA_RS06190(LBA_RS06190)	-
BP	GO:0010557	positive regulation of macromolecule biosynthetic process	1	0	1	1	0.20186	0.707797	gene-LBA_RS06190(LBA_RS06190)	-
BP	GO:0010604	positive regulation of macromolecule metabolic process	1	0	1	1	0.20186	0.707797	gene-LBA_RS06190(LBA_RS06190)	-
BP	GO:0010628	positive regulation of gene expression	1	0	1	1	0.20186	0.707797	gene-LBA_RS06190(LBA_RS06190)	-
BP	GO:0015803	branched-chain amino acid transport	0	1	1	1	0.20186	0.707797	-	gene-LBA_RS05220(LBA_RS05220)
BP	GO:0015858	nucleoside transport	0	1	1	1	0.20186	0.707797	-	gene-LBA_RS08115(LBA_RS08115)
BP	GO:0015931	nucleobase-containing compound transport	0	1	1	1	0.20186	0.707797	-	gene-LBA_RS08115(LBA_RS08115)
BP	GO:0015976	carbon utilization	1	0	1	1	0.20186	0.707797	gene-LBA_RS02435(LBA_RS02435)	-
BP	GO:0016553	base conversion or substitution editing	0	1	1	1	0.20186	0.707797	-	gene-LBA_RS01840(LBA_RS01840)
BP	GO:0022618	ribonucleoprotein complex assembly	1	0	1	1	0.20186	0.707797	gene-LBA_RS07530(LBA_RS07530)	-
BP	GO:0031325	positive regulation of cellular metabolic process	1	0	1	1	0.20186	0.707797	gene-LBA_RS06190(LBA_RS06190)	-
BP	GO:0031328	positive regulation of cellular biosynthetic process	1	0	1	1	0.20186	0.707797	gene-LBA_RS06190(LBA_RS06190)	-
BP	GO:0032218	riboflavin transport	0	1	1	1	0.20186	0.707797	-	gene-LBA_RS04880(LBA_RS04880)
BP	GO:0032270	positive regulation of cellular protein metabolic process	1	0	1	1	0.20186	0.707797	gene-LBA_RS06190(LBA_RS06190)	-
BP	GO:0034250	positive regulation of cellular amide metabolic process	1	0	1	1	0.20186	0.707797	gene-LBA_RS06190(LBA_RS06190)	-
BP	GO:0034258	nicotinamide riboside transport	0	1	1	1	0.20186	0.707797	-	gene-LBA_RS08115(LBA_RS08115)
BP	GO:0042256	mature ribosome assembly	0	1	1	1	0.20186	0.707797	-	gene-LBA_RS07495(LBA_RS07495)
BP	GO:0042273	ribosomal large subunit biogenesis	1	0	1	1	0.20186	0.707797	gene-LBA_RS07530(LBA_RS07530)	-
BP	GO:0042742	defense response to bacterium	1	0	1	1	0.20186	0.707797	gene-LBA_RS08795(LBA_RS08795)	-
BP	GO:0043207	response to external biotic stimulus	1	0	1	1	0.20186	0.707797	gene-LBA_RS08795(LBA_RS08795)	-
BP	GO:0043213	bacteriocin transport	1	0	1	1	0.20186	0.707797	gene-LBA_RS08785(LBA_RS08785)	-
BP	GO:0044087	regulation of cellular component biogenesis	0	1	1	1	0.20186	0.707797	-	gene-LBA_RS07495(LBA_RS07495)
BP	GO:0044257	cellular protein catabolic process	0	1	1	1	0.20186	0.707797	-	gene-LBA_RS04975(LBA_RS04975)
BP	GO:0045226	extracellular polysaccharide biosynthetic process	0	1	1	1	0.20186	0.707797	-	gene-LBA_RS08510(LBA_RS08510)
BP	GO:0045727	positive regulation of translation	1	0	1	1	0.20186	0.707797	gene-LBA_RS06190(LBA_RS06190)	-
BP	GO:0046053	dAMP metabolic process	0	1	1	1	0.20186	0.707797	-	gene-LBA_RS09480(LBA_RS09480)
BP	GO:0046073	dTMP metabolic process	1	0	1	1	0.20186	0.707797	gene-LBA_RS04595(LBA_RS04595)	-
BP	GO:0046352	disaccharide catabolic process	1	0	1	1	0.20186	0.707797	gene-LBA_RS05115(LBA_RS05115)	-
BP	GO:0046379	extracellular polysaccharide metabolic process	0	1	1	1	0.20186	0.707797	-	gene-LBA_RS08510(LBA_RS08510)
BP	GO:0046386	deoxyribose phosphate catabolic process	1	0	1	1	0.20186	0.707797	gene-LBA_RS01925(LBA_RS01925)	-
BP	GO:0046654	tetrahydrofolate biosynthetic process	1	0	1	1	0.20186	0.707797	gene-LBA_RS04600(LBA_RS04600)	-
BP	GO:0048518	positive regulation of biological process	1	0	1	1	0.20186	0.707797	gene-LBA_RS06190(LBA_RS06190)	-
BP	GO:0048522	positive regulation of cellular process	1	0	1	1	0.20186	0.707797	gene-LBA_RS06190(LBA_RS06190)	-
BP	GO:0050790	regulation of catalytic activity	1	0	1	1	0.20186	0.707797	gene-LBA_RS06205(LBA_RS06205)	-
BP	GO:0051173	positive regulation of nitrogen compound metabolic process	1	0	1	1	0.20186	0.707797	gene-LBA_RS06190(LBA_RS06190)	-
BP	GO:0051180	vitamin transport	0	1	1	1	0.20186	0.707797	-	gene-LBA_RS04880(LBA_RS04880)
BP	GO:0051247	positive regulation of protein metabolic process	1	0	1	1	0.20186	0.707797	gene-LBA_RS06190(LBA_RS06190)	-
BP	GO:0051603	proteolysis involved in cellular protein catabolic process	0	1	1	1	0.20186	0.707797	-	gene-LBA_RS04975(LBA_RS04975)
BP	GO:0051707	response to other organism	1	0	1	1	0.20186	0.707797	gene-LBA_RS08795(LBA_RS08795)	-
BP	GO:0051775	response to redox state	1	0	1	1	0.20186	0.707797	gene-LBA_RS01960(LBA_RS01960)	-
BP	GO:0065009	regulation of molecular function	1	0	1	1	0.20186	0.707797	gene-LBA_RS06205(LBA_RS06205)	-
BP	GO:0071826	ribonucleoprotein complex subunit organization	1	0	1	1	0.20186	0.707797	gene-LBA_RS07530(LBA_RS07530)	-
BP	GO:0071941	nitrogen cycle metabolic process	0	1	1	1	0.20186	0.707797	-	gene-LBA_RS07360(LBA_RS07360)
BP	GO:0090069	regulation of ribosome biogenesis	0	1	1	1	0.20186	0.707797	-	gene-LBA_RS07495(LBA_RS07495)
BP	GO:0090071	negative regulation of ribosome biogenesis	0	1	1	1	0.20186	0.707797	-	gene-LBA_RS07495(LBA_RS07495)
BP	GO:0097172	N-acetylmuramic acid metabolic process	1	0	1	1	0.20186	0.707797	gene-LBA_RS08350(LBA_RS08350)	-
BP	GO:0097173	N-acetylmuramic acid catabolic process	1	0	1	1	0.20186	0.707797	gene-LBA_RS08350(LBA_RS08350)	-
BP	GO:0098542	defense response to other organism	1	0	1	1	0.20186	0.707797	gene-LBA_RS08795(LBA_RS08795)	-
BP	GO:2001058	D-tagatose 6-phosphate metabolic process	1	0	1	1	0.20186	0.707797	gene-LBA_RS08700(LBA_RS08700)	-
BP	GO:2001059	D-tagatose 6-phosphate catabolic process	1	0	1	1	0.20186	0.707797	gene-LBA_RS08700(LBA_RS08700)	-
MF	GO:0009678	pyrophosphate hydrolysis-driven proton transmembrane transporter activity	1	2	3	8	0.205146	0.708564	gene-LBA_RS04605(LBA_RS04605)	gene-LBA_RS02725(LBA_RS02725),gene-LBA_RS08260(LBA_RS08260)
BP	GO:0019725	cellular homeostasis	2	1	3	8	0.206584	0.708564	gene-LBA_RS08775(LBA_RS08775),gene-LBA_RS09250(LBA_RS09250)	gene-LBA_RS06090(LBA_RS06090)
BP	GO:0033866	nucleoside bisphosphate biosynthetic process	2	1	3	8	0.206584	0.708564	gene-LBA_RS02445(LBA_RS02445),gene-LBA_RS07320(LBA_RS07320)	gene-LBA_RS03795(LBA_RS03795)
BP	GO:0034030	ribonucleoside bisphosphate biosynthetic process	2	1	3	8	0.206584	0.708564	gene-LBA_RS02445(LBA_RS02445),gene-LBA_RS07320(LBA_RS07320)	gene-LBA_RS03795(LBA_RS03795)
BP	GO:0034033	purine nucleoside bisphosphate biosynthetic process	2	1	3	8	0.206584	0.708564	gene-LBA_RS02445(LBA_RS02445),gene-LBA_RS07320(LBA_RS07320)	gene-LBA_RS03795(LBA_RS03795)
BP	GO:0042592	homeostatic process	2	1	3	8	0.206584	0.708564	gene-LBA_RS08775(LBA_RS08775),gene-LBA_RS09250(LBA_RS09250)	gene-LBA_RS06090(LBA_RS06090)
BP	GO:0046434	organophosphate catabolic process	3	0	3	8	0.206584	0.708564	gene-LBA_RS00710(LBA_RS00710),gene-LBA_RS01925(LBA_RS01925),gene-LBA_RS08700(LBA_RS08700)	-
MF	GO:0008233	peptidase activity	8	7	15	60	0.207942	0.711006	gene-LBA_RS00485(LBA_RS00485),gene-LBA_RS00800(LBA_RS00800),gene-LBA_RS04645(LBA_RS04645),gene-LBA_RS07415(LBA_RS07415),gene-LBA_RS07660(LBA_RS07660),gene-LBA_RS08230(LBA_RS08230),gene-LBA_RS08785(LBA_RS08785),gene-LBA_RS08825(LBA_RS08825)	gene-LBA_RS00450(LBA_RS00450),gene-LBA_RS01640(LBA_RS01640),gene-LBA_RS03585(LBA_RS03585),gene-LBA_RS04975(LBA_RS04975),gene-LBA_RS07840(LBA_RS07840),gene-LBA_RS09285(LBA_RS09285),gene-LBA_RS09290(LBA_RS09290)
MF	GO:0016853	isomerase activity	11	3	14	56	0.218928	0.746252	gene-LBA_RS00025(LBA_RS00025),gene-LBA_RS00030(LBA_RS00030),gene-LBA_RS01575(LBA_RS01575),gene-LBA_RS01655(LBA_RS01655),gene-LBA_RS01670(LBA_RS01670),gene-LBA_RS02540(LBA_RS02540),gene-LBA_RS03355(LBA_RS03355),gene-LBA_RS03550(LBA_RS03550),gene-LBA_RS07290(LBA_RS07290),gene-LBA_RS09095(LBA_RS09095),gene-LBA_RS09235(LBA_RS09235)	gene-LBA_RS03230(LBA_RS03230),gene-LBA_RS03390(LBA_RS03390),gene-LBA_RS08975(LBA_RS08975)
BP	GO:0006508	proteolysis	8	7	15	61	0.232056	0.78856	gene-LBA_RS00485(LBA_RS00485),gene-LBA_RS00800(LBA_RS00800),gene-LBA_RS04645(LBA_RS04645),gene-LBA_RS07415(LBA_RS07415),gene-LBA_RS07660(LBA_RS07660),gene-LBA_RS08230(LBA_RS08230),gene-LBA_RS08785(LBA_RS08785),gene-LBA_RS08825(LBA_RS08825)	gene-LBA_RS00450(LBA_RS00450),gene-LBA_RS01640(LBA_RS01640),gene-LBA_RS03585(LBA_RS03585),gene-LBA_RS04975(LBA_RS04975),gene-LBA_RS07840(LBA_RS07840),gene-LBA_RS09285(LBA_RS09285),gene-LBA_RS09290(LBA_RS09290)
MF	GO:0016787	hydrolase activity	38	31	69	319	0.238743	0.794829	gene-LBA_RS00025(LBA_RS00025),gene-LBA_RS00030(LBA_RS00030),gene-LBA_RS00215(LBA_RS00215),gene-LBA_RS00295(LBA_RS00295),gene-LBA_RS00485(LBA_RS00485),gene-LBA_RS00585(LBA_RS00585),gene-LBA_RS00595(LBA_RS00595),gene-LBA_RS00710(LBA_RS00710),gene-LBA_RS00800(LBA_RS00800),gene-LBA_RS00960(LBA_RS00960),gene-LBA_RS00965(LBA_RS00965),gene-LBA_RS01560(LBA_RS01560),gene-LBA_RS01565(LBA_RS01565),gene-LBA_…	gene-LBA_RS00450(LBA_RS00450),gene-LBA_RS00530(LBA_RS00530),gene-LBA_RS00555(LBA_RS00555),gene-LBA_RS01640(LBA_RS01640),gene-LBA_RS01710(LBA_RS01710),gene-LBA_RS01840(LBA_RS01840),gene-LBA_RS02015(LBA_RS02015),gene-LBA_RS03585(LBA_RS03585),gene-LBA_RS03635(LBA_RS03635),gene-LBA_RS04460(LBA_RS04460),gene-LBA_RS04975(LBA_RS04975),gene-LBA_RS05430(LBA_RS05430),gene-LBA_RS05815(LBA_RS05815),gene-LBA_…
BP	GO:0016052	carbohydrate catabolic process	5	0	5	17	0.246889	0.794829	gene-LBA_RS01670(LBA_RS01670),gene-LBA_RS01925(LBA_RS01925),gene-LBA_RS05115(LBA_RS05115),gene-LBA_RS07315(LBA_RS07315),gene-LBA_RS09145(LBA_RS09145)	-
BP	GO:0044272	sulfur compound biosynthetic process	4	1	5	17	0.246889	0.794829	gene-LBA_RS02445(LBA_RS02445),gene-LBA_RS05440(LBA_RS05440),gene-LBA_RS07320(LBA_RS07320),gene-LBA_RS09150(LBA_RS09150)	gene-LBA_RS03795(LBA_RS03795)
BP	GO:0072522	purine-containing compound biosynthetic process	5	5	10	39	0.247551	0.794829	gene-LBA_RS02445(LBA_RS02445),gene-LBA_RS07320(LBA_RS07320),gene-LBA_RS07655(LBA_RS07655),gene-LBA_RS09200(LBA_RS09200),gene-LBA_RS09205(LBA_RS09205)	gene-LBA_RS00945(LBA_RS00945),gene-LBA_RS03795(LBA_RS03795),gene-LBA_RS07595(LBA_RS07595),gene-LBA_RS07610(LBA_RS07610),gene-LBA_RS09480(LBA_RS09480)
BP	GO:0051188	cofactor biosynthetic process	5	2	7	26	0.258637	0.794829	gene-LBA_RS02445(LBA_RS02445),gene-LBA_RS04600(LBA_RS04600),gene-LBA_RS05085(LBA_RS05085),gene-LBA_RS05440(LBA_RS05440),gene-LBA_RS07320(LBA_RS07320)	gene-LBA_RS03795(LBA_RS03795),gene-LBA_RS07505(LBA_RS07505)
MF	GO:0004619	phosphoglycerate mutase activity	2	1	3	9	0.264505	0.794829	gene-LBA_RS01655(LBA_RS01655),gene-LBA_RS01670(LBA_RS01670)	gene-LBA_RS08975(LBA_RS08975)
MF	GO:0016667	oxidoreductase activity, acting on a sulfur group of donors	2	1	3	9	0.264505	0.794829	gene-LBA_RS09235(LBA_RS09235),gene-LBA_RS09240(LBA_RS09240)	gene-LBA_RS06770(LBA_RS06770)
MF	GO:0016835	carbon-oxygen lyase activity	2	1	3	9	0.264505	0.794829	gene-LBA_RS02915(LBA_RS02915),gene-LBA_RS08350(LBA_RS08350)	gene-LBA_RS07835(LBA_RS07835)
MF	GO:0046873	metal ion transmembrane transporter activity	0	3	3	9	0.264505	0.794829	-	gene-LBA_RS02725(LBA_RS02725),gene-LBA_RS02820(LBA_RS02820),gene-LBA_RS08260(LBA_RS08260)
MF	GO:0015079	potassium ion transmembrane transporter activity	0	2	2	5	0.264985	0.794829	-	gene-LBA_RS02725(LBA_RS02725),gene-LBA_RS08260(LBA_RS08260)
BP	GO:0005984	disaccharide metabolic process	2	0	2	5	0.26635	0.794829	gene-LBA_RS05115(LBA_RS05115),gene-LBA_RS08700(LBA_RS08700)	-
BP	GO:0006026	aminoglycan catabolic process	2	0	2	5	0.26635	0.794829	gene-LBA_RS05715(LBA_RS05715),gene-LBA_RS09325(LBA_RS09325)	-
BP	GO:0006027	glycosaminoglycan catabolic process	2	0	2	5	0.26635	0.794829	gene-LBA_RS05715(LBA_RS05715),gene-LBA_RS09325(LBA_RS09325)	-
BP	GO:0006265	DNA topological change	2	0	2	5	0.26635	0.794829	gene-LBA_RS00025(LBA_RS00025),gene-LBA_RS00030(LBA_RS00030)	-
BP	GO:0006417	regulation of translation	1	1	2	5	0.26635	0.794829	gene-LBA_RS06190(LBA_RS06190)	gene-LBA_RS07495(LBA_RS07495)
BP	GO:0006733	oxidoreduction coenzyme metabolic process	0	2	2	5	0.26635	0.794829	-	gene-LBA_RS07505(LBA_RS07505),gene-LBA_RS07835(LBA_RS07835)
BP	GO:0009113	purine nucleobase biosynthetic process	1	1	2	5	0.26635	0.794829	gene-LBA_RS07655(LBA_RS07655)	gene-LBA_RS07595(LBA_RS07595)
BP	GO:0009148	pyrimidine nucleoside triphosphate biosynthetic process	1	1	2	5	0.26635	0.794829	gene-LBA_RS04595(LBA_RS04595)	gene-LBA_RS01120(LBA_RS01120)
BP	GO:0009253	peptidoglycan catabolic process	2	0	2	5	0.26635	0.794829	gene-LBA_RS05715(LBA_RS05715),gene-LBA_RS09325(LBA_RS09325)	-
BP	GO:0010608	posttranscriptional regulation of gene expression	1	1	2	5	0.26635	0.794829	gene-LBA_RS06190(LBA_RS06190)	gene-LBA_RS07495(LBA_RS07495)
BP	GO:0019362	pyridine nucleotide metabolic process	0	2	2	5	0.26635	0.794829	-	gene-LBA_RS07505(LBA_RS07505),gene-LBA_RS07835(LBA_RS07835)
BP	GO:0032268	regulation of cellular protein metabolic process	1	1	2	5	0.26635	0.794829	gene-LBA_RS06190(LBA_RS06190)	gene-LBA_RS07495(LBA_RS07495)
BP	GO:0034248	regulation of cellular amide metabolic process	1	1	2	5	0.26635	0.794829	gene-LBA_RS06190(LBA_RS06190)	gene-LBA_RS07495(LBA_RS07495)
BP	GO:0042440	pigment metabolic process	1	1	2	5	0.26635	0.794829	gene-LBA_RS07655(LBA_RS07655)	gene-LBA_RS07595(LBA_RS07595)
BP	GO:0046148	pigment biosynthetic process	1	1	2	5	0.26635	0.794829	gene-LBA_RS07655(LBA_RS07655)	gene-LBA_RS07595(LBA_RS07595)
BP	GO:0046496	nicotinamide nucleotide metabolic process	0	2	2	5	0.26635	0.794829	-	gene-LBA_RS07505(LBA_RS07505),gene-LBA_RS07835(LBA_RS07835)
BP	GO:0051246	regulation of protein metabolic process	1	1	2	5	0.26635	0.794829	gene-LBA_RS06190(LBA_RS06190)	gene-LBA_RS07495(LBA_RS07495)
CC	GO:0043190	ATP-binding cassette (ABC) transporter complex	5	1	6	23	0.270844	0.794829	gene-LBA_RS00935(LBA_RS00935),gene-LBA_RS00940(LBA_RS00940),gene-LBA_RS01560(LBA_RS01560),gene-LBA_RS01565(LBA_RS01565),gene-LBA_RS06445(LBA_RS06445)	gene-LBA_RS06440(LBA_RS06440)
CC	GO:0098533	ATPase dependent transmembrane transport complex	5	1	6	23	0.270844	0.794829	gene-LBA_RS00935(LBA_RS00935),gene-LBA_RS00940(LBA_RS00940),gene-LBA_RS01560(LBA_RS01560),gene-LBA_RS01565(LBA_RS01565),gene-LBA_RS06445(LBA_RS06445)	gene-LBA_RS06440(LBA_RS06440)
CC	GO:0098797	plasma membrane protein complex	5	1	6	23	0.270844	0.794829	gene-LBA_RS00935(LBA_RS00935),gene-LBA_RS00940(LBA_RS00940),gene-LBA_RS01560(LBA_RS01560),gene-LBA_RS01565(LBA_RS01565),gene-LBA_RS06445(LBA_RS06445)	gene-LBA_RS06440(LBA_RS06440)
CC	GO:1902495	transmembrane transporter complex	5	1	6	23	0.270844	0.794829	gene-LBA_RS00935(LBA_RS00935),gene-LBA_RS00940(LBA_RS00940),gene-LBA_RS01560(LBA_RS01560),gene-LBA_RS01565(LBA_RS01565),gene-LBA_RS06445(LBA_RS06445)	gene-LBA_RS06440(LBA_RS06440)
CC	GO:1990351	transporter complex	5	1	6	23	0.270844	0.794829	gene-LBA_RS00935(LBA_RS00935),gene-LBA_RS00940(LBA_RS00940),gene-LBA_RS01560(LBA_RS01560),gene-LBA_RS01565(LBA_RS01565),gene-LBA_RS06445(LBA_RS06445)	gene-LBA_RS06440(LBA_RS06440)
BP	GO:0055085	transmembrane transport	24	13	37	167	0.276123	0.794829	gene-LBA_RS00385(LBA_RS00385),gene-LBA_RS00935(LBA_RS00935),gene-LBA_RS00940(LBA_RS00940),gene-LBA_RS01660(LBA_RS01660),gene-LBA_RS01975(LBA_RS01975),gene-LBA_RS02430(LBA_RS02430),gene-LBA_RS02575(LBA_RS02575),gene-LBA_RS02805(LBA_RS02805),gene-LBA_RS03170(LBA_RS03170),gene-LBA_RS03725(LBA_RS03725),gene-LBA_RS04470(LBA_RS04470),gene-LBA_RS04475(LBA_RS04475),gene-LBA_RS04605(LBA_RS04605),gene-LBA_…	gene-LBA_RS01205(LBA_RS01205),gene-LBA_RS01210(LBA_RS01210),gene-LBA_RS01755(LBA_RS01755),gene-LBA_RS02725(LBA_RS02725),gene-LBA_RS02820(LBA_RS02820),gene-LBA_RS04510(LBA_RS04510),gene-LBA_RS05040(LBA_RS05040),gene-LBA_RS06440(LBA_RS06440),gene-LBA_RS06745(LBA_RS06745),gene-LBA_RS07325(LBA_RS07325),gene-LBA_RS08135(LBA_RS08135),gene-LBA_RS08260(LBA_RS08260),gene-LBA_RS09050(LBA_RS09050)
MF	GO:0015399	primary active transmembrane transporter activity	7	6	13	54	0.277798	0.794829	gene-LBA_RS00385(LBA_RS00385),gene-LBA_RS04605(LBA_RS04605),gene-LBA_RS05690(LBA_RS05690),gene-LBA_RS05695(LBA_RS05695),gene-LBA_RS08215(LBA_RS08215),gene-LBA_RS08785(LBA_RS08785),gene-LBA_RS09130(LBA_RS09130)	gene-LBA_RS01755(LBA_RS01755),gene-LBA_RS02725(LBA_RS02725),gene-LBA_RS02820(LBA_RS02820),gene-LBA_RS08135(LBA_RS08135),gene-LBA_RS08260(LBA_RS08260),gene-LBA_RS09050(LBA_RS09050)
BP	GO:0009056	catabolic process	10	1	11	45	0.287227	0.794829	gene-LBA_RS00710(LBA_RS00710),gene-LBA_RS01670(LBA_RS01670),gene-LBA_RS01925(LBA_RS01925),gene-LBA_RS05115(LBA_RS05115),gene-LBA_RS05715(LBA_RS05715),gene-LBA_RS07315(LBA_RS07315),gene-LBA_RS08350(LBA_RS08350),gene-LBA_RS08700(LBA_RS08700),gene-LBA_RS09145(LBA_RS09145),gene-LBA_RS09325(LBA_RS09325)	gene-LBA_RS04975(LBA_RS04975)
BP	GO:1901575	organic substance catabolic process	10	1	11	45	0.287227	0.794829	gene-LBA_RS00710(LBA_RS00710),gene-LBA_RS01670(LBA_RS01670),gene-LBA_RS01925(LBA_RS01925),gene-LBA_RS05115(LBA_RS05115),gene-LBA_RS05715(LBA_RS05715),gene-LBA_RS07315(LBA_RS07315),gene-LBA_RS08350(LBA_RS08350),gene-LBA_RS08700(LBA_RS08700),gene-LBA_RS09145(LBA_RS09145),gene-LBA_RS09325(LBA_RS09325)	gene-LBA_RS04975(LBA_RS04975)
BP	GO:0009127	purine nucleoside monophosphate biosynthetic process	2	3	5	18	0.289663	0.794829	gene-LBA_RS09200(LBA_RS09200),gene-LBA_RS09205(LBA_RS09205)	gene-LBA_RS07595(LBA_RS07595),gene-LBA_RS07610(LBA_RS07610),gene-LBA_RS09480(LBA_RS09480)
BP	GO:0006164	purine nucleotide biosynthetic process	4	5	9	37	0.322487	0.794829	gene-LBA_RS02445(LBA_RS02445),gene-LBA_RS07320(LBA_RS07320),gene-LBA_RS09200(LBA_RS09200),gene-LBA_RS09205(LBA_RS09205)	gene-LBA_RS00945(LBA_RS00945),gene-LBA_RS03795(LBA_RS03795),gene-LBA_RS07595(LBA_RS07595),gene-LBA_RS07610(LBA_RS07610),gene-LBA_RS09480(LBA_RS09480)
MF	GO:0004222	metalloendopeptidase activity	3	0	3	10	0.325547	0.794829	gene-LBA_RS00485(LBA_RS00485),gene-LBA_RS00800(LBA_RS00800),gene-LBA_RS08230(LBA_RS08230)	-
CC	GO:0005623	cell	1	1	2	6	0.326029	0.794829	gene-LBA_RS09250(LBA_RS09250)	gene-LBA_RS06090(LBA_RS06090)
BP	GO:0044282	small molecule catabolic process	3	0	3	10	0.327564	0.794829	gene-LBA_RS07315(LBA_RS07315),gene-LBA_RS08350(LBA_RS08350),gene-LBA_RS09145(LBA_RS09145)	-
BP	GO:0005996	monosaccharide metabolic process	4	1	5	19	0.333627	0.794829	gene-LBA_RS01670(LBA_RS01670),gene-LBA_RS02460(LBA_RS02460),gene-LBA_RS07285(LBA_RS07285),gene-LBA_RS07290(LBA_RS07290)	gene-LBA_RS07175(LBA_RS07175)
BP	GO:0009167	purine ribonucleoside monophosphate metabolic process	2	3	5	19	0.333627	0.794829	gene-LBA_RS09200(LBA_RS09200),gene-LBA_RS09205(LBA_RS09205)	gene-LBA_RS06550(LBA_RS06550),gene-LBA_RS07595(LBA_RS07595),gene-LBA_RS07610(LBA_RS07610)
BP	GO:0009165	nucleotide biosynthetic process	6	8	14	61	0.339475	0.794829	gene-LBA_RS02445(LBA_RS02445),gene-LBA_RS04595(LBA_RS04595),gene-LBA_RS04600(LBA_RS04600),gene-LBA_RS07320(LBA_RS07320),gene-LBA_RS09200(LBA_RS09200),gene-LBA_RS09205(LBA_RS09205)	gene-LBA_RS00945(LBA_RS00945),gene-LBA_RS01120(LBA_RS01120),gene-LBA_RS03795(LBA_RS03795),gene-LBA_RS07505(LBA_RS07505),gene-LBA_RS07595(LBA_RS07595),gene-LBA_RS07610(LBA_RS07610),gene-LBA_RS09480(LBA_RS09480),gene-LBA_RS09485(LBA_RS09485)
MF	GO:0042626	ATPase-coupled transmembrane transporter activity	7	5	12	52	0.346507	0.794829	gene-LBA_RS00385(LBA_RS00385),gene-LBA_RS04605(LBA_RS04605),gene-LBA_RS05690(LBA_RS05690),gene-LBA_RS05695(LBA_RS05695),gene-LBA_RS08215(LBA_RS08215),gene-LBA_RS08785(LBA_RS08785),gene-LBA_RS09130(LBA_RS09130)	gene-LBA_RS02725(LBA_RS02725),gene-LBA_RS02820(LBA_RS02820),gene-LBA_RS08135(LBA_RS08135),gene-LBA_RS08260(LBA_RS08260),gene-LBA_RS09050(LBA_RS09050)
MF	GO:0004252	serine-type endopeptidase activity	1	1	2	6	0.347567	0.794829	gene-LBA_RS07415(LBA_RS07415)	gene-LBA_RS03585(LBA_RS03585)
MF	GO:0008234	cysteine-type peptidase activity	2	0	2	6	0.347567	0.794829	gene-LBA_RS04645(LBA_RS04645),gene-LBA_RS08785(LBA_RS08785)	-
MF	GO:0008706	6-phospho-beta-glucosidase activity	0	2	2	6	0.347567	0.794829	-	gene-LBA_RS04460(LBA_RS04460),gene-LBA_RS08360(LBA_RS08360)
MF	GO:0016782	transferase activity, transferring sulfur-containing groups	2	0	2	6	0.347567	0.794829	gene-LBA_RS01940(LBA_RS01940),gene-LBA_RS09245(LBA_RS09245)	-
MF	GO:0019200	carbohydrate kinase activity	2	0	2	6	0.347567	0.794829	gene-LBA_RS07285(LBA_RS07285),gene-LBA_RS08700(LBA_RS08700)	-
CC	GO:0000502	proteasome complex	0	1	1	2	0.34805	0.794829	-	gene-LBA_RS04975(LBA_RS04975)
CC	GO:0005727	extrachromosomal circular DNA	1	0	1	2	0.34805	0.794829	gene-LBA_RS02540(LBA_RS02540)	-
CC	GO:0009376	HslUV protease complex	0	1	1	2	0.34805	0.794829	-	gene-LBA_RS04975(LBA_RS04975)
CC	GO:0031012	extracellular matrix	1	0	1	2	0.34805	0.794829	gene-LBA_RS08230(LBA_RS08230)	-
CC	GO:0031597	cytosolic proteasome complex	0	1	1	2	0.34805	0.794829	-	gene-LBA_RS04975(LBA_RS04975)
CC	GO:0046821	extrachromosomal DNA	1	0	1	2	0.34805	0.794829	gene-LBA_RS02540(LBA_RS02540)	-
CC	GO:1905368	peptidase complex	0	1	1	2	0.34805	0.794829	-	gene-LBA_RS04975(LBA_RS04975)
CC	GO:1905369	endopeptidase complex	0	1	1	2	0.34805	0.794829	-	gene-LBA_RS04975(LBA_RS04975)
MF	GO:0016810	hydrolase activity, acting on carbon-nitrogen (but not peptide) bonds	2	4	6	24	0.348894	0.794829	gene-LBA_RS00295(LBA_RS00295),gene-LBA_RS07230(LBA_RS07230)	gene-LBA_RS01840(LBA_RS01840),gene-LBA_RS05430(LBA_RS05430),gene-LBA_RS07695(LBA_RS07695),gene-LBA_RS08275(LBA_RS08275)
BP	GO:0006813	potassium ion transport	1	1	2	6	0.349222	0.794829	gene-LBA_RS08310(LBA_RS08310)	gene-LBA_RS05040(LBA_RS05040)
BP	GO:0009147	pyrimidine nucleoside triphosphate metabolic process	1	1	2	6	0.349222	0.794829	gene-LBA_RS04595(LBA_RS04595)	gene-LBA_RS01120(LBA_RS01120)
BP	GO:0009311	oligosaccharide metabolic process	2	0	2	6	0.349222	0.794829	gene-LBA_RS05115(LBA_RS05115),gene-LBA_RS08700(LBA_RS08700)	-
BP	GO:0022607	cellular component assembly	1	1	2	6	0.349222	0.794829	gene-LBA_RS07530(LBA_RS07530)	gene-LBA_RS07495(LBA_RS07495)
BP	GO:0046835	carbohydrate phosphorylation	2	0	2	6	0.349222	0.794829	gene-LBA_RS07285(LBA_RS07285),gene-LBA_RS08700(LBA_RS08700)	-
BP	GO:0072525	pyridine-containing compound biosynthetic process	1	1	2	6	0.349222	0.794829	gene-LBA_RS05085(LBA_RS05085)	gene-LBA_RS07505(LBA_RS07505)
BP	GO:1901292	nucleoside phosphate catabolic process	2	0	2	6	0.349222	0.794829	gene-LBA_RS00710(LBA_RS00710),gene-LBA_RS01925(LBA_RS01925)	-
BP	GO:0015672	monovalent inorganic cation transport	3	3	6	24	0.351993	0.794829	gene-LBA_RS04605(LBA_RS04605),gene-LBA_RS04650(LBA_RS04650),gene-LBA_RS08310(LBA_RS08310)	gene-LBA_RS02725(LBA_RS02725),gene-LBA_RS05040(LBA_RS05040),gene-LBA_RS08260(LBA_RS08260)
BP	GO:0009123	nucleoside monophosphate metabolic process	4	5	9	38	0.354035	0.794829	gene-LBA_RS00710(LBA_RS00710),gene-LBA_RS04595(LBA_RS04595),gene-LBA_RS09200(LBA_RS09200),gene-LBA_RS09205(LBA_RS09205)	gene-LBA_RS06550(LBA_RS06550),gene-LBA_RS07595(LBA_RS07595),gene-LBA_RS07610(LBA_RS07610),gene-LBA_RS09480(LBA_RS09480),gene-LBA_RS09485(LBA_RS09485)
BP	GO:0033865	nucleoside bisphosphate metabolic process	3	1	4	15	0.358516	0.794829	gene-LBA_RS02445(LBA_RS02445),gene-LBA_RS03265(LBA_RS03265),gene-LBA_RS07320(LBA_RS07320)	gene-LBA_RS03795(LBA_RS03795)
BP	GO:0033875	ribonucleoside bisphosphate metabolic process	3	1	4	15	0.358516	0.794829	gene-LBA_RS02445(LBA_RS02445),gene-LBA_RS03265(LBA_RS03265),gene-LBA_RS07320(LBA_RS07320)	gene-LBA_RS03795(LBA_RS03795)
BP	GO:0034032	purine nucleoside bisphosphate metabolic process	3	1	4	15	0.358516	0.794829	gene-LBA_RS02445(LBA_RS02445),gene-LBA_RS03265(LBA_RS03265),gene-LBA_RS07320(LBA_RS07320)	gene-LBA_RS03795(LBA_RS03795)
MF	GO:0003724	RNA helicase activity	1	0	1	2	0.362037	0.794829	gene-LBA_RS02540(LBA_RS02540)	-
MF	GO:0003871	5-methyltetrahydropteroyltriglutamate-homocysteine S-methyltransferase activity	1	0	1	2	0.362037	0.794829	gene-LBA_RS05440(LBA_RS05440)	-
MF	GO:0003905	alkylbase DNA N-glycosylase activity	0	1	1	2	0.362037	0.794829	-	gene-LBA_RS00555(LBA_RS00555)
MF	GO:0003906	DNA-(apurinic or apyrimidinic site) endonuclease activity	0	1	1	2	0.362037	0.794829	-	gene-LBA_RS05815(LBA_RS05815)
MF	GO:0004000	adenosine deaminase activity	0	1	1	2	0.362037	0.794829	-	gene-LBA_RS01840(LBA_RS01840)
MF	GO:0004017	adenylate kinase activity	1	0	1	2	0.362037	0.794829	gene-LBA_RS05725(LBA_RS05725)	-
MF	GO:0004053	arginase activity	0	1	1	2	0.362037	0.794829	-	gene-LBA_RS07695(LBA_RS07695)
MF	GO:0004385	guanylate kinase activity	0	1	1	2	0.362037	0.794829	-	gene-LBA_RS06550(LBA_RS06550)
MF	GO:0004478	methionine adenosyltransferase activity	1	0	1	2	0.362037	0.794829	gene-LBA_RS05440(LBA_RS05440)	-
MF	GO:0004523	RNA-DNA hybrid ribonuclease activity	1	0	1	2	0.362037	0.794829	gene-LBA_RS00595(LBA_RS00595)	-
MF	GO:0004525	ribonuclease III activity	0	1	1	2	0.362037	0.794829	-	gene-LBA_RS01710(LBA_RS01710)
MF	GO:0004601	peroxidase activity	0	1	1	2	0.362037	0.794829	-	gene-LBA_RS05265(LBA_RS05265)
MF	GO:0004611	phosphoenolpyruvate carboxykinase activity	1	0	1	2	0.362037	0.794829	gene-LBA_RS02460(LBA_RS02460)	-
MF	GO:0004747	ribokinase activity	1	0	1	2	0.362037	0.794829	gene-LBA_RS07285(LBA_RS07285)	-
MF	GO:0004791	thioredoxin-disulfide reductase activity	1	0	1	2	0.362037	0.794829	gene-LBA_RS09240(LBA_RS09240)	-
MF	GO:0005509	calcium ion binding	0	1	1	2	0.362037	0.794829	-	gene-LBA_RS08020(LBA_RS08020)
MF	GO:0008113	peptide-methionine (S)-S-oxide reductase activity	0	1	1	2	0.362037	0.794829	-	gene-LBA_RS06770(LBA_RS06770)
MF	GO:0008171	O-methyltransferase activity	0	1	1	2	0.362037	0.794829	-	gene-LBA_RS01715(LBA_RS01715)
MF	GO:0008194	UDP-glycosyltransferase activity	1	0	1	2	0.362037	0.794829	gene-LBA_RS03535(LBA_RS03535)	-
MF	GO:0008320	protein transmembrane transporter activity	0	1	1	2	0.362037	0.794829	-	gene-LBA_RS01755(LBA_RS01755)
MF	GO:0008443	phosphofructokinase activity	1	0	1	2	0.362037	0.794829	gene-LBA_RS08700(LBA_RS08700)	-
MF	GO:0008551	cadmium transmembrane transporter activity, phosphorylative mechanism	0	1	1	2	0.362037	0.794829	-	gene-LBA_RS02820(LBA_RS02820)
MF	GO:0008761	UDP-N-acetylglucosamine 2-epimerase activity	0	1	1	2	0.362037	0.794829	-	gene-LBA_RS03230(LBA_RS03230)
MF	GO:0008808	cardiolipin synthase activity	1	0	1	2	0.362037	0.794829	gene-LBA_RS00585(LBA_RS00585)	-
MF	GO:0008836	diaminopimelate decarboxylase activity	1	0	1	2	0.362037	0.794829	gene-LBA_RS09325(LBA_RS09325)	-
MF	GO:0008853	exodeoxyribonuclease III activity	0	1	1	2	0.362037	0.794829	-	gene-LBA_RS08325(LBA_RS08325)
MF	GO:0008998	ribonucleoside-triphosphate reductase activity	0	1	1	2	0.362037	0.794829	-	gene-LBA_RS00775(LBA_RS00775)
MF	GO:0015086	cadmium ion transmembrane transporter activity	0	1	1	2	0.362037	0.794829	-	gene-LBA_RS02820(LBA_RS02820)
MF	GO:0015434	ATPase-coupled cadmium transmembrane transporter activity	0	1	1	2	0.362037	0.794829	-	gene-LBA_RS02820(LBA_RS02820)
MF	GO:0015450	P-P-bond-hydrolysis-driven protein transmembrane transporter activity	0	1	1	2	0.362037	0.794829	-	gene-LBA_RS01755(LBA_RS01755)
MF	GO:0016211	ammonia ligase activity	0	1	1	2	0.362037	0.794829	-	gene-LBA_RS07360(LBA_RS07360)
MF	GO:0016413	O-acetyltransferase activity	0	1	1	2	0.362037	0.794829	-	gene-LBA_RS02425(LBA_RS02425)
MF	GO:0016423	tRNA (guanine) methyltransferase activity	0	1	1	2	0.362037	0.794829	-	gene-LBA_RS01715(LBA_RS01715)
MF	GO:0016671	oxidoreductase activity, acting on a sulfur group of donors, disulfide as acceptor	0	1	1	2	0.362037	0.794829	-	gene-LBA_RS06770(LBA_RS06770)
MF	GO:0016813	hydrolase activity, acting on carbon-nitrogen (but not peptide) bonds, in linear amidines	0	1	1	2	0.362037	0.794829	-	gene-LBA_RS07695(LBA_RS07695)
MF	GO:0022884	macromolecule transmembrane transporter activity	0	1	1	2	0.362037	0.794829	-	gene-LBA_RS01755(LBA_RS01755)
MF	GO:0030572	phosphatidyltransferase activity	1	0	1	2	0.362037	0.794829	gene-LBA_RS00585(LBA_RS00585)	-
MF	GO:0032296	double-stranded RNA-specific ribonuclease activity	0	1	1	2	0.362037	0.794829	-	gene-LBA_RS01710(LBA_RS01710)
MF	GO:0033608	formyl-CoA transferase activity	1	0	1	2	0.362037	0.794829	gene-LBA_RS01940(LBA_RS01940)	-
MF	GO:0033743	peptide-methionine (R)-S-oxide reductase activity	0	1	1	2	0.362037	0.794829	-	gene-LBA_RS06770(LBA_RS06770)
MF	GO:0042083	5,10-methylenetetrahydrofolate-dependent methyltransferase activity	1	0	1	2	0.362037	0.794829	gene-LBA_RS04595(LBA_RS04595)	-
MF	GO:0042085	5-methyltetrahydropteroyltri-L-glutamate-dependent methyltransferase activity	1	0	1	2	0.362037	0.794829	gene-LBA_RS05440(LBA_RS05440)	-
MF	GO:0042586	peptide deformylase activity	1	0	1	2	0.362037	0.794829	gene-LBA_RS00295(LBA_RS00295)	-
MF	GO:0045302	choloylglycine hydrolase activity	0	1	1	2	0.362037	0.794829	-	gene-LBA_RS05430(LBA_RS05430)
MF	GO:0046538	2,3-bisphosphoglycerate-dependent phosphoglycerate mutase activity	1	0	1	2	0.362037	0.794829	gene-LBA_RS01670(LBA_RS01670)	-
MF	GO:0046915	transition metal ion transmembrane transporter activity	0	1	1	2	0.362037	0.794829	-	gene-LBA_RS02820(LBA_RS02820)
MF	GO:0050144	nucleoside deoxyribosyltransferase activity	1	0	1	2	0.362037	0.794829	gene-LBA_RS00710(LBA_RS00710)	-
MF	GO:0050151	oleate hydratase activity	1	0	1	2	0.362037	0.794829	gene-LBA_RS02915(LBA_RS02915)	-
MF	GO:0051060	pullulanase activity	1	0	1	2	0.362037	0.794829	gene-LBA_RS03545(LBA_RS03545)	-
MF	GO:0062105	RNA 2'-O-methyltransferase activity	0	1	1	2	0.362037	0.794829	-	gene-LBA_RS01715(LBA_RS01715)
MF	GO:0070694	deoxyribonucleoside 5'-monophosphate N-glycosidase activity	1	0	1	2	0.362037	0.794829	gene-LBA_RS00710(LBA_RS00710)	-
MF	GO:0071949	FAD binding	1	0	1	2	0.362037	0.794829	gene-LBA_RS02915(LBA_RS02915)	-
MF	GO:0140318	protein transporter activity	0	1	1	2	0.362037	0.794829	-	gene-LBA_RS01755(LBA_RS01755)
BP	GO:0000302	response to reactive oxygen species	1	0	1	2	0.363123	0.794829	gene-LBA_RS09240(LBA_RS09240)	-
BP	GO:0000303	response to superoxide	1	0	1	2	0.363123	0.794829	gene-LBA_RS09240(LBA_RS09240)	-
BP	GO:0000305	response to oxygen radical	1	0	1	2	0.363123	0.794829	gene-LBA_RS09240(LBA_RS09240)	-
BP	GO:0001505	regulation of neurotransmitter levels	1	0	1	2	0.363123	0.794829	gene-LBA_RS04600(LBA_RS04600)	-
BP	GO:0006081	cellular aldehyde metabolic process	1	0	1	2	0.363123	0.794829	gene-LBA_RS05085(LBA_RS05085)	-
BP	GO:0006235	dTTP biosynthetic process	1	0	1	2	0.363123	0.794829	gene-LBA_RS04595(LBA_RS04595)	-
BP	GO:0006544	glycine metabolic process	1	0	1	2	0.363123	0.794829	gene-LBA_RS04600(LBA_RS04600)	-
BP	GO:0006545	glycine biosynthetic process	1	0	1	2	0.363123	0.794829	gene-LBA_RS04600(LBA_RS04600)	-
BP	GO:0006556	S-adenosylmethionine biosynthetic process	1	0	1	2	0.363123	0.794829	gene-LBA_RS05440(LBA_RS05440)	-
BP	GO:0006655	phosphatidylglycerol biosynthetic process	1	0	1	2	0.363123	0.794829	gene-LBA_RS00585(LBA_RS00585)	-
BP	GO:0006801	superoxide metabolic process	1	0	1	2	0.363123	0.794829	gene-LBA_RS09240(LBA_RS09240)	-
BP	GO:0006814	sodium ion transport	1	0	1	2	0.363123	0.794829	gene-LBA_RS04650(LBA_RS04650)	-
BP	GO:0009125	nucleoside monophosphate catabolic process	1	0	1	2	0.363123	0.794829	gene-LBA_RS00710(LBA_RS00710)	-
BP	GO:0009159	deoxyribonucleoside monophosphate catabolic process	1	0	1	2	0.363123	0.794829	gene-LBA_RS00710(LBA_RS00710)	-
BP	GO:0009202	deoxyribonucleoside triphosphate biosynthetic process	1	0	1	2	0.363123	0.794829	gene-LBA_RS04595(LBA_RS04595)	-
BP	GO:0009212	pyrimidine deoxyribonucleoside triphosphate biosynthetic process	1	0	1	2	0.363123	0.794829	gene-LBA_RS04595(LBA_RS04595)	-
BP	GO:0009221	pyrimidine deoxyribonucleotide biosynthetic process	1	0	1	2	0.363123	0.794829	gene-LBA_RS04595(LBA_RS04595)	-
BP	GO:0010035	response to inorganic substance	1	0	1	2	0.363123	0.794829	gene-LBA_RS09240(LBA_RS09240)	-
BP	GO:0015691	cadmium ion transport	0	1	1	2	0.363123	0.794829	-	gene-LBA_RS02820(LBA_RS02820)
BP	GO:0017148	negative regulation of translation	0	1	1	2	0.363123	0.794829	-	gene-LBA_RS07495(LBA_RS07495)
BP	GO:0019430	removal of superoxide radicals	1	0	1	2	0.363123	0.794829	gene-LBA_RS09240(LBA_RS09240)	-
BP	GO:0030091	protein repair	0	1	1	2	0.363123	0.794829	-	gene-LBA_RS06770(LBA_RS06770)
BP	GO:0031119	tRNA pseudouridine synthesis	1	0	1	2	0.363123	0.794829	gene-LBA_RS01575(LBA_RS01575)	-
BP	GO:0032048	cardiolipin metabolic process	1	0	1	2	0.363123	0.794829	gene-LBA_RS00585(LBA_RS00585)	-
BP	GO:0032049	cardiolipin biosynthetic process	1	0	1	2	0.363123	0.794829	gene-LBA_RS00585(LBA_RS00585)	-
BP	GO:0032269	negative regulation of cellular protein metabolic process	0	1	1	2	0.363123	0.794829	-	gene-LBA_RS07495(LBA_RS07495)
BP	GO:0034249	negative regulation of cellular amide metabolic process	0	1	1	2	0.363123	0.794829	-	gene-LBA_RS07495(LBA_RS07495)
BP	GO:0034599	cellular response to oxidative stress	1	0	1	2	0.363123	0.794829	gene-LBA_RS09240(LBA_RS09240)	-
BP	GO:0034614	cellular response to reactive oxygen species	1	0	1	2	0.363123	0.794829	gene-LBA_RS09240(LBA_RS09240)	-
BP	GO:0042133	neurotransmitter metabolic process	1	0	1	2	0.363123	0.794829	gene-LBA_RS04600(LBA_RS04600)	-
BP	GO:0042136	neurotransmitter biosynthetic process	1	0	1	2	0.363123	0.794829	gene-LBA_RS04600(LBA_RS04600)	-
BP	GO:0042816	vitamin B6 metabolic process	1	0	1	2	0.363123	0.794829	gene-LBA_RS05085(LBA_RS05085)	-
BP	GO:0042819	vitamin B6 biosynthetic process	1	0	1	2	0.363123	0.794829	gene-LBA_RS05085(LBA_RS05085)	-
BP	GO:0042822	pyridoxal phosphate metabolic process	1	0	1	2	0.363123	0.794829	gene-LBA_RS05085(LBA_RS05085)	-
BP	GO:0042823	pyridoxal phosphate biosynthetic process	1	0	1	2	0.363123	0.794829	gene-LBA_RS05085(LBA_RS05085)	-
BP	GO:0043952	protein transport by the Sec complex	0	1	1	2	0.363123	0.794829	-	gene-LBA_RS01755(LBA_RS01755)
BP	GO:0044210	'de novo' CTP biosynthetic process	0	1	1	2	0.363123	0.794829	-	gene-LBA_RS01120(LBA_RS01120)
BP	GO:0044419	interspecies interaction between organisms	1	0	1	2	0.363123	0.794829	gene-LBA_RS08795(LBA_RS08795)	-
BP	GO:0045017	glycerolipid biosynthetic process	1	0	1	2	0.363123	0.794829	gene-LBA_RS00585(LBA_RS00585)	-
BP	GO:0046075	dTTP metabolic process	1	0	1	2	0.363123	0.794829	gene-LBA_RS04595(LBA_RS04595)	-
BP	GO:0046184	aldehyde biosynthetic process	1	0	1	2	0.363123	0.794829	gene-LBA_RS05085(LBA_RS05085)	-
BP	GO:0046348	amino sugar catabolic process	1	0	1	2	0.363123	0.794829	gene-LBA_RS08350(LBA_RS08350)	-
BP	GO:0046471	phosphatidylglycerol metabolic process	1	0	1	2	0.363123	0.794829	gene-LBA_RS00585(LBA_RS00585)	-
BP	GO:0046474	glycerophospholipid biosynthetic process	1	0	1	2	0.363123	0.794829	gene-LBA_RS00585(LBA_RS00585)	-
BP	GO:0046500	S-adenosylmethionine metabolic process	1	0	1	2	0.363123	0.794829	gene-LBA_RS05440(LBA_RS05440)	-
BP	GO:0046710	GDP metabolic process	0	1	1	2	0.363123	0.794829	-	gene-LBA_RS06550(LBA_RS06550)
BP	GO:0051248	negative regulation of protein metabolic process	0	1	1	2	0.363123	0.794829	-	gene-LBA_RS07495(LBA_RS07495)
BP	GO:0062197	cellular response to chemical stress	1	0	1	2	0.363123	0.794829	gene-LBA_RS09240(LBA_RS09240)	-
BP	GO:0070574	cadmium ion transmembrane transport	0	1	1	2	0.363123	0.794829	-	gene-LBA_RS02820(LBA_RS02820)
BP	GO:0071450	cellular response to oxygen radical	1	0	1	2	0.363123	0.794829	gene-LBA_RS09240(LBA_RS09240)	-
BP	GO:0071451	cellular response to superoxide	1	0	1	2	0.363123	0.794829	gene-LBA_RS09240(LBA_RS09240)	-
BP	GO:0072593	reactive oxygen species metabolic process	1	0	1	2	0.363123	0.794829	gene-LBA_RS09240(LBA_RS09240)	-
BP	GO:1901617	organic hydroxy compound biosynthetic process	1	0	1	2	0.363123	0.794829	gene-LBA_RS05085(LBA_RS05085)	-
BP	GO:1901700	response to oxygen-containing compound	1	0	1	2	0.363123	0.794829	gene-LBA_RS09240(LBA_RS09240)	-
BP	GO:1901701	cellular response to oxygen-containing compound	1	0	1	2	0.363123	0.794829	gene-LBA_RS09240(LBA_RS09240)	-
BP	GO:1901293	nucleoside phosphate biosynthetic process	6	8	14	62	0.364533	0.796093	gene-LBA_RS02445(LBA_RS02445),gene-LBA_RS04595(LBA_RS04595),gene-LBA_RS04600(LBA_RS04600),gene-LBA_RS07320(LBA_RS07320),gene-LBA_RS09200(LBA_RS09200),gene-LBA_RS09205(LBA_RS09205)	gene-LBA_RS00945(LBA_RS00945),gene-LBA_RS01120(LBA_RS01120),gene-LBA_RS03795(LBA_RS03795),gene-LBA_RS07505(LBA_RS07505),gene-LBA_RS07595(LBA_RS07595),gene-LBA_RS07610(LBA_RS07610),gene-LBA_RS09480(LBA_RS09480),gene-LBA_RS09485(LBA_RS09485)
MF	GO:0016491	oxidoreductase activity	8	12	20	91	0.365147	0.796093	gene-LBA_RS01930(LBA_RS01930),gene-LBA_RS02435(LBA_RS02435),gene-LBA_RS02915(LBA_RS02915),gene-LBA_RS03265(LBA_RS03265),gene-LBA_RS04600(LBA_RS04600),gene-LBA_RS07655(LBA_RS07655),gene-LBA_RS09235(LBA_RS09235),gene-LBA_RS09240(LBA_RS09240)	gene-LBA_RS00775(LBA_RS00775),gene-LBA_RS00780(LBA_RS00780),gene-LBA_RS00945(LBA_RS00945),gene-LBA_RS04765(LBA_RS04765),gene-LBA_RS05265(LBA_RS05265),gene-LBA_RS05415(LBA_RS05415),gene-LBA_RS06090(LBA_RS06090),gene-LBA_RS06770(LBA_RS06770),gene-LBA_RS07815(LBA_RS07815),gene-LBA_RS08285(LBA_RS08285),gene-LBA_RS08935(LBA_RS08935),gene-LBA_RS08940(LBA_RS08940)
BP	GO:0098655	cation transmembrane transport	3	4	7	29	0.365897	0.79615	gene-LBA_RS01660(LBA_RS01660),gene-LBA_RS04605(LBA_RS04605),gene-LBA_RS08310(LBA_RS08310)	gene-LBA_RS02725(LBA_RS02725),gene-LBA_RS02820(LBA_RS02820),gene-LBA_RS05040(LBA_RS05040),gene-LBA_RS08260(LBA_RS08260)
BP	GO:0019637	organophosphate metabolic process	15	10	25	115	0.369465	0.80233	gene-LBA_RS00585(LBA_RS00585),gene-LBA_RS00710(LBA_RS00710),gene-LBA_RS01670(LBA_RS01670),gene-LBA_RS01925(LBA_RS01925),gene-LBA_RS02445(LBA_RS02445),gene-LBA_RS03265(LBA_RS03265),gene-LBA_RS04595(LBA_RS04595),gene-LBA_RS04600(LBA_RS04600),gene-LBA_RS05085(LBA_RS05085),gene-LBA_RS07315(LBA_RS07315),gene-LBA_RS07320(LBA_RS07320),gene-LBA_RS08700(LBA_RS08700),gene-LBA_RS09145(LBA_RS09145),gene-LBA_…	gene-LBA_RS00945(LBA_RS00945),gene-LBA_RS01120(LBA_RS01120),gene-LBA_RS03795(LBA_RS03795),gene-LBA_RS06550(LBA_RS06550),gene-LBA_RS07505(LBA_RS07505),gene-LBA_RS07595(LBA_RS07595),gene-LBA_RS07610(LBA_RS07610),gene-LBA_RS07835(LBA_RS07835),gene-LBA_RS09480(LBA_RS09480),gene-LBA_RS09485(LBA_RS09485)
CC	GO:1902494	catalytic complex	0	4	4	16	0.371385	0.804911	-	gene-LBA_RS02015(LBA_RS02015),gene-LBA_RS04975(LBA_RS04975),gene-LBA_RS07175(LBA_RS07175),gene-LBA_RS07200(LBA_RS07200)
MF	GO:0016407	acetyltransferase activity	2	3	5	20	0.375205	0.810002	gene-LBA_RS03260(LBA_RS03260),gene-LBA_RS05195(LBA_RS05195)	gene-LBA_RS02425(LBA_RS02425),gene-LBA_RS02920(LBA_RS02920),gene-LBA_RS06170(LBA_RS06170)
MF	GO:0030246	carbohydrate binding	4	1	5	20	0.375205	0.810002	gene-LBA_RS08340(LBA_RS08340),gene-LBA_RS08350(LBA_RS08350),gene-LBA_RS08835(LBA_RS08835),gene-LBA_RS09100(LBA_RS09100)	gene-LBA_RS07200(LBA_RS07200)
BP	GO:0006091	generation of precursor metabolites and energy	5	0	5	20	0.378136	0.813141	gene-LBA_RS01670(LBA_RS01670),gene-LBA_RS03520(LBA_RS03520),gene-LBA_RS03525(LBA_RS03525),gene-LBA_RS03530(LBA_RS03530),gene-LBA_RS03535(LBA_RS03535)	-
BP	GO:0006790	sulfur compound metabolic process	4	1	5	20	0.378136	0.813141	gene-LBA_RS02445(LBA_RS02445),gene-LBA_RS05440(LBA_RS05440),gene-LBA_RS07320(LBA_RS07320),gene-LBA_RS09150(LBA_RS09150)	gene-LBA_RS03795(LBA_RS03795)
MF	GO:0008094	DNA-dependent ATPase activity	2	1	3	11	0.386562	0.829639	gene-LBA_RS00025(LBA_RS00025),gene-LBA_RS00030(LBA_RS00030)	gene-LBA_RS02015(LBA_RS02015)
BP	GO:0044265	cellular macromolecule catabolic process	2	1	3	11	0.388806	0.831214	gene-LBA_RS05715(LBA_RS05715),gene-LBA_RS09325(LBA_RS09325)	gene-LBA_RS04975(LBA_RS04975)
BP	GO:1901565	organonitrogen compound catabolic process	2	1	3	11	0.388806	0.831214	gene-LBA_RS05715(LBA_RS05715),gene-LBA_RS09325(LBA_RS09325)	gene-LBA_RS04975(LBA_RS04975)
MF	GO:0008324	cation transmembrane transporter activity	3	4	7	30	0.399041	0.849795	gene-LBA_RS01660(LBA_RS01660),gene-LBA_RS04605(LBA_RS04605),gene-LBA_RS08310(LBA_RS08310)	gene-LBA_RS02725(LBA_RS02725),gene-LBA_RS02820(LBA_RS02820),gene-LBA_RS05040(LBA_RS05040),gene-LBA_RS08260(LBA_RS08260)
MF	GO:0016614	oxidoreductase activity, acting on CH-OH group of donors	2	5	7	30	0.399041	0.849795	gene-LBA_RS02435(LBA_RS02435),gene-LBA_RS03265(LBA_RS03265)	gene-LBA_RS00945(LBA_RS00945),gene-LBA_RS04765(LBA_RS04765),gene-LBA_RS05415(LBA_RS05415),gene-LBA_RS07815(LBA_RS07815),gene-LBA_RS08285(LBA_RS08285)
BP	GO:0015833	peptide transport	3	1	4	16	0.409361	0.868414	gene-LBA_RS00960(LBA_RS00960),gene-LBA_RS00965(LBA_RS00965),gene-LBA_RS08785(LBA_RS08785)	gene-LBA_RS01755(LBA_RS01755)
BP	GO:0042886	amide transport	3	1	4	16	0.409361	0.868414	gene-LBA_RS00960(LBA_RS00960),gene-LBA_RS00965(LBA_RS00965),gene-LBA_RS08785(LBA_RS08785)	gene-LBA_RS01755(LBA_RS01755)
BP	GO:0006812	cation transport	4	4	8	35	0.41113	0.870489	gene-LBA_RS01660(LBA_RS01660),gene-LBA_RS04605(LBA_RS04605),gene-LBA_RS04650(LBA_RS04650),gene-LBA_RS08310(LBA_RS08310)	gene-LBA_RS02725(LBA_RS02725),gene-LBA_RS02820(LBA_RS02820),gene-LBA_RS05040(LBA_RS05040),gene-LBA_RS08260(LBA_RS08260)
BP	GO:0050794	regulation of cellular process	18	9	27	127	0.412789	0.870782	gene-LBA_RS00650(LBA_RS00650),gene-LBA_RS01935(LBA_RS01935),gene-LBA_RS01960(LBA_RS01960),gene-LBA_RS02120(LBA_RS02120),gene-LBA_RS03720(LBA_RS03720),gene-LBA_RS05110(LBA_RS05110),gene-LBA_RS06190(LBA_RS06190),gene-LBA_RS06400(LBA_RS06400),gene-LBA_RS07035(LBA_RS07035),gene-LBA_RS07220(LBA_RS07220),gene-LBA_RS07300(LBA_RS07300),gene-LBA_RS08210(LBA_RS08210),gene-LBA_RS08340(LBA_RS08340),gene-LBA_…	gene-LBA_RS01115(LBA_RS01115),gene-LBA_RS01985(LBA_RS01985),gene-LBA_RS05410(LBA_RS05410),gene-LBA_RS06090(LBA_RS06090),gene-LBA_RS06590(LBA_RS06590),gene-LBA_RS07495(LBA_RS07495),gene-LBA_RS07555(LBA_RS07555),gene-LBA_RS08370(LBA_RS08370),gene-LBA_RS08685(LBA_RS08685)
MF	GO:0070011	peptidase activity, acting on L-amino acid peptides	6	4	10	45	0.419485	0.870782	gene-LBA_RS00485(LBA_RS00485),gene-LBA_RS00800(LBA_RS00800),gene-LBA_RS04645(LBA_RS04645),gene-LBA_RS07415(LBA_RS07415),gene-LBA_RS08230(LBA_RS08230),gene-LBA_RS08785(LBA_RS08785)	gene-LBA_RS03585(LBA_RS03585),gene-LBA_RS04975(LBA_RS04975),gene-LBA_RS07840(LBA_RS07840),gene-LBA_RS09285(LBA_RS09285)
MF	GO:0008422	beta-glucosidase activity	0	2	2	7	0.426794	0.870782	-	gene-LBA_RS04460(LBA_RS04460),gene-LBA_RS08360(LBA_RS08360)
MF	GO:0015036	disulfide oxidoreductase activity	2	0	2	7	0.426794	0.870782	gene-LBA_RS09235(LBA_RS09235),gene-LBA_RS09240(LBA_RS09240)	-
MF	GO:0016209	antioxidant activity	1	1	2	7	0.426794	0.870782	gene-LBA_RS09240(LBA_RS09240)	gene-LBA_RS05265(LBA_RS05265)
MF	GO:0016836	hydro-lyase activity	1	1	2	7	0.426794	0.870782	gene-LBA_RS02915(LBA_RS02915)	gene-LBA_RS07835(LBA_RS07835)
MF	GO:0016891	endoribonuclease activity, producing 5'-phosphomonoesters	1	1	2	7	0.426794	0.870782	gene-LBA_RS00595(LBA_RS00595)	gene-LBA_RS01710(LBA_RS01710)
MF	GO:0050145	nucleoside monophosphate kinase activity	1	1	2	7	0.426794	0.870782	gene-LBA_RS05725(LBA_RS05725)	gene-LBA_RS06550(LBA_RS06550)
MF	GO:0016616	oxidoreductase activity, acting on the CH-OH group of donors, NAD or NADP as acceptor	2	4	6	26	0.428631	0.870782	gene-LBA_RS02435(LBA_RS02435),gene-LBA_RS03265(LBA_RS03265)	gene-LBA_RS00945(LBA_RS00945),gene-LBA_RS04765(LBA_RS04765),gene-LBA_RS05415(LBA_RS05415),gene-LBA_RS08285(LBA_RS08285)
BP	GO:0006094	gluconeogenesis	2	0	2	7	0.428668	0.870782	gene-LBA_RS01670(LBA_RS01670),gene-LBA_RS02460(LBA_RS02460)	-
BP	GO:0006144	purine nucleobase metabolic process	1	1	2	7	0.428668	0.870782	gene-LBA_RS07655(LBA_RS07655)	gene-LBA_RS07595(LBA_RS07595)
BP	GO:0006730	one-carbon metabolic process	2	0	2	7	0.428668	0.870782	gene-LBA_RS04600(LBA_RS04600),gene-LBA_RS05440(LBA_RS05440)	-
BP	GO:0009110	vitamin biosynthetic process	2	0	2	7	0.428668	0.870782	gene-LBA_RS05085(LBA_RS05085),gene-LBA_RS09150(LBA_RS09150)	-
BP	GO:0009636	response to toxic substance	1	1	2	7	0.428668	0.870782	gene-LBA_RS09240(LBA_RS09240)	gene-LBA_RS05265(LBA_RS05265)
BP	GO:0019319	hexose biosynthetic process	2	0	2	7	0.428668	0.870782	gene-LBA_RS01670(LBA_RS01670),gene-LBA_RS02460(LBA_RS02460)	-
BP	GO:0042364	water-soluble vitamin biosynthetic process	2	0	2	7	0.428668	0.870782	gene-LBA_RS05085(LBA_RS05085),gene-LBA_RS09150(LBA_RS09150)	-
BP	GO:0046364	monosaccharide biosynthetic process	2	0	2	7	0.428668	0.870782	gene-LBA_RS01670(LBA_RS01670),gene-LBA_RS02460(LBA_RS02460)	-
BP	GO:0070887	cellular response to chemical stimulus	1	1	2	7	0.428668	0.870782	gene-LBA_RS09240(LBA_RS09240)	gene-LBA_RS05265(LBA_RS05265)
BP	GO:0097237	cellular response to toxic substance	1	1	2	7	0.428668	0.870782	gene-LBA_RS09240(LBA_RS09240)	gene-LBA_RS05265(LBA_RS05265)
BP	GO:0098754	detoxification	1	1	2	7	0.428668	0.870782	gene-LBA_RS09240(LBA_RS09240)	gene-LBA_RS05265(LBA_RS05265)
BP	GO:0098869	cellular oxidant detoxification	1	1	2	7	0.428668	0.870782	gene-LBA_RS09240(LBA_RS09240)	gene-LBA_RS05265(LBA_RS05265)
BP	GO:1990748	cellular detoxification	1	1	2	7	0.428668	0.870782	gene-LBA_RS09240(LBA_RS09240)	gene-LBA_RS05265(LBA_RS05265)
BP	GO:0006753	nucleoside phosphate metabolic process	10	10	20	94	0.435318	0.880662	gene-LBA_RS00710(LBA_RS00710),gene-LBA_RS01670(LBA_RS01670),gene-LBA_RS01925(LBA_RS01925),gene-LBA_RS02445(LBA_RS02445),gene-LBA_RS03265(LBA_RS03265),gene-LBA_RS04595(LBA_RS04595),gene-LBA_RS04600(LBA_RS04600),gene-LBA_RS07320(LBA_RS07320),gene-LBA_RS09200(LBA_RS09200),gene-LBA_RS09205(LBA_RS09205)	gene-LBA_RS00945(LBA_RS00945),gene-LBA_RS01120(LBA_RS01120),gene-LBA_RS03795(LBA_RS03795),gene-LBA_RS06550(LBA_RS06550),gene-LBA_RS07505(LBA_RS07505),gene-LBA_RS07595(LBA_RS07595),gene-LBA_RS07610(LBA_RS07610),gene-LBA_RS07835(LBA_RS07835),gene-LBA_RS09480(LBA_RS09480),gene-LBA_RS09485(LBA_RS09485)
MF	GO:0016879	ligase activity, forming carbon-nitrogen bonds	4	4	8	36	0.441189	0.880662	gene-LBA_RS04135(LBA_RS04135),gene-LBA_RS07390(LBA_RS07390),gene-LBA_RS07655(LBA_RS07655),gene-LBA_RS09205(LBA_RS09205)	gene-LBA_RS01120(LBA_RS01120),gene-LBA_RS07360(LBA_RS07360),gene-LBA_RS07595(LBA_RS07595),gene-LBA_RS07610(LBA_RS07610)
MF	GO:0030170	pyridoxal phosphate binding	3	0	3	12	0.446183	0.880662	gene-LBA_RS03540(LBA_RS03540),gene-LBA_RS07365(LBA_RS07365),gene-LBA_RS09325(LBA_RS09325)	-
MF	GO:0070279	vitamin B6 binding	3	0	3	12	0.446183	0.880662	gene-LBA_RS03540(LBA_RS03540),gene-LBA_RS07365(LBA_RS07365),gene-LBA_RS09325(LBA_RS09325)	-
BP	GO:0006188	IMP biosynthetic process	1	2	3	12	0.448602	0.880662	gene-LBA_RS09200(LBA_RS09200)	gene-LBA_RS07595(LBA_RS07595),gene-LBA_RS07610(LBA_RS07610)
BP	GO:0006189	'de novo' IMP biosynthetic process	1	2	3	12	0.448602	0.880662	gene-LBA_RS09200(LBA_RS09200)	gene-LBA_RS07595(LBA_RS07595),gene-LBA_RS07610(LBA_RS07610)
BP	GO:0009605	response to external stimulus	2	1	3	12	0.448602	0.880662	gene-LBA_RS00020(LBA_RS00020),gene-LBA_RS08795(LBA_RS08795)	gene-LBA_RS02015(LBA_RS02015)
BP	GO:0046040	IMP metabolic process	1	2	3	12	0.448602	0.880662	gene-LBA_RS09200(LBA_RS09200)	gene-LBA_RS07595(LBA_RS07595),gene-LBA_RS07610(LBA_RS07610)
MF	GO:0003700	DNA-binding transcription factor activity	10	1	11	51	0.453051	0.880662	gene-LBA_RS01935(LBA_RS01935),gene-LBA_RS01960(LBA_RS01960),gene-LBA_RS02120(LBA_RS02120),gene-LBA_RS05110(LBA_RS05110),gene-LBA_RS06400(LBA_RS06400),gene-LBA_RS07220(LBA_RS07220),gene-LBA_RS07300(LBA_RS07300),gene-LBA_RS08340(LBA_RS08340),gene-LBA_RS08705(LBA_RS08705),gene-LBA_RS09245(LBA_RS09245)	gene-LBA_RS05410(LBA_RS05410)
MF	GO:0140110	transcription regulator activity	10	1	11	51	0.453051	0.880662	gene-LBA_RS01935(LBA_RS01935),gene-LBA_RS01960(LBA_RS01960),gene-LBA_RS02120(LBA_RS02120),gene-LBA_RS05110(LBA_RS05110),gene-LBA_RS06400(LBA_RS06400),gene-LBA_RS07220(LBA_RS07220),gene-LBA_RS07300(LBA_RS07300),gene-LBA_RS08340(LBA_RS08340),gene-LBA_RS08705(LBA_RS08705),gene-LBA_RS09245(LBA_RS09245)	gene-LBA_RS05410(LBA_RS05410)
BP	GO:0009117	nucleotide metabolic process	9	10	19	90	0.454698	0.880662	gene-LBA_RS01670(LBA_RS01670),gene-LBA_RS01925(LBA_RS01925),gene-LBA_RS02445(LBA_RS02445),gene-LBA_RS03265(LBA_RS03265),gene-LBA_RS04595(LBA_RS04595),gene-LBA_RS04600(LBA_RS04600),gene-LBA_RS07320(LBA_RS07320),gene-LBA_RS09200(LBA_RS09200),gene-LBA_RS09205(LBA_RS09205)	gene-LBA_RS00945(LBA_RS00945),gene-LBA_RS01120(LBA_RS01120),gene-LBA_RS03795(LBA_RS03795),gene-LBA_RS06550(LBA_RS06550),gene-LBA_RS07505(LBA_RS07505),gene-LBA_RS07595(LBA_RS07595),gene-LBA_RS07610(LBA_RS07610),gene-LBA_RS07835(LBA_RS07835),gene-LBA_RS09480(LBA_RS09480),gene-LBA_RS09485(LBA_RS09485)
BP	GO:0009168	purine ribonucleoside monophosphate biosynthetic process	2	2	4	17	0.459353	0.880662	gene-LBA_RS09200(LBA_RS09200),gene-LBA_RS09205(LBA_RS09205)	gene-LBA_RS07595(LBA_RS07595),gene-LBA_RS07610(LBA_RS07610)
BP	GO:0009889	regulation of biosynthetic process	14	8	22	105	0.46082	0.880662	gene-LBA_RS00650(LBA_RS00650),gene-LBA_RS01935(LBA_RS01935),gene-LBA_RS01960(LBA_RS01960),gene-LBA_RS02120(LBA_RS02120),gene-LBA_RS03720(LBA_RS03720),gene-LBA_RS05110(LBA_RS05110),gene-LBA_RS06190(LBA_RS06190),gene-LBA_RS06400(LBA_RS06400),gene-LBA_RS07220(LBA_RS07220),gene-LBA_RS07300(LBA_RS07300),gene-LBA_RS08340(LBA_RS08340),gene-LBA_RS08705(LBA_RS08705),gene-LBA_RS08800(LBA_RS08800),gene-LBA_…	gene-LBA_RS01115(LBA_RS01115),gene-LBA_RS01985(LBA_RS01985),gene-LBA_RS05410(LBA_RS05410),gene-LBA_RS06590(LBA_RS06590),gene-LBA_RS07495(LBA_RS07495),gene-LBA_RS07555(LBA_RS07555),gene-LBA_RS08370(LBA_RS08370),gene-LBA_RS08685(LBA_RS08685)
BP	GO:0010468	regulation of gene expression	14	8	22	105	0.46082	0.880662	gene-LBA_RS00650(LBA_RS00650),gene-LBA_RS01935(LBA_RS01935),gene-LBA_RS01960(LBA_RS01960),gene-LBA_RS02120(LBA_RS02120),gene-LBA_RS03720(LBA_RS03720),gene-LBA_RS05110(LBA_RS05110),gene-LBA_RS06190(LBA_RS06190),gene-LBA_RS06400(LBA_RS06400),gene-LBA_RS07220(LBA_RS07220),gene-LBA_RS07300(LBA_RS07300),gene-LBA_RS08340(LBA_RS08340),gene-LBA_RS08705(LBA_RS08705),gene-LBA_RS08800(LBA_RS08800),gene-LBA_…	gene-LBA_RS01115(LBA_RS01115),gene-LBA_RS01985(LBA_RS01985),gene-LBA_RS05410(LBA_RS05410),gene-LBA_RS06590(LBA_RS06590),gene-LBA_RS07495(LBA_RS07495),gene-LBA_RS07555(LBA_RS07555),gene-LBA_RS08370(LBA_RS08370),gene-LBA_RS08685(LBA_RS08685)
BP	GO:0010556	regulation of macromolecule biosynthetic process	14	8	22	105	0.46082	0.880662	gene-LBA_RS00650(LBA_RS00650),gene-LBA_RS01935(LBA_RS01935),gene-LBA_RS01960(LBA_RS01960),gene-LBA_RS02120(LBA_RS02120),gene-LBA_RS03720(LBA_RS03720),gene-LBA_RS05110(LBA_RS05110),gene-LBA_RS06190(LBA_RS06190),gene-LBA_RS06400(LBA_RS06400),gene-LBA_RS07220(LBA_RS07220),gene-LBA_RS07300(LBA_RS07300),gene-LBA_RS08340(LBA_RS08340),gene-LBA_RS08705(LBA_RS08705),gene-LBA_RS08800(LBA_RS08800),gene-LBA_…	gene-LBA_RS01115(LBA_RS01115),gene-LBA_RS01985(LBA_RS01985),gene-LBA_RS05410(LBA_RS05410),gene-LBA_RS06590(LBA_RS06590),gene-LBA_RS07495(LBA_RS07495),gene-LBA_RS07555(LBA_RS07555),gene-LBA_RS08370(LBA_RS08370),gene-LBA_RS08685(LBA_RS08685)
BP	GO:0031326	regulation of cellular biosynthetic process	14	8	22	105	0.46082	0.880662	gene-LBA_RS00650(LBA_RS00650),gene-LBA_RS01935(LBA_RS01935),gene-LBA_RS01960(LBA_RS01960),gene-LBA_RS02120(LBA_RS02120),gene-LBA_RS03720(LBA_RS03720),gene-LBA_RS05110(LBA_RS05110),gene-LBA_RS06190(LBA_RS06190),gene-LBA_RS06400(LBA_RS06400),gene-LBA_RS07220(LBA_RS07220),gene-LBA_RS07300(LBA_RS07300),gene-LBA_RS08340(LBA_RS08340),gene-LBA_RS08705(LBA_RS08705),gene-LBA_RS08800(LBA_RS08800),gene-LBA_…	gene-LBA_RS01115(LBA_RS01115),gene-LBA_RS01985(LBA_RS01985),gene-LBA_RS05410(LBA_RS05410),gene-LBA_RS06590(LBA_RS06590),gene-LBA_RS07495(LBA_RS07495),gene-LBA_RS07555(LBA_RS07555),gene-LBA_RS08370(LBA_RS08370),gene-LBA_RS08685(LBA_RS08685)
BP	GO:2000112	regulation of cellular macromolecule biosynthetic process	14	8	22	105	0.46082	0.880662	gene-LBA_RS00650(LBA_RS00650),gene-LBA_RS01935(LBA_RS01935),gene-LBA_RS01960(LBA_RS01960),gene-LBA_RS02120(LBA_RS02120),gene-LBA_RS03720(LBA_RS03720),gene-LBA_RS05110(LBA_RS05110),gene-LBA_RS06190(LBA_RS06190),gene-LBA_RS06400(LBA_RS06400),gene-LBA_RS07220(LBA_RS07220),gene-LBA_RS07300(LBA_RS07300),gene-LBA_RS08340(LBA_RS08340),gene-LBA_RS08705(LBA_RS08705),gene-LBA_RS08800(LBA_RS08800),gene-LBA_…	gene-LBA_RS01115(LBA_RS01115),gene-LBA_RS01985(LBA_RS01985),gene-LBA_RS05410(LBA_RS05410),gene-LBA_RS06590(LBA_RS06590),gene-LBA_RS07495(LBA_RS07495),gene-LBA_RS07555(LBA_RS07555),gene-LBA_RS08370(LBA_RS08370),gene-LBA_RS08685(LBA_RS08685)
BP	GO:0006996	organelle organization	3	2	5	22	0.466463	0.880662	gene-LBA_RS00025(LBA_RS00025),gene-LBA_RS00030(LBA_RS00030),gene-LBA_RS07530(LBA_RS07530)	gene-LBA_RS02015(LBA_RS02015),gene-LBA_RS07495(LBA_RS07495)
MF	GO:0016740	transferase activity	46	17	63	309	0.47497	0.880662	gene-LBA_RS00190(LBA_RS00190),gene-LBA_RS00585(LBA_RS00585),gene-LBA_RS00710(LBA_RS00710),gene-LBA_RS01940(LBA_RS01940),gene-LBA_RS01975(LBA_RS01975),gene-LBA_RS02445(LBA_RS02445),gene-LBA_RS02460(LBA_RS02460),gene-LBA_RS02575(LBA_RS02575),gene-LBA_RS03170(LBA_RS03170),gene-LBA_RS03260(LBA_RS03260),gene-LBA_RS03270(LBA_RS03270),gene-LBA_RS03330(LBA_RS03330),gene-LBA_RS03335(LBA_RS03335),gene-LBA_…	gene-LBA_RS01115(LBA_RS01115),gene-LBA_RS01375(LBA_RS01375),gene-LBA_RS01715(LBA_RS01715),gene-LBA_RS02425(LBA_RS02425),gene-LBA_RS02920(LBA_RS02920),gene-LBA_RS03790(LBA_RS03790),gene-LBA_RS03795(LBA_RS03795),gene-LBA_RS04510(LBA_RS04510),gene-LBA_RS06170(LBA_RS06170),gene-LBA_RS06545(LBA_RS06545),gene-LBA_RS06550(LBA_RS06550),gene-LBA_RS06735(LBA_RS06735),gene-LBA_RS06745(LBA_RS06745),gene-LBA_…
BP	GO:0051171	regulation of nitrogen compound metabolic process	14	8	22	106	0.481403	0.880662	gene-LBA_RS00650(LBA_RS00650),gene-LBA_RS01935(LBA_RS01935),gene-LBA_RS01960(LBA_RS01960),gene-LBA_RS02120(LBA_RS02120),gene-LBA_RS03720(LBA_RS03720),gene-LBA_RS05110(LBA_RS05110),gene-LBA_RS06190(LBA_RS06190),gene-LBA_RS06400(LBA_RS06400),gene-LBA_RS07220(LBA_RS07220),gene-LBA_RS07300(LBA_RS07300),gene-LBA_RS08340(LBA_RS08340),gene-LBA_RS08705(LBA_RS08705),gene-LBA_RS08800(LBA_RS08800),gene-LBA_…	gene-LBA_RS01115(LBA_RS01115),gene-LBA_RS01985(LBA_RS01985),gene-LBA_RS05410(LBA_RS05410),gene-LBA_RS06590(LBA_RS06590),gene-LBA_RS07495(LBA_RS07495),gene-LBA_RS07555(LBA_RS07555),gene-LBA_RS08370(LBA_RS08370),gene-LBA_RS08685(LBA_RS08685)
MF	GO:0140096	catalytic activity, acting on a protein	10	7	17	82	0.489855	0.880662	gene-LBA_RS00485(LBA_RS00485),gene-LBA_RS00800(LBA_RS00800),gene-LBA_RS03330(LBA_RS03330),gene-LBA_RS04645(LBA_RS04645),gene-LBA_RS07035(LBA_RS07035),gene-LBA_RS07415(LBA_RS07415),gene-LBA_RS07660(LBA_RS07660),gene-LBA_RS08230(LBA_RS08230),gene-LBA_RS08785(LBA_RS08785),gene-LBA_RS08825(LBA_RS08825)	gene-LBA_RS00450(LBA_RS00450),gene-LBA_RS01640(LBA_RS01640),gene-LBA_RS03585(LBA_RS03585),gene-LBA_RS04975(LBA_RS04975),gene-LBA_RS07840(LBA_RS07840),gene-LBA_RS09285(LBA_RS09285),gene-LBA_RS09290(LBA_RS09290)
BP	GO:0072521	purine-containing compound metabolic process	7	6	13	62	0.490426	0.880662	gene-LBA_RS01670(LBA_RS01670),gene-LBA_RS02445(LBA_RS02445),gene-LBA_RS03265(LBA_RS03265),gene-LBA_RS07320(LBA_RS07320),gene-LBA_RS07655(LBA_RS07655),gene-LBA_RS09200(LBA_RS09200),gene-LBA_RS09205(LBA_RS09205)	gene-LBA_RS00945(LBA_RS00945),gene-LBA_RS03795(LBA_RS03795),gene-LBA_RS06550(LBA_RS06550),gene-LBA_RS07595(LBA_RS07595),gene-LBA_RS07610(LBA_RS07610),gene-LBA_RS09480(LBA_RS09480)
MF	GO:0003697	single-stranded DNA binding	1	0	1	3	0.490606	0.880662	gene-LBA_RS00020(LBA_RS00020)	-
MF	GO:0004022	alcohol dehydrogenase (NAD+) activity	1	0	1	3	0.490606	0.880662	gene-LBA_RS02435(LBA_RS02435)	-
MF	GO:0004564	beta-fructofuranosidase activity	1	0	1	3	0.490606	0.880662	gene-LBA_RS01970(LBA_RS01970)	-
MF	GO:0004575	sucrose alpha-glucosidase activity	1	0	1	3	0.490606	0.880662	gene-LBA_RS01970(LBA_RS01970)	-
MF	GO:0008410	CoA-transferase activity	1	0	1	3	0.490606	0.880662	gene-LBA_RS01940(LBA_RS01940)	-
MF	GO:0008907	integrase activity	1	0	1	3	0.490606	0.880662	gene-LBA_RS05005(LBA_RS05005)	-
MF	GO:0009009	site-specific recombinase activity	1	0	1	3	0.490606	0.880662	gene-LBA_RS05005(LBA_RS05005)	-
MF	GO:0009037	tyrosine-based site-specific recombinase activity	1	0	1	3	0.490606	0.880662	gene-LBA_RS05005(LBA_RS05005)	-
MF	GO:0009378	four-way junction helicase activity	0	1	1	3	0.490606	0.880662	-	gene-LBA_RS02015(LBA_RS02015)
MF	GO:0015035	protein disulfide oxidoreductase activity	1	0	1	3	0.490606	0.880662	gene-LBA_RS09235(LBA_RS09235)	-
MF	GO:0016645	oxidoreductase activity, acting on the CH-NH group of donors	1	0	1	3	0.490606	0.880662	gene-LBA_RS04600(LBA_RS04600)	-
MF	GO:0016646	oxidoreductase activity, acting on the CH-NH group of donors, NAD or NADP as acceptor	1	0	1	3	0.490606	0.880662	gene-LBA_RS04600(LBA_RS04600)	-
MF	GO:0016684	oxidoreductase activity, acting on peroxide as acceptor	0	1	1	3	0.490606	0.880662	-	gene-LBA_RS05265(LBA_RS05265)
MF	GO:0016728	oxidoreductase activity, acting on CH or CH2 groups, disulfide as acceptor	0	1	1	3	0.490606	0.880662	-	gene-LBA_RS00775(LBA_RS00775)
MF	GO:0016783	sulfurtransferase activity	1	0	1	3	0.490606	0.880662	gene-LBA_RS09245(LBA_RS09245)	-
MF	GO:0016832	aldehyde-lyase activity	1	0	1	3	0.490606	0.880662	gene-LBA_RS01925(LBA_RS01925)	-
MF	GO:0016840	carbon-nitrogen lyase activity	1	0	1	3	0.490606	0.880662	gene-LBA_RS09200(LBA_RS09200)	-
MF	GO:0016880	acid-ammonia (or amide) ligase activity	0	1	1	3	0.490606	0.880662	-	gene-LBA_RS07360(LBA_RS07360)
MF	GO:0018455	alcohol dehydrogenase [NAD(P)+] activity	1	0	1	3	0.490606	0.880662	gene-LBA_RS02435(LBA_RS02435)	-
BP	GO:0000041	transition metal ion transport	0	1	1	3	0.491923	0.880662	-	gene-LBA_RS02820(LBA_RS02820)
BP	GO:0002097	tRNA wobble base modification	0	1	1	3	0.491923	0.880662	-	gene-LBA_RS01840(LBA_RS01840)
BP	GO:0002790	peptide secretion	0	1	1	3	0.491923	0.880662	-	gene-LBA_RS01755(LBA_RS01755)
BP	GO:0006014	D-ribose metabolic process	1	0	1	3	0.491923	0.880662	gene-LBA_RS07285(LBA_RS07285)	-
BP	GO:0006241	CTP biosynthetic process	0	1	1	3	0.491923	0.880662	-	gene-LBA_RS01120(LBA_RS01120)
BP	GO:0006650	glycerophospholipid metabolic process	1	0	1	3	0.491923	0.880662	gene-LBA_RS00585(LBA_RS00585)	-
BP	GO:0009166	nucleotide catabolic process	1	0	1	3	0.491923	0.880662	gene-LBA_RS01925(LBA_RS01925)	-
BP	GO:0009200	deoxyribonucleoside triphosphate metabolic process	1	0	1	3	0.491923	0.880662	gene-LBA_RS04595(LBA_RS04595)	-
BP	GO:0009208	pyrimidine ribonucleoside triphosphate metabolic process	0	1	1	3	0.491923	0.880662	-	gene-LBA_RS01120(LBA_RS01120)
BP	GO:0009209	pyrimidine ribonucleoside triphosphate biosynthetic process	0	1	1	3	0.491923	0.880662	-	gene-LBA_RS01120(LBA_RS01120)
BP	GO:0009211	pyrimidine deoxyribonucleoside triphosphate metabolic process	1	0	1	3	0.491923	0.880662	gene-LBA_RS04595(LBA_RS04595)	-
BP	GO:0009219	pyrimidine deoxyribonucleotide metabolic process	1	0	1	3	0.491923	0.880662	gene-LBA_RS04595(LBA_RS04595)	-
BP	GO:0009228	thiamine biosynthetic process	1	0	1	3	0.491923	0.880662	gene-LBA_RS09150(LBA_RS09150)	-
BP	GO:0009306	protein secretion	0	1	1	3	0.491923	0.880662	-	gene-LBA_RS01755(LBA_RS01755)
BP	GO:0009435	NAD biosynthetic process	0	1	1	3	0.491923	0.880662	-	gene-LBA_RS07505(LBA_RS07505)
BP	GO:0009607	response to biotic stimulus	1	0	1	3	0.491923	0.880662	gene-LBA_RS08795(LBA_RS08795)	-
BP	GO:0015893	drug transport	0	1	1	3	0.491923	0.880662	-	gene-LBA_RS04880(LBA_RS04880)
BP	GO:0019321	pentose metabolic process	1	0	1	3	0.491923	0.880662	gene-LBA_RS07285(LBA_RS07285)	-
BP	GO:0030163	protein catabolic process	0	1	1	3	0.491923	0.880662	-	gene-LBA_RS04975(LBA_RS04975)
BP	GO:0032940	secretion by cell	0	1	1	3	0.491923	0.880662	-	gene-LBA_RS01755(LBA_RS01755)
BP	GO:0034622	cellular protein-containing complex assembly	1	0	1	3	0.491923	0.880662	gene-LBA_RS07530(LBA_RS07530)	-
BP	GO:0035592	establishment of protein localization to extracellular region	0	1	1	3	0.491923	0.880662	-	gene-LBA_RS01755(LBA_RS01755)
BP	GO:0042274	ribosomal small subunit biogenesis	1	0	1	3	0.491923	0.880662	gene-LBA_RS06385(LBA_RS06385)	-
BP	GO:0042493	response to drug	0	1	1	3	0.491923	0.880662	-	gene-LBA_RS04880(LBA_RS04880)
BP	GO:0042724	thiamine-containing compound biosynthetic process	1	0	1	3	0.491923	0.880662	gene-LBA_RS09150(LBA_RS09150)	-
BP	GO:0046036	CTP metabolic process	0	1	1	3	0.491923	0.880662	-	gene-LBA_RS01120(LBA_RS01120)
BP	GO:0046037	GMP metabolic process	0	1	1	3	0.491923	0.880662	-	gene-LBA_RS06550(LBA_RS06550)
BP	GO:0046486	glycerolipid metabolic process	1	0	1	3	0.491923	0.880662	gene-LBA_RS00585(LBA_RS00585)	-
BP	GO:0046903	secretion	0	1	1	3	0.491923	0.880662	-	gene-LBA_RS01755(LBA_RS01755)
BP	GO:0065002	intracellular protein transmembrane transport	0	1	1	3	0.491923	0.880662	-	gene-LBA_RS01755(LBA_RS01755)
BP	GO:0071692	protein localization to extracellular region	0	1	1	3	0.491923	0.880662	-	gene-LBA_RS01755(LBA_RS01755)
BP	GO:0140352	export from cell	0	1	1	3	0.491923	0.880662	-	gene-LBA_RS01755(LBA_RS01755)
MF	GO:0003899	DNA-directed 5'-3' RNA polymerase activity	0	2	2	8	0.500677	0.887673	-	gene-LBA_RS01115(LBA_RS01115),gene-LBA_RS06545(LBA_RS06545)
MF	GO:0016775	phosphotransferase activity, nitrogenous group as acceptor	2	0	2	8	0.500677	0.887673	gene-LBA_RS03335(LBA_RS03335),gene-LBA_RS07035(LBA_RS07035)	-
MF	GO:0016893	endonuclease activity, active with either ribo- or deoxyribonucleic acids and producing 5'-phosphomonoesters	1	1	2	8	0.500677	0.887673	gene-LBA_RS00595(LBA_RS00595)	gene-LBA_RS01710(LBA_RS01710)
MF	GO:0034062	5'-3' RNA polymerase activity	0	2	2	8	0.500677	0.887673	-	gene-LBA_RS01115(LBA_RS01115),gene-LBA_RS06545(LBA_RS06545)
MF	GO:0061783	peptidoglycan muralytic activity	2	0	2	8	0.500677	0.887673	gene-LBA_RS05715(LBA_RS05715),gene-LBA_RS09325(LBA_RS09325)	-
MF	GO:0097747	RNA polymerase activity	0	2	2	8	0.500677	0.887673	-	gene-LBA_RS01115(LBA_RS01115),gene-LBA_RS06545(LBA_RS06545)
BP	GO:0080090	regulation of primary metabolic process	14	8	22	107	0.501907	0.888158	gene-LBA_RS00650(LBA_RS00650),gene-LBA_RS01935(LBA_RS01935),gene-LBA_RS01960(LBA_RS01960),gene-LBA_RS02120(LBA_RS02120),gene-LBA_RS03720(LBA_RS03720),gene-LBA_RS05110(LBA_RS05110),gene-LBA_RS06190(LBA_RS06190),gene-LBA_RS06400(LBA_RS06400),gene-LBA_RS07220(LBA_RS07220),gene-LBA_RS07300(LBA_RS07300),gene-LBA_RS08340(LBA_RS08340),gene-LBA_RS08705(LBA_RS08705),gene-LBA_RS08800(LBA_RS08800),gene-LBA_…	gene-LBA_RS01115(LBA_RS01115),gene-LBA_RS01985(LBA_RS01985),gene-LBA_RS05410(LBA_RS05410),gene-LBA_RS06590(LBA_RS06590),gene-LBA_RS07495(LBA_RS07495),gene-LBA_RS07555(LBA_RS07555),gene-LBA_RS08370(LBA_RS08370),gene-LBA_RS08685(LBA_RS08685)
MF	GO:0016811	hydrolase activity, acting on carbon-nitrogen (but not peptide) bonds, in linear amides	1	2	3	13	0.50337	0.888158	gene-LBA_RS00295(LBA_RS00295)	gene-LBA_RS05430(LBA_RS05430),gene-LBA_RS08275(LBA_RS08275)
MF	GO:0016831	carboxy-lyase activity	2	1	3	13	0.50337	0.888158	gene-LBA_RS02460(LBA_RS02460),gene-LBA_RS09325(LBA_RS09325)	gene-LBA_RS05415(LBA_RS05415)
MF	GO:0042625	ATPase-coupled ion transmembrane transporter activity	2	3	5	23	0.505924	0.891236	gene-LBA_RS04605(LBA_RS04605),gene-LBA_RS08215(LBA_RS08215)	gene-LBA_RS02725(LBA_RS02725),gene-LBA_RS02820(LBA_RS02820),gene-LBA_RS08260(LBA_RS08260)
BP	GO:0090407	organophosphate biosynthetic process	8	8	16	78	0.518614	0.912132	gene-LBA_RS00585(LBA_RS00585),gene-LBA_RS02445(LBA_RS02445),gene-LBA_RS04595(LBA_RS04595),gene-LBA_RS04600(LBA_RS04600),gene-LBA_RS05085(LBA_RS05085),gene-LBA_RS07320(LBA_RS07320),gene-LBA_RS09200(LBA_RS09200),gene-LBA_RS09205(LBA_RS09205)	gene-LBA_RS00945(LBA_RS00945),gene-LBA_RS01120(LBA_RS01120),gene-LBA_RS03795(LBA_RS03795),gene-LBA_RS07505(LBA_RS07505),gene-LBA_RS07595(LBA_RS07595),gene-LBA_RS07610(LBA_RS07610),gene-LBA_RS09480(LBA_RS09480),gene-LBA_RS09485(LBA_RS09485)
BP	GO:0006351	transcription, DNA-templated	13	8	21	103	0.521697	0.912743	gene-LBA_RS00650(LBA_RS00650),gene-LBA_RS01935(LBA_RS01935),gene-LBA_RS01960(LBA_RS01960),gene-LBA_RS02120(LBA_RS02120),gene-LBA_RS03720(LBA_RS03720),gene-LBA_RS05110(LBA_RS05110),gene-LBA_RS06400(LBA_RS06400),gene-LBA_RS07220(LBA_RS07220),gene-LBA_RS07300(LBA_RS07300),gene-LBA_RS08340(LBA_RS08340),gene-LBA_RS08705(LBA_RS08705),gene-LBA_RS08800(LBA_RS08800),gene-LBA_RS09245(LBA_RS09245)	gene-LBA_RS01115(LBA_RS01115),gene-LBA_RS01985(LBA_RS01985),gene-LBA_RS05410(LBA_RS05410),gene-LBA_RS06545(LBA_RS06545),gene-LBA_RS06590(LBA_RS06590),gene-LBA_RS07555(LBA_RS07555),gene-LBA_RS08370(LBA_RS08370),gene-LBA_RS08685(LBA_RS08685)
BP	GO:0097659	nucleic acid-templated transcription	13	8	21	103	0.521697	0.912743	gene-LBA_RS00650(LBA_RS00650),gene-LBA_RS01935(LBA_RS01935),gene-LBA_RS01960(LBA_RS01960),gene-LBA_RS02120(LBA_RS02120),gene-LBA_RS03720(LBA_RS03720),gene-LBA_RS05110(LBA_RS05110),gene-LBA_RS06400(LBA_RS06400),gene-LBA_RS07220(LBA_RS07220),gene-LBA_RS07300(LBA_RS07300),gene-LBA_RS08340(LBA_RS08340),gene-LBA_RS08705(LBA_RS08705),gene-LBA_RS08800(LBA_RS08800),gene-LBA_RS09245(LBA_RS09245)	gene-LBA_RS01115(LBA_RS01115),gene-LBA_RS01985(LBA_RS01985),gene-LBA_RS05410(LBA_RS05410),gene-LBA_RS06545(LBA_RS06545),gene-LBA_RS06590(LBA_RS06590),gene-LBA_RS07555(LBA_RS07555),gene-LBA_RS08370(LBA_RS08370),gene-LBA_RS08685(LBA_RS08685)
BP	GO:0031323	regulation of cellular metabolic process	14	8	22	108	0.522278	0.912743	gene-LBA_RS00650(LBA_RS00650),gene-LBA_RS01935(LBA_RS01935),gene-LBA_RS01960(LBA_RS01960),gene-LBA_RS02120(LBA_RS02120),gene-LBA_RS03720(LBA_RS03720),gene-LBA_RS05110(LBA_RS05110),gene-LBA_RS06190(LBA_RS06190),gene-LBA_RS06400(LBA_RS06400),gene-LBA_RS07220(LBA_RS07220),gene-LBA_RS07300(LBA_RS07300),gene-LBA_RS08340(LBA_RS08340),gene-LBA_RS08705(LBA_RS08705),gene-LBA_RS08800(LBA_RS08800),gene-LBA_…	gene-LBA_RS01115(LBA_RS01115),gene-LBA_RS01985(LBA_RS01985),gene-LBA_RS05410(LBA_RS05410),gene-LBA_RS06590(LBA_RS06590),gene-LBA_RS07495(LBA_RS07495),gene-LBA_RS07555(LBA_RS07555),gene-LBA_RS08370(LBA_RS08370),gene-LBA_RS08685(LBA_RS08685)
BP	GO:0060255	regulation of macromolecule metabolic process	14	8	22	108	0.522278	0.912743	gene-LBA_RS00650(LBA_RS00650),gene-LBA_RS01935(LBA_RS01935),gene-LBA_RS01960(LBA_RS01960),gene-LBA_RS02120(LBA_RS02120),gene-LBA_RS03720(LBA_RS03720),gene-LBA_RS05110(LBA_RS05110),gene-LBA_RS06190(LBA_RS06190),gene-LBA_RS06400(LBA_RS06400),gene-LBA_RS07220(LBA_RS07220),gene-LBA_RS07300(LBA_RS07300),gene-LBA_RS08340(LBA_RS08340),gene-LBA_RS08705(LBA_RS08705),gene-LBA_RS08800(LBA_RS08800),gene-LBA_…	gene-LBA_RS01115(LBA_RS01115),gene-LBA_RS01985(LBA_RS01985),gene-LBA_RS05410(LBA_RS05410),gene-LBA_RS06590(LBA_RS06590),gene-LBA_RS07495(LBA_RS07495),gene-LBA_RS07555(LBA_RS07555),gene-LBA_RS08370(LBA_RS08370),gene-LBA_RS08685(LBA_RS08685)
BP	GO:0006355	regulation of transcription, DNA-templated	13	7	20	99	0.542185	0.940837	gene-LBA_RS00650(LBA_RS00650),gene-LBA_RS01935(LBA_RS01935),gene-LBA_RS01960(LBA_RS01960),gene-LBA_RS02120(LBA_RS02120),gene-LBA_RS03720(LBA_RS03720),gene-LBA_RS05110(LBA_RS05110),gene-LBA_RS06400(LBA_RS06400),gene-LBA_RS07220(LBA_RS07220),gene-LBA_RS07300(LBA_RS07300),gene-LBA_RS08340(LBA_RS08340),gene-LBA_RS08705(LBA_RS08705),gene-LBA_RS08800(LBA_RS08800),gene-LBA_RS09245(LBA_RS09245)	gene-LBA_RS01115(LBA_RS01115),gene-LBA_RS01985(LBA_RS01985),gene-LBA_RS05410(LBA_RS05410),gene-LBA_RS06590(LBA_RS06590),gene-LBA_RS07555(LBA_RS07555),gene-LBA_RS08370(LBA_RS08370),gene-LBA_RS08685(LBA_RS08685)
BP	GO:0051252	regulation of RNA metabolic process	13	7	20	99	0.542185	0.940837	gene-LBA_RS00650(LBA_RS00650),gene-LBA_RS01935(LBA_RS01935),gene-LBA_RS01960(LBA_RS01960),gene-LBA_RS02120(LBA_RS02120),gene-LBA_RS03720(LBA_RS03720),gene-LBA_RS05110(LBA_RS05110),gene-LBA_RS06400(LBA_RS06400),gene-LBA_RS07220(LBA_RS07220),gene-LBA_RS07300(LBA_RS07300),gene-LBA_RS08340(LBA_RS08340),gene-LBA_RS08705(LBA_RS08705),gene-LBA_RS08800(LBA_RS08800),gene-LBA_RS09245(LBA_RS09245)	gene-LBA_RS01115(LBA_RS01115),gene-LBA_RS01985(LBA_RS01985),gene-LBA_RS05410(LBA_RS05410),gene-LBA_RS06590(LBA_RS06590),gene-LBA_RS07555(LBA_RS07555),gene-LBA_RS08370(LBA_RS08370),gene-LBA_RS08685(LBA_RS08685)
BP	GO:1903506	regulation of nucleic acid-templated transcription	13	7	20	99	0.542185	0.940837	gene-LBA_RS00650(LBA_RS00650),gene-LBA_RS01935(LBA_RS01935),gene-LBA_RS01960(LBA_RS01960),gene-LBA_RS02120(LBA_RS02120),gene-LBA_RS03720(LBA_RS03720),gene-LBA_RS05110(LBA_RS05110),gene-LBA_RS06400(LBA_RS06400),gene-LBA_RS07220(LBA_RS07220),gene-LBA_RS07300(LBA_RS07300),gene-LBA_RS08340(LBA_RS08340),gene-LBA_RS08705(LBA_RS08705),gene-LBA_RS08800(LBA_RS08800),gene-LBA_RS09245(LBA_RS09245)	gene-LBA_RS01115(LBA_RS01115),gene-LBA_RS01985(LBA_RS01985),gene-LBA_RS05410(LBA_RS05410),gene-LBA_RS06590(LBA_RS06590),gene-LBA_RS07555(LBA_RS07555),gene-LBA_RS08370(LBA_RS08370),gene-LBA_RS08685(LBA_RS08685)
BP	GO:2001141	regulation of RNA biosynthetic process	13	7	20	99	0.542185	0.940837	gene-LBA_RS00650(LBA_RS00650),gene-LBA_RS01935(LBA_RS01935),gene-LBA_RS01960(LBA_RS01960),gene-LBA_RS02120(LBA_RS02120),gene-LBA_RS03720(LBA_RS03720),gene-LBA_RS05110(LBA_RS05110),gene-LBA_RS06400(LBA_RS06400),gene-LBA_RS07220(LBA_RS07220),gene-LBA_RS07300(LBA_RS07300),gene-LBA_RS08340(LBA_RS08340),gene-LBA_RS08705(LBA_RS08705),gene-LBA_RS08800(LBA_RS08800),gene-LBA_RS09245(LBA_RS09245)	gene-LBA_RS01115(LBA_RS01115),gene-LBA_RS01985(LBA_RS01985),gene-LBA_RS05410(LBA_RS05410),gene-LBA_RS06590(LBA_RS06590),gene-LBA_RS07555(LBA_RS07555),gene-LBA_RS08370(LBA_RS08370),gene-LBA_RS08685(LBA_RS08685)
BP	GO:0006163	purine nucleotide metabolic process	6	6	12	59	0.542626	0.940837	gene-LBA_RS01670(LBA_RS01670),gene-LBA_RS02445(LBA_RS02445),gene-LBA_RS03265(LBA_RS03265),gene-LBA_RS07320(LBA_RS07320),gene-LBA_RS09200(LBA_RS09200),gene-LBA_RS09205(LBA_RS09205)	gene-LBA_RS00945(LBA_RS00945),gene-LBA_RS03795(LBA_RS03795),gene-LBA_RS06550(LBA_RS06550),gene-LBA_RS07595(LBA_RS07595),gene-LBA_RS07610(LBA_RS07610),gene-LBA_RS09480(LBA_RS09480)
BP	GO:0071705	nitrogen compound transport	5	4	9	44	0.54425	0.942169	gene-LBA_RS00960(LBA_RS00960),gene-LBA_RS00965(LBA_RS00965),gene-LBA_RS02430(LBA_RS02430),gene-LBA_RS08215(LBA_RS08215),gene-LBA_RS08785(LBA_RS08785)	gene-LBA_RS01755(LBA_RS01755),gene-LBA_RS04880(LBA_RS04880),gene-LBA_RS05220(LBA_RS05220),gene-LBA_RS08115(LBA_RS08115)
BP	GO:0009124	nucleoside monophosphate biosynthetic process	3	4	7	34	0.546476	0.94222	gene-LBA_RS04595(LBA_RS04595),gene-LBA_RS09200(LBA_RS09200),gene-LBA_RS09205(LBA_RS09205)	gene-LBA_RS07595(LBA_RS07595),gene-LBA_RS07610(LBA_RS07610),gene-LBA_RS09480(LBA_RS09480),gene-LBA_RS09485(LBA_RS09485)
BP	GO:0009152	purine ribonucleotide biosynthetic process	4	3	7	34	0.546476	0.94222	gene-LBA_RS02445(LBA_RS02445),gene-LBA_RS07320(LBA_RS07320),gene-LBA_RS09200(LBA_RS09200),gene-LBA_RS09205(LBA_RS09205)	gene-LBA_RS03795(LBA_RS03795),gene-LBA_RS07595(LBA_RS07595),gene-LBA_RS07610(LBA_RS07610)
MF	GO:0016830	carbon-carbon lyase activity	3	1	4	19	0.551242	0.94222	gene-LBA_RS01925(LBA_RS01925),gene-LBA_RS02460(LBA_RS02460),gene-LBA_RS09325(LBA_RS09325)	gene-LBA_RS05415(LBA_RS05415)
BP	GO:0042221	response to chemical	1	2	3	14	0.559995	0.94222	gene-LBA_RS09240(LBA_RS09240)	gene-LBA_RS04880(LBA_RS04880),gene-LBA_RS05265(LBA_RS05265)
BP	GO:0019222	regulation of metabolic process	14	8	22	110	0.562426	0.94222	gene-LBA_RS00650(LBA_RS00650),gene-LBA_RS01935(LBA_RS01935),gene-LBA_RS01960(LBA_RS01960),gene-LBA_RS02120(LBA_RS02120),gene-LBA_RS03720(LBA_RS03720),gene-LBA_RS05110(LBA_RS05110),gene-LBA_RS06190(LBA_RS06190),gene-LBA_RS06400(LBA_RS06400),gene-LBA_RS07220(LBA_RS07220),gene-LBA_RS07300(LBA_RS07300),gene-LBA_RS08340(LBA_RS08340),gene-LBA_RS08705(LBA_RS08705),gene-LBA_RS08800(LBA_RS08800),gene-LBA_…	gene-LBA_RS01115(LBA_RS01115),gene-LBA_RS01985(LBA_RS01985),gene-LBA_RS05410(LBA_RS05410),gene-LBA_RS06590(LBA_RS06590),gene-LBA_RS07495(LBA_RS07495),gene-LBA_RS07555(LBA_RS07555),gene-LBA_RS08370(LBA_RS08370),gene-LBA_RS08685(LBA_RS08685)
CC	GO:0098796	membrane protein complex	5	1	6	31	0.568396	0.94222	gene-LBA_RS00935(LBA_RS00935),gene-LBA_RS00940(LBA_RS00940),gene-LBA_RS01560(LBA_RS01560),gene-LBA_RS01565(LBA_RS01565),gene-LBA_RS06445(LBA_RS06445)	gene-LBA_RS06440(LBA_RS06440)
MF	GO:0000287	magnesium ion binding	6	3	9	45	0.569573	0.94222	gene-LBA_RS00025(LBA_RS00025),gene-LBA_RS02445(LBA_RS02445),gene-LBA_RS05440(LBA_RS05440),gene-LBA_RS07320(LBA_RS07320),gene-LBA_RS09095(LBA_RS09095),gene-LBA_RS09205(LBA_RS09205)	gene-LBA_RS03795(LBA_RS03795),gene-LBA_RS07595(LBA_RS07595),gene-LBA_RS08525(LBA_RS08525)
MF	GO:0043169	cation binding	15	14	29	146	0.57005	0.94222	gene-LBA_RS00025(LBA_RS00025),gene-LBA_RS00295(LBA_RS00295),gene-LBA_RS00485(LBA_RS00485),gene-LBA_RS02435(LBA_RS02435),gene-LBA_RS02445(LBA_RS02445),gene-LBA_RS03335(LBA_RS03335),gene-LBA_RS03520(LBA_RS03520),gene-LBA_RS04605(LBA_RS04605),gene-LBA_RS05440(LBA_RS05440),gene-LBA_RS07320(LBA_RS07320),gene-LBA_RS07390(LBA_RS07390),gene-LBA_RS07655(LBA_RS07655),gene-LBA_RS08230(LBA_RS08230),gene-LBA_…	gene-LBA_RS01705(LBA_RS01705),gene-LBA_RS01840(LBA_RS01840),gene-LBA_RS02725(LBA_RS02725),gene-LBA_RS02820(LBA_RS02820),gene-LBA_RS03795(LBA_RS03795),gene-LBA_RS04975(LBA_RS04975),gene-LBA_RS05415(LBA_RS05415),gene-LBA_RS05815(LBA_RS05815),gene-LBA_RS07175(LBA_RS07175),gene-LBA_RS07595(LBA_RS07595),gene-LBA_RS07695(LBA_RS07695),gene-LBA_RS08020(LBA_RS08020),gene-LBA_RS08260(LBA_RS08260),gene-LBA_…
BP	GO:0006006	glucose metabolic process	2	0	2	9	0.570253	0.94222	gene-LBA_RS01670(LBA_RS01670),gene-LBA_RS02460(LBA_RS02460)	-
BP	GO:0006766	vitamin metabolic process	2	0	2	9	0.570253	0.94222	gene-LBA_RS05085(LBA_RS05085),gene-LBA_RS09150(LBA_RS09150)	-
BP	GO:0006767	water-soluble vitamin metabolic process	2	0	2	9	0.570253	0.94222	gene-LBA_RS05085(LBA_RS05085),gene-LBA_RS09150(LBA_RS09150)	-
BP	GO:0009432	SOS response	1	1	2	9	0.570253	0.94222	gene-LBA_RS00020(LBA_RS00020)	gene-LBA_RS02015(LBA_RS02015)
BP	GO:0009890	negative regulation of biosynthetic process	1	1	2	9	0.570253	0.94222	gene-LBA_RS01960(LBA_RS01960)	gene-LBA_RS07495(LBA_RS07495)
BP	GO:0010558	negative regulation of macromolecule biosynthetic process	1	1	2	9	0.570253	0.94222	gene-LBA_RS01960(LBA_RS01960)	gene-LBA_RS07495(LBA_RS07495)
BP	GO:0015074	DNA integration	1	1	2	9	0.570253	0.94222	gene-LBA_RS05005(LBA_RS05005)	gene-LBA_RS00140(LBA_RS00140)
BP	GO:0031327	negative regulation of cellular biosynthetic process	1	1	2	9	0.570253	0.94222	gene-LBA_RS01960(LBA_RS01960)	gene-LBA_RS07495(LBA_RS07495)
BP	GO:0034404	nucleobase-containing small molecule biosynthetic process	2	0	2	9	0.570253	0.94222	gene-LBA_RS00710(LBA_RS00710),gene-LBA_RS01925(LBA_RS01925)	-
BP	GO:2000113	negative regulation of cellular macromolecule biosynthetic process	1	1	2	9	0.570253	0.94222	gene-LBA_RS01960(LBA_RS01960)	gene-LBA_RS07495(LBA_RS07495)
BP	GO:0019219	regulation of nucleobase-containing compound metabolic process	13	7	20	101	0.583517	0.94222	gene-LBA_RS00650(LBA_RS00650),gene-LBA_RS01935(LBA_RS01935),gene-LBA_RS01960(LBA_RS01960),gene-LBA_RS02120(LBA_RS02120),gene-LBA_RS03720(LBA_RS03720),gene-LBA_RS05110(LBA_RS05110),gene-LBA_RS06400(LBA_RS06400),gene-LBA_RS07220(LBA_RS07220),gene-LBA_RS07300(LBA_RS07300),gene-LBA_RS08340(LBA_RS08340),gene-LBA_RS08705(LBA_RS08705),gene-LBA_RS08800(LBA_RS08800),gene-LBA_RS09245(LBA_RS09245)	gene-LBA_RS01115(LBA_RS01115),gene-LBA_RS01985(LBA_RS01985),gene-LBA_RS05410(LBA_RS05410),gene-LBA_RS06590(LBA_RS06590),gene-LBA_RS07555(LBA_RS07555),gene-LBA_RS08370(LBA_RS08370),gene-LBA_RS08685(LBA_RS08685)
MF	GO:0048037	cofactor binding	8	5	13	66	0.586651	0.94222	gene-LBA_RS01960(LBA_RS01960),gene-LBA_RS02915(LBA_RS02915),gene-LBA_RS03265(LBA_RS03265),gene-LBA_RS03540(LBA_RS03540),gene-LBA_RS04600(LBA_RS04600),gene-LBA_RS07365(LBA_RS07365),gene-LBA_RS07655(LBA_RS07655),gene-LBA_RS09325(LBA_RS09325)	gene-LBA_RS00780(LBA_RS00780),gene-LBA_RS05415(LBA_RS05415),gene-LBA_RS05815(LBA_RS05815),gene-LBA_RS06090(LBA_RS06090),gene-LBA_RS07815(LBA_RS07815)
MF	GO:0004197	cysteine-type endopeptidase activity	1	0	1	4	0.593352	0.94222	gene-LBA_RS04645(LBA_RS04645)	-
MF	GO:0004674	protein serine/threonine kinase activity	1	0	1	4	0.593352	0.94222	gene-LBA_RS03330(LBA_RS03330)	-
MF	GO:0004888	transmembrane signaling receptor activity	1	0	1	4	0.593352	0.94222	gene-LBA_RS08210(LBA_RS08210)	-
MF	GO:0004970	ionotropic glutamate receptor activity	1	0	1	4	0.593352	0.94222	gene-LBA_RS08210(LBA_RS08210)	-
MF	GO:0005230	extracellular ligand-gated ion channel activity	1	0	1	4	0.593352	0.94222	gene-LBA_RS08210(LBA_RS08210)	-
MF	GO:0005506	iron ion binding	1	0	1	4	0.593352	0.94222	gene-LBA_RS00295(LBA_RS00295)	-
MF	GO:0008066	glutamate receptor activity	1	0	1	4	0.593352	0.94222	gene-LBA_RS08210(LBA_RS08210)	-
MF	GO:0008172	S-methyltransferase activity	1	0	1	4	0.593352	0.94222	gene-LBA_RS05440(LBA_RS05440)	-
MF	GO:0008374	O-acyltransferase activity	0	1	1	4	0.593352	0.94222	-	gene-LBA_RS02425(LBA_RS02425)
MF	GO:0009055	electron transfer activity	1	0	1	4	0.593352	0.94222	gene-LBA_RS07655(LBA_RS07655)	-
MF	GO:0015276	ligand-gated ion channel activity	1	0	1	4	0.593352	0.94222	gene-LBA_RS08210(LBA_RS08210)	-
MF	GO:0016620	oxidoreductase activity, acting on the aldehyde or oxo group of donors, NAD or NADP as acceptor	1	0	1	4	0.593352	0.94222	gene-LBA_RS02435(LBA_RS02435)	-
MF	GO:0016668	oxidoreductase activity, acting on a sulfur group of donors, NAD(P) as acceptor	1	0	1	4	0.593352	0.94222	gene-LBA_RS09240(LBA_RS09240)	-
MF	GO:0016725	oxidoreductase activity, acting on CH or CH2 groups	0	1	1	4	0.593352	0.94222	-	gene-LBA_RS00775(LBA_RS00775)
MF	GO:0016987	sigma factor activity	1	0	1	4	0.593352	0.94222	gene-LBA_RS06400(LBA_RS06400)	-
MF	GO:0019239	deaminase activity	0	1	1	4	0.593352	0.94222	-	gene-LBA_RS01840(LBA_RS01840)
MF	GO:0022824	transmitter-gated ion channel activity	1	0	1	4	0.593352	0.94222	gene-LBA_RS08210(LBA_RS08210)	-
MF	GO:0022834	ligand-gated channel activity	1	0	1	4	0.593352	0.94222	gene-LBA_RS08210(LBA_RS08210)	-
MF	GO:0022835	transmitter-gated channel activity	1	0	1	4	0.593352	0.94222	gene-LBA_RS08210(LBA_RS08210)	-
MF	GO:0030594	neurotransmitter receptor activity	1	0	1	4	0.593352	0.94222	gene-LBA_RS08210(LBA_RS08210)	-
MF	GO:0038023	signaling receptor activity	1	0	1	4	0.593352	0.94222	gene-LBA_RS08210(LBA_RS08210)	-
MF	GO:0046983	protein dimerization activity	1	0	1	4	0.593352	0.94222	gene-LBA_RS06205(LBA_RS06205)	-
MF	GO:0060089	molecular transducer activity	1	0	1	4	0.593352	0.94222	gene-LBA_RS08210(LBA_RS08210)	-
MF	GO:1901505	carbohydrate derivative transmembrane transporter activity	0	1	1	4	0.593352	0.94222	-	gene-LBA_RS08115(LBA_RS08115)
BP	GO:0019438	aromatic compound biosynthetic process	24	16	40	202	0.593538	0.94222	gene-LBA_RS00650(LBA_RS00650),gene-LBA_RS00710(LBA_RS00710),gene-LBA_RS01925(LBA_RS01925),gene-LBA_RS01935(LBA_RS01935),gene-LBA_RS01960(LBA_RS01960),gene-LBA_RS02120(LBA_RS02120),gene-LBA_RS02445(LBA_RS02445),gene-LBA_RS03720(LBA_RS03720),gene-LBA_RS04595(LBA_RS04595),gene-LBA_RS04600(LBA_RS04600),gene-LBA_RS05085(LBA_RS05085),gene-LBA_RS05110(LBA_RS05110),gene-LBA_RS06400(LBA_RS06400),gene-LBA_…	gene-LBA_RS00945(LBA_RS00945),gene-LBA_RS01115(LBA_RS01115),gene-LBA_RS01120(LBA_RS01120),gene-LBA_RS01985(LBA_RS01985),gene-LBA_RS03795(LBA_RS03795),gene-LBA_RS05410(LBA_RS05410),gene-LBA_RS06545(LBA_RS06545),gene-LBA_RS06590(LBA_RS06590),gene-LBA_RS07505(LBA_RS07505),gene-LBA_RS07555(LBA_RS07555),gene-LBA_RS07595(LBA_RS07595),gene-LBA_RS07610(LBA_RS07610),gene-LBA_RS08370(LBA_RS08370),gene-LBA_…
BP	GO:0006305	DNA alkylation	0	1	1	4	0.594771	0.94222	-	gene-LBA_RS03790(LBA_RS03790)
BP	GO:0006306	DNA methylation	0	1	1	4	0.594771	0.94222	-	gene-LBA_RS03790(LBA_RS03790)
BP	GO:0006352	DNA-templated transcription, initiation	1	0	1	4	0.594771	0.94222	gene-LBA_RS06400(LBA_RS06400)	-
BP	GO:0006772	thiamine metabolic process	1	0	1	4	0.594771	0.94222	gene-LBA_RS09150(LBA_RS09150)	-
BP	GO:0007166	cell surface receptor signaling pathway	1	0	1	4	0.594771	0.94222	gene-LBA_RS08210(LBA_RS08210)	-
BP	GO:0007215	glutamate receptor signaling pathway	1	0	1	4	0.594771	0.94222	gene-LBA_RS08210(LBA_RS08210)	-
BP	GO:0009070	serine family amino acid biosynthetic process	1	0	1	4	0.594771	0.94222	gene-LBA_RS04600(LBA_RS04600)	-
BP	GO:0019359	nicotinamide nucleotide biosynthetic process	0	1	1	4	0.594771	0.94222	-	gene-LBA_RS07505(LBA_RS07505)
BP	GO:0019363	pyridine nucleotide biosynthetic process	0	1	1	4	0.594771	0.94222	-	gene-LBA_RS07505(LBA_RS07505)
BP	GO:0030488	tRNA methylation	0	1	1	4	0.594771	0.94222	-	gene-LBA_RS01715(LBA_RS01715)
BP	GO:0035235	ionotropic glutamate receptor signaling pathway	1	0	1	4	0.594771	0.94222	gene-LBA_RS08210(LBA_RS08210)	-
BP	GO:0042723	thiamine-containing compound metabolic process	1	0	1	4	0.594771	0.94222	gene-LBA_RS09150(LBA_RS09150)	-
BP	GO:0044728	DNA methylation or demethylation	0	1	1	4	0.594771	0.94222	-	gene-LBA_RS03790(LBA_RS03790)
BP	GO:0065003	protein-containing complex assembly	1	0	1	4	0.594771	0.94222	gene-LBA_RS07530(LBA_RS07530)	-
CC	GO:0005694	chromosome	2	0	2	10	0.602363	0.95175	gene-LBA_RS00025(LBA_RS00025),gene-LBA_RS00030(LBA_RS00030)	-
BP	GO:0055086	nucleobase-containing small molecule metabolic process	11	10	21	107	0.602516	0.95175	gene-LBA_RS00710(LBA_RS00710),gene-LBA_RS01670(LBA_RS01670),gene-LBA_RS01925(LBA_RS01925),gene-LBA_RS02445(LBA_RS02445),gene-LBA_RS03265(LBA_RS03265),gene-LBA_RS04595(LBA_RS04595),gene-LBA_RS04600(LBA_RS04600),gene-LBA_RS07320(LBA_RS07320),gene-LBA_RS07655(LBA_RS07655),gene-LBA_RS09200(LBA_RS09200),gene-LBA_RS09205(LBA_RS09205)	gene-LBA_RS00945(LBA_RS00945),gene-LBA_RS01120(LBA_RS01120),gene-LBA_RS03795(LBA_RS03795),gene-LBA_RS06550(LBA_RS06550),gene-LBA_RS07505(LBA_RS07505),gene-LBA_RS07595(LBA_RS07595),gene-LBA_RS07610(LBA_RS07610),gene-LBA_RS07835(LBA_RS07835),gene-LBA_RS09480(LBA_RS09480),gene-LBA_RS09485(LBA_RS09485)
BP	GO:0006950	response to stress	3	6	9	46	0.603494	0.95193	gene-LBA_RS00020(LBA_RS00020),gene-LBA_RS08795(LBA_RS08795),gene-LBA_RS09240(LBA_RS09240)	gene-LBA_RS00555(LBA_RS00555),gene-LBA_RS02015(LBA_RS02015),gene-LBA_RS03635(LBA_RS03635),gene-LBA_RS05815(LBA_RS05815),gene-LBA_RS06770(LBA_RS06770),gene-LBA_RS08325(LBA_RS08325)
BP	GO:0009057	macromolecule catabolic process	2	1	3	15	0.610364	0.959351	gene-LBA_RS05715(LBA_RS05715),gene-LBA_RS09325(LBA_RS09325)	gene-LBA_RS04975(LBA_RS04975)
BP	GO:0019318	hexose metabolic process	2	1	3	15	0.610364	0.959351	gene-LBA_RS01670(LBA_RS01670),gene-LBA_RS02460(LBA_RS02460)	gene-LBA_RS07175(LBA_RS07175)
MF	GO:0015075	ion transmembrane transporter activity	7	6	13	67	0.610813	0.959351	gene-LBA_RS01660(LBA_RS01660),gene-LBA_RS02430(LBA_RS02430),gene-LBA_RS04605(LBA_RS04605),gene-LBA_RS05015(LBA_RS05015),gene-LBA_RS08210(LBA_RS08210),gene-LBA_RS08215(LBA_RS08215),gene-LBA_RS08310(LBA_RS08310)	gene-LBA_RS02725(LBA_RS02725),gene-LBA_RS02820(LBA_RS02820),gene-LBA_RS04880(LBA_RS04880),gene-LBA_RS05040(LBA_RS05040),gene-LBA_RS05220(LBA_RS05220),gene-LBA_RS08260(LBA_RS08260)
MF	GO:0016887	ATPase activity	10	1	11	57	0.617703	0.96879	gene-LBA_RS00025(LBA_RS00025),gene-LBA_RS00030(LBA_RS00030),gene-LBA_RS00960(LBA_RS00960),gene-LBA_RS00965(LBA_RS00965),gene-LBA_RS01560(LBA_RS01560),gene-LBA_RS01565(LBA_RS01565),gene-LBA_RS02540(LBA_RS02540),gene-LBA_RS02980(LBA_RS02980),gene-LBA_RS05930(LBA_RS05930),gene-LBA_RS08720(LBA_RS08720)	gene-LBA_RS02015(LBA_RS02015)
BP	GO:0017144	drug metabolic process	6	0	6	31	0.619458	0.970161	gene-LBA_RS04600(LBA_RS04600),gene-LBA_RS05085(LBA_RS05085),gene-LBA_RS05440(LBA_RS05440),gene-LBA_RS09150(LBA_RS09150),gene-LBA_RS09200(LBA_RS09200),gene-LBA_RS09205(LBA_RS09205)	-
BP	GO:0032774	RNA biosynthetic process	13	8	21	108	0.621884	0.972269	gene-LBA_RS00650(LBA_RS00650),gene-LBA_RS01935(LBA_RS01935),gene-LBA_RS01960(LBA_RS01960),gene-LBA_RS02120(LBA_RS02120),gene-LBA_RS03720(LBA_RS03720),gene-LBA_RS05110(LBA_RS05110),gene-LBA_RS06400(LBA_RS06400),gene-LBA_RS07220(LBA_RS07220),gene-LBA_RS07300(LBA_RS07300),gene-LBA_RS08340(LBA_RS08340),gene-LBA_RS08705(LBA_RS08705),gene-LBA_RS08800(LBA_RS08800),gene-LBA_RS09245(LBA_RS09245)	gene-LBA_RS01115(LBA_RS01115),gene-LBA_RS01985(LBA_RS01985),gene-LBA_RS05410(LBA_RS05410),gene-LBA_RS06545(LBA_RS06545),gene-LBA_RS06590(LBA_RS06590),gene-LBA_RS07555(LBA_RS07555),gene-LBA_RS08370(LBA_RS08370),gene-LBA_RS08685(LBA_RS08685)
BP	GO:0018130	heterocycle biosynthetic process	24	16	40	204	0.623453	0.972269	gene-LBA_RS00650(LBA_RS00650),gene-LBA_RS00710(LBA_RS00710),gene-LBA_RS01925(LBA_RS01925),gene-LBA_RS01935(LBA_RS01935),gene-LBA_RS01960(LBA_RS01960),gene-LBA_RS02120(LBA_RS02120),gene-LBA_RS02445(LBA_RS02445),gene-LBA_RS03720(LBA_RS03720),gene-LBA_RS04595(LBA_RS04595),gene-LBA_RS04600(LBA_RS04600),gene-LBA_RS05085(LBA_RS05085),gene-LBA_RS05110(LBA_RS05110),gene-LBA_RS06400(LBA_RS06400),gene-LBA_…	gene-LBA_RS00945(LBA_RS00945),gene-LBA_RS01115(LBA_RS01115),gene-LBA_RS01120(LBA_RS01120),gene-LBA_RS01985(LBA_RS01985),gene-LBA_RS03795(LBA_RS03795),gene-LBA_RS05410(LBA_RS05410),gene-LBA_RS06545(LBA_RS06545),gene-LBA_RS06590(LBA_RS06590),gene-LBA_RS07505(LBA_RS07505),gene-LBA_RS07555(LBA_RS07555),gene-LBA_RS07595(LBA_RS07595),gene-LBA_RS07610(LBA_RS07610),gene-LBA_RS08370(LBA_RS08370),gene-LBA_…
BP	GO:1901362	organic cyclic compound biosynthetic process	24	16	40	204	0.623453	0.972269	gene-LBA_RS00650(LBA_RS00650),gene-LBA_RS00710(LBA_RS00710),gene-LBA_RS01925(LBA_RS01925),gene-LBA_RS01935(LBA_RS01935),gene-LBA_RS01960(LBA_RS01960),gene-LBA_RS02120(LBA_RS02120),gene-LBA_RS02445(LBA_RS02445),gene-LBA_RS03720(LBA_RS03720),gene-LBA_RS04595(LBA_RS04595),gene-LBA_RS04600(LBA_RS04600),gene-LBA_RS05085(LBA_RS05085),gene-LBA_RS05110(LBA_RS05110),gene-LBA_RS06400(LBA_RS06400),gene-LBA_…	gene-LBA_RS00945(LBA_RS00945),gene-LBA_RS01115(LBA_RS01115),gene-LBA_RS01120(LBA_RS01120),gene-LBA_RS01985(LBA_RS01985),gene-LBA_RS03795(LBA_RS03795),gene-LBA_RS05410(LBA_RS05410),gene-LBA_RS06545(LBA_RS06545),gene-LBA_RS06590(LBA_RS06590),gene-LBA_RS07505(LBA_RS07505),gene-LBA_RS07555(LBA_RS07555),gene-LBA_RS07595(LBA_RS07595),gene-LBA_RS07610(LBA_RS07610),gene-LBA_RS08370(LBA_RS08370),gene-LBA_…
MF	GO:0004672	protein kinase activity	2	0	2	10	0.628806	0.974261	gene-LBA_RS03330(LBA_RS03330),gene-LBA_RS07035(LBA_RS07035)	-
BP	GO:0065007	biological regulation	21	9	30	154	0.629386	0.974261	gene-LBA_RS00650(LBA_RS00650),gene-LBA_RS01935(LBA_RS01935),gene-LBA_RS01960(LBA_RS01960),gene-LBA_RS02120(LBA_RS02120),gene-LBA_RS03720(LBA_RS03720),gene-LBA_RS04135(LBA_RS04135),gene-LBA_RS04600(LBA_RS04600),gene-LBA_RS05110(LBA_RS05110),gene-LBA_RS06190(LBA_RS06190),gene-LBA_RS06205(LBA_RS06205),gene-LBA_RS06400(LBA_RS06400),gene-LBA_RS07035(LBA_RS07035),gene-LBA_RS07220(LBA_RS07220),gene-LBA_…	gene-LBA_RS01115(LBA_RS01115),gene-LBA_RS01985(LBA_RS01985),gene-LBA_RS05410(LBA_RS05410),gene-LBA_RS06090(LBA_RS06090),gene-LBA_RS06590(LBA_RS06590),gene-LBA_RS07495(LBA_RS07495),gene-LBA_RS07555(LBA_RS07555),gene-LBA_RS08370(LBA_RS08370),gene-LBA_RS08685(LBA_RS08685)
BP	GO:0006468	protein phosphorylation	2	0	2	10	0.630925	0.974261	gene-LBA_RS03330(LBA_RS03330),gene-LBA_RS07035(LBA_RS07035)	-
BP	GO:0006541	glutamine metabolic process	0	2	2	10	0.630925	0.974261	-	gene-LBA_RS01120(LBA_RS01120),gene-LBA_RS07360(LBA_RS07360)
BP	GO:0010629	negative regulation of gene expression	1	1	2	10	0.630925	0.974261	gene-LBA_RS01960(LBA_RS01960)	gene-LBA_RS07495(LBA_RS07495)
BP	GO:0046112	nucleobase biosynthetic process	1	1	2	10	0.630925	0.974261	gene-LBA_RS07655(LBA_RS07655)	gene-LBA_RS07595(LBA_RS07595)
BP	GO:0051172	negative regulation of nitrogen compound metabolic process	1	1	2	10	0.630925	0.974261	gene-LBA_RS01960(LBA_RS01960)	gene-LBA_RS07495(LBA_RS07495)
MF	GO:0046872	metal ion binding	14	14	28	145	0.638797	0.985035	gene-LBA_RS00025(LBA_RS00025),gene-LBA_RS00295(LBA_RS00295),gene-LBA_RS00485(LBA_RS00485),gene-LBA_RS02435(LBA_RS02435),gene-LBA_RS02445(LBA_RS02445),gene-LBA_RS03335(LBA_RS03335),gene-LBA_RS04605(LBA_RS04605),gene-LBA_RS05440(LBA_RS05440),gene-LBA_RS07320(LBA_RS07320),gene-LBA_RS07390(LBA_RS07390),gene-LBA_RS07655(LBA_RS07655),gene-LBA_RS08230(LBA_RS08230),gene-LBA_RS09095(LBA_RS09095),gene-LBA_…	gene-LBA_RS01705(LBA_RS01705),gene-LBA_RS01840(LBA_RS01840),gene-LBA_RS02725(LBA_RS02725),gene-LBA_RS02820(LBA_RS02820),gene-LBA_RS03795(LBA_RS03795),gene-LBA_RS04975(LBA_RS04975),gene-LBA_RS05415(LBA_RS05415),gene-LBA_RS05815(LBA_RS05815),gene-LBA_RS07175(LBA_RS07175),gene-LBA_RS07595(LBA_RS07595),gene-LBA_RS07695(LBA_RS07695),gene-LBA_RS08020(LBA_RS08020),gene-LBA_RS08260(LBA_RS08260),gene-LBA_…
MF	GO:0030554	adenyl nucleotide binding	31	19	50	257	0.647853	0.986762	gene-LBA_RS00020(LBA_RS00020),gene-LBA_RS00025(LBA_RS00025),gene-LBA_RS00030(LBA_RS00030),gene-LBA_RS00385(LBA_RS00385),gene-LBA_RS00960(LBA_RS00960),gene-LBA_RS00965(LBA_RS00965),gene-LBA_RS01560(LBA_RS01560),gene-LBA_RS01565(LBA_RS01565),gene-LBA_RS02445(LBA_RS02445),gene-LBA_RS02460(LBA_RS02460),gene-LBA_RS02980(LBA_RS02980),gene-LBA_RS03525(LBA_RS03525),gene-LBA_RS04135(LBA_RS04135),gene-LBA_…	gene-LBA_RS00775(LBA_RS00775),gene-LBA_RS01000(LBA_RS01000),gene-LBA_RS01120(LBA_RS01120),gene-LBA_RS01705(LBA_RS01705),gene-LBA_RS02015(LBA_RS02015),gene-LBA_RS02725(LBA_RS02725),gene-LBA_RS03795(LBA_RS03795),gene-LBA_RS06550(LBA_RS06550),gene-LBA_RS07360(LBA_RS07360),gene-LBA_RS07505(LBA_RS07505),gene-LBA_RS07595(LBA_RS07595),gene-LBA_RS07610(LBA_RS07610),gene-LBA_RS07835(LBA_RS07835),gene-LBA_…
BP	GO:0050789	regulation of biological process	19	9	28	145	0.647901	0.986762	gene-LBA_RS00650(LBA_RS00650),gene-LBA_RS01935(LBA_RS01935),gene-LBA_RS01960(LBA_RS01960),gene-LBA_RS02120(LBA_RS02120),gene-LBA_RS03720(LBA_RS03720),gene-LBA_RS04135(LBA_RS04135),gene-LBA_RS05110(LBA_RS05110),gene-LBA_RS06190(LBA_RS06190),gene-LBA_RS06400(LBA_RS06400),gene-LBA_RS07035(LBA_RS07035),gene-LBA_RS07220(LBA_RS07220),gene-LBA_RS07300(LBA_RS07300),gene-LBA_RS08210(LBA_RS08210),gene-LBA_…	gene-LBA_RS01115(LBA_RS01115),gene-LBA_RS01985(LBA_RS01985),gene-LBA_RS05410(LBA_RS05410),gene-LBA_RS06090(LBA_RS06090),gene-LBA_RS06590(LBA_RS06590),gene-LBA_RS07495(LBA_RS07495),gene-LBA_RS07555(LBA_RS07555),gene-LBA_RS08370(LBA_RS08370),gene-LBA_RS08685(LBA_RS08685)
MF	GO:0008080	N-acetyltransferase activity	1	2	3	16	0.654126	0.986762	gene-LBA_RS05195(LBA_RS05195)	gene-LBA_RS02920(LBA_RS02920),gene-LBA_RS06170(LBA_RS06170)
MF	GO:0016410	N-acyltransferase activity	1	2	3	16	0.654126	0.986762	gene-LBA_RS05195(LBA_RS05195)	gene-LBA_RS02920(LBA_RS02920),gene-LBA_RS06170(LBA_RS06170)
MF	GO:0019842	vitamin binding	3	0	3	16	0.654126	0.986762	gene-LBA_RS03540(LBA_RS03540),gene-LBA_RS07365(LBA_RS07365),gene-LBA_RS09325(LBA_RS09325)	-
BP	GO:0034654	nucleobase-containing compound biosynthetic process	21	16	37	191	0.654579	0.986762	gene-LBA_RS00650(LBA_RS00650),gene-LBA_RS00710(LBA_RS00710),gene-LBA_RS01925(LBA_RS01925),gene-LBA_RS01935(LBA_RS01935),gene-LBA_RS01960(LBA_RS01960),gene-LBA_RS02120(LBA_RS02120),gene-LBA_RS02445(LBA_RS02445),gene-LBA_RS03720(LBA_RS03720),gene-LBA_RS04595(LBA_RS04595),gene-LBA_RS04600(LBA_RS04600),gene-LBA_RS05110(LBA_RS05110),gene-LBA_RS06400(LBA_RS06400),gene-LBA_RS07220(LBA_RS07220),gene-LBA_…	gene-LBA_RS00945(LBA_RS00945),gene-LBA_RS01115(LBA_RS01115),gene-LBA_RS01120(LBA_RS01120),gene-LBA_RS01985(LBA_RS01985),gene-LBA_RS03795(LBA_RS03795),gene-LBA_RS05410(LBA_RS05410),gene-LBA_RS06545(LBA_RS06545),gene-LBA_RS06590(LBA_RS06590),gene-LBA_RS07505(LBA_RS07505),gene-LBA_RS07555(LBA_RS07555),gene-LBA_RS07595(LBA_RS07595),gene-LBA_RS07610(LBA_RS07610),gene-LBA_RS08370(LBA_RS08370),gene-LBA_…
BP	GO:0000270	peptidoglycan metabolic process	3	0	3	16	0.656749	0.986762	gene-LBA_RS04135(LBA_RS04135),gene-LBA_RS05715(LBA_RS05715),gene-LBA_RS09325(LBA_RS09325)	-
BP	GO:0006022	aminoglycan metabolic process	3	0	3	16	0.656749	0.986762	gene-LBA_RS04135(LBA_RS04135),gene-LBA_RS05715(LBA_RS05715),gene-LBA_RS09325(LBA_RS09325)	-
BP	GO:0030203	glycosaminoglycan metabolic process	3	0	3	16	0.656749	0.986762	gene-LBA_RS04135(LBA_RS04135),gene-LBA_RS05715(LBA_RS05715),gene-LBA_RS09325(LBA_RS09325)	-
BP	GO:1902600	proton transmembrane transport	1	2	3	16	0.656749	0.986762	gene-LBA_RS04605(LBA_RS04605)	gene-LBA_RS02725(LBA_RS02725),gene-LBA_RS08260(LBA_RS08260)
CC	GO:0005829	cytosol	0	1	1	5	0.657559	0.986762	-	gene-LBA_RS04975(LBA_RS04975)
MF	GO:0017076	purine nucleotide binding	33	21	54	278	0.658501	0.986762	gene-LBA_RS00020(LBA_RS00020),gene-LBA_RS00025(LBA_RS00025),gene-LBA_RS00030(LBA_RS00030),gene-LBA_RS00385(LBA_RS00385),gene-LBA_RS00960(LBA_RS00960),gene-LBA_RS00965(LBA_RS00965),gene-LBA_RS01560(LBA_RS01560),gene-LBA_RS01565(LBA_RS01565),gene-LBA_RS02445(LBA_RS02445),gene-LBA_RS02460(LBA_RS02460),gene-LBA_RS02980(LBA_RS02980),gene-LBA_RS03525(LBA_RS03525),gene-LBA_RS04135(LBA_RS04135),gene-LBA_…	gene-LBA_RS00775(LBA_RS00775),gene-LBA_RS01000(LBA_RS01000),gene-LBA_RS01120(LBA_RS01120),gene-LBA_RS01705(LBA_RS01705),gene-LBA_RS02015(LBA_RS02015),gene-LBA_RS02725(LBA_RS02725),gene-LBA_RS03795(LBA_RS03795),gene-LBA_RS06550(LBA_RS06550),gene-LBA_RS07360(LBA_RS07360),gene-LBA_RS07505(LBA_RS07505),gene-LBA_RS07510(LBA_RS07510),gene-LBA_RS07595(LBA_RS07595),gene-LBA_RS07610(LBA_RS07610),gene-LBA_…
MF	GO:0022853	active ion transmembrane transporter activity	2	3	5	27	0.6601	0.986762	gene-LBA_RS04605(LBA_RS04605),gene-LBA_RS08215(LBA_RS08215)	gene-LBA_RS02725(LBA_RS02725),gene-LBA_RS02820(LBA_RS02820),gene-LBA_RS08260(LBA_RS08260)
BP	GO:0044281	small molecule metabolic process	25	16	41	212	0.665909	0.986762	gene-LBA_RS00710(LBA_RS00710),gene-LBA_RS01670(LBA_RS01670),gene-LBA_RS01925(LBA_RS01925),gene-LBA_RS02435(LBA_RS02435),gene-LBA_RS02445(LBA_RS02445),gene-LBA_RS02460(LBA_RS02460),gene-LBA_RS02915(LBA_RS02915),gene-LBA_RS03265(LBA_RS03265),gene-LBA_RS04595(LBA_RS04595),gene-LBA_RS04600(LBA_RS04600),gene-LBA_RS05085(LBA_RS05085),gene-LBA_RS05440(LBA_RS05440),gene-LBA_RS07050(LBA_RS07050),gene-LBA_…	gene-LBA_RS00945(LBA_RS00945),gene-LBA_RS01000(LBA_RS01000),gene-LBA_RS01120(LBA_RS01120),gene-LBA_RS01705(LBA_RS01705),gene-LBA_RS03795(LBA_RS03795),gene-LBA_RS05415(LBA_RS05415),gene-LBA_RS06550(LBA_RS06550),gene-LBA_RS07175(LBA_RS07175),gene-LBA_RS07360(LBA_RS07360),gene-LBA_RS07505(LBA_RS07505),gene-LBA_RS07595(LBA_RS07595),gene-LBA_RS07610(LBA_RS07610),gene-LBA_RS07835(LBA_RS07835),gene-LBA_…
MF	GO:0000150	recombinase activity	1	0	1	5	0.675443	0.986762	gene-LBA_RS05005(LBA_RS05005)	-
MF	GO:0003678	DNA helicase activity	0	1	1	5	0.675443	0.986762	-	gene-LBA_RS02015(LBA_RS02015)
MF	GO:0004529	exodeoxyribonuclease activity	0	1	1	5	0.675443	0.986762	-	gene-LBA_RS08325(LBA_RS08325)
MF	GO:0015297	antiporter activity	1	0	1	5	0.675443	0.986762	gene-LBA_RS02805(LBA_RS02805)	-
MF	GO:0016651	oxidoreductase activity, acting on NAD(P)H	1	0	1	5	0.675443	0.986762	gene-LBA_RS09240(LBA_RS09240)	-
MF	GO:0016814	hydrolase activity, acting on carbon-nitrogen (but not peptide) bonds, in cyclic amidines	0	1	1	5	0.675443	0.986762	-	gene-LBA_RS01840(LBA_RS01840)
MF	GO:0016857	racemase and epimerase activity, acting on carbohydrates and derivatives	0	1	1	5	0.675443	0.986762	-	gene-LBA_RS03230(LBA_RS03230)
MF	GO:0016895	exodeoxyribonuclease activity, producing 5'-phosphomonoesters	0	1	1	5	0.675443	0.986762	-	gene-LBA_RS08325(LBA_RS08325)
MF	GO:0016903	oxidoreductase activity, acting on the aldehyde or oxo group of donors	1	0	1	5	0.675443	0.986762	gene-LBA_RS02435(LBA_RS02435)	-
MF	GO:0030145	manganese ion binding	0	1	1	5	0.675443	0.986762	-	gene-LBA_RS07595(LBA_RS07595)
MF	GO:0090599	alpha-glucosidase activity	1	0	1	5	0.675443	0.986762	gene-LBA_RS01970(LBA_RS01970)	-
BP	GO:0006040	amino sugar metabolic process	1	0	1	5	0.676876	0.986762	gene-LBA_RS08350(LBA_RS08350)	-
BP	GO:0006353	DNA-templated transcription, termination	0	1	1	5	0.676876	0.986762	-	gene-LBA_RS06590(LBA_RS06590)
BP	GO:0006605	protein targeting	0	1	1	5	0.676876	0.986762	-	gene-LBA_RS01755(LBA_RS01755)
BP	GO:0006886	intracellular protein transport	0	1	1	5	0.676876	0.986762	-	gene-LBA_RS01755(LBA_RS01755)
BP	GO:0009069	serine family amino acid metabolic process	1	0	1	5	0.676876	0.986762	gene-LBA_RS04600(LBA_RS04600)	-
BP	GO:0009396	folic acid-containing compound biosynthetic process	1	0	1	5	0.676876	0.986762	gene-LBA_RS04600(LBA_RS04600)	-
BP	GO:0015936	coenzyme A metabolic process	1	0	1	5	0.676876	0.986762	gene-LBA_RS03265(LBA_RS03265)	-
BP	GO:0042398	cellular modified amino acid biosynthetic process	1	0	1	5	0.676876	0.986762	gene-LBA_RS04600(LBA_RS04600)	-
BP	GO:0042559	pteridine-containing compound biosynthetic process	1	0	1	5	0.676876	0.986762	gene-LBA_RS04600(LBA_RS04600)	-
BP	GO:0046653	tetrahydrofolate metabolic process	1	0	1	5	0.676876	0.986762	gene-LBA_RS04600(LBA_RS04600)	-
BP	GO:0046907	intracellular transport	0	1	1	5	0.676876	0.986762	-	gene-LBA_RS01755(LBA_RS01755)
BP	GO:0051649	establishment of localization in cell	0	1	1	5	0.676876	0.986762	-	gene-LBA_RS01755(LBA_RS01755)
BP	GO:0071806	protein transmembrane transport	0	1	1	5	0.676876	0.986762	-	gene-LBA_RS01755(LBA_RS01755)
BP	GO:1901264	carbohydrate derivative transport	0	1	1	5	0.676876	0.986762	-	gene-LBA_RS08115(LBA_RS08115)
BP	GO:0009150	purine ribonucleotide metabolic process	6	4	10	54	0.678017	0.986762	gene-LBA_RS01670(LBA_RS01670),gene-LBA_RS02445(LBA_RS02445),gene-LBA_RS03265(LBA_RS03265),gene-LBA_RS07320(LBA_RS07320),gene-LBA_RS09200(LBA_RS09200),gene-LBA_RS09205(LBA_RS09205)	gene-LBA_RS03795(LBA_RS03795),gene-LBA_RS06550(LBA_RS06550),gene-LBA_RS07595(LBA_RS07595),gene-LBA_RS07610(LBA_RS07610)
MF	GO:0140097	catalytic activity, acting on DNA	4	5	9	49	0.680032	0.986762	gene-LBA_RS00025(LBA_RS00025),gene-LBA_RS00030(LBA_RS00030),gene-LBA_RS02540(LBA_RS02540),gene-LBA_RS05005(LBA_RS05005)	gene-LBA_RS00555(LBA_RS00555),gene-LBA_RS02015(LBA_RS02015),gene-LBA_RS03635(LBA_RS03635),gene-LBA_RS05815(LBA_RS05815),gene-LBA_RS08325(LBA_RS08325)
MF	GO:0004521	endoribonuclease activity	1	1	2	11	0.682638	0.986762	gene-LBA_RS00595(LBA_RS00595)	gene-LBA_RS01710(LBA_RS01710)
BP	GO:0006261	DNA-dependent DNA replication	2	0	2	11	0.684729	0.986762	gene-LBA_RS00025(LBA_RS00025),gene-LBA_RS00030(LBA_RS00030)	-
BP	GO:0009991	response to extracellular stimulus	1	1	2	11	0.684729	0.986762	gene-LBA_RS00020(LBA_RS00020)	gene-LBA_RS02015(LBA_RS02015)
BP	GO:0010605	negative regulation of macromolecule metabolic process	1	1	2	11	0.684729	0.986762	gene-LBA_RS01960(LBA_RS01960)	gene-LBA_RS07495(LBA_RS07495)
BP	GO:0031324	negative regulation of cellular metabolic process	1	1	2	11	0.684729	0.986762	gene-LBA_RS01960(LBA_RS01960)	gene-LBA_RS07495(LBA_RS07495)
BP	GO:0031668	cellular response to extracellular stimulus	1	1	2	11	0.684729	0.986762	gene-LBA_RS00020(LBA_RS00020)	gene-LBA_RS02015(LBA_RS02015)
BP	GO:0048523	negative regulation of cellular process	1	1	2	11	0.684729	0.986762	gene-LBA_RS01960(LBA_RS01960)	gene-LBA_RS07495(LBA_RS07495)
BP	GO:0071496	cellular response to external stimulus	1	1	2	11	0.684729	0.986762	gene-LBA_RS00020(LBA_RS00020)	gene-LBA_RS02015(LBA_RS02015)
BP	GO:0090502	RNA phosphodiester bond hydrolysis, endonucleolytic	1	1	2	11	0.684729	0.986762	gene-LBA_RS00595(LBA_RS00595)	gene-LBA_RS01710(LBA_RS01710)
MF	GO:0050662	coenzyme binding	8	3	11	60	0.69029	0.993402	gene-LBA_RS01960(LBA_RS01960),gene-LBA_RS02915(LBA_RS02915),gene-LBA_RS03265(LBA_RS03265),gene-LBA_RS03540(LBA_RS03540),gene-LBA_RS04600(LBA_RS04600),gene-LBA_RS07365(LBA_RS07365),gene-LBA_RS07655(LBA_RS07655),gene-LBA_RS09325(LBA_RS09325)	gene-LBA_RS05415(LBA_RS05415),gene-LBA_RS06090(LBA_RS06090),gene-LBA_RS07815(LBA_RS07815)
MF	GO:0015078	proton transmembrane transporter activity	1	2	3	17	0.696478	0.993402	gene-LBA_RS04605(LBA_RS04605)	gene-LBA_RS02725(LBA_RS02725),gene-LBA_RS08260(LBA_RS08260)
MF	GO:0016776	phosphotransferase activity, phosphate group as acceptor	2	1	3	17	0.696478	0.993402	gene-LBA_RS05725(LBA_RS05725),gene-LBA_RS09150(LBA_RS09150)	gene-LBA_RS06550(LBA_RS06550)
MF	GO:0005524	ATP binding	30	19	49	256	0.699194	0.993402	gene-LBA_RS00020(LBA_RS00020),gene-LBA_RS00025(LBA_RS00025),gene-LBA_RS00030(LBA_RS00030),gene-LBA_RS00385(LBA_RS00385),gene-LBA_RS00960(LBA_RS00960),gene-LBA_RS00965(LBA_RS00965),gene-LBA_RS01560(LBA_RS01560),gene-LBA_RS01565(LBA_RS01565),gene-LBA_RS02445(LBA_RS02445),gene-LBA_RS02460(LBA_RS02460),gene-LBA_RS02980(LBA_RS02980),gene-LBA_RS03525(LBA_RS03525),gene-LBA_RS04135(LBA_RS04135),gene-LBA_…	gene-LBA_RS00775(LBA_RS00775),gene-LBA_RS01000(LBA_RS01000),gene-LBA_RS01120(LBA_RS01120),gene-LBA_RS01705(LBA_RS01705),gene-LBA_RS02015(LBA_RS02015),gene-LBA_RS02725(LBA_RS02725),gene-LBA_RS03795(LBA_RS03795),gene-LBA_RS06550(LBA_RS06550),gene-LBA_RS07360(LBA_RS07360),gene-LBA_RS07505(LBA_RS07505),gene-LBA_RS07595(LBA_RS07595),gene-LBA_RS07610(LBA_RS07610),gene-LBA_RS07835(LBA_RS07835),gene-LBA_…
MF	GO:0032559	adenyl ribonucleotide binding	30	19	49	256	0.699194	0.993402	gene-LBA_RS00020(LBA_RS00020),gene-LBA_RS00025(LBA_RS00025),gene-LBA_RS00030(LBA_RS00030),gene-LBA_RS00385(LBA_RS00385),gene-LBA_RS00960(LBA_RS00960),gene-LBA_RS00965(LBA_RS00965),gene-LBA_RS01560(LBA_RS01560),gene-LBA_RS01565(LBA_RS01565),gene-LBA_RS02445(LBA_RS02445),gene-LBA_RS02460(LBA_RS02460),gene-LBA_RS02980(LBA_RS02980),gene-LBA_RS03525(LBA_RS03525),gene-LBA_RS04135(LBA_RS04135),gene-LBA_…	gene-LBA_RS00775(LBA_RS00775),gene-LBA_RS01000(LBA_RS01000),gene-LBA_RS01120(LBA_RS01120),gene-LBA_RS01705(LBA_RS01705),gene-LBA_RS02015(LBA_RS02015),gene-LBA_RS02725(LBA_RS02725),gene-LBA_RS03795(LBA_RS03795),gene-LBA_RS06550(LBA_RS06550),gene-LBA_RS07360(LBA_RS07360),gene-LBA_RS07505(LBA_RS07505),gene-LBA_RS07595(LBA_RS07595),gene-LBA_RS07610(LBA_RS07610),gene-LBA_RS07835(LBA_RS07835),gene-LBA_…
BP	GO:0006811	ion transport	7	6	13	71	0.705927	0.993402	gene-LBA_RS01660(LBA_RS01660),gene-LBA_RS02430(LBA_RS02430),gene-LBA_RS04605(LBA_RS04605),gene-LBA_RS04650(LBA_RS04650),gene-LBA_RS05015(LBA_RS05015),gene-LBA_RS08215(LBA_RS08215),gene-LBA_RS08310(LBA_RS08310)	gene-LBA_RS02725(LBA_RS02725),gene-LBA_RS02820(LBA_RS02820),gene-LBA_RS04880(LBA_RS04880),gene-LBA_RS05040(LBA_RS05040),gene-LBA_RS05220(LBA_RS05220),gene-LBA_RS08260(LBA_RS08260)
MF	GO:0032555	purine ribonucleotide binding	32	21	53	277	0.707795	0.993402	gene-LBA_RS00020(LBA_RS00020),gene-LBA_RS00025(LBA_RS00025),gene-LBA_RS00030(LBA_RS00030),gene-LBA_RS00385(LBA_RS00385),gene-LBA_RS00960(LBA_RS00960),gene-LBA_RS00965(LBA_RS00965),gene-LBA_RS01560(LBA_RS01560),gene-LBA_RS01565(LBA_RS01565),gene-LBA_RS02445(LBA_RS02445),gene-LBA_RS02460(LBA_RS02460),gene-LBA_RS02980(LBA_RS02980),gene-LBA_RS03525(LBA_RS03525),gene-LBA_RS04135(LBA_RS04135),gene-LBA_…	gene-LBA_RS00775(LBA_RS00775),gene-LBA_RS01000(LBA_RS01000),gene-LBA_RS01120(LBA_RS01120),gene-LBA_RS01705(LBA_RS01705),gene-LBA_RS02015(LBA_RS02015),gene-LBA_RS02725(LBA_RS02725),gene-LBA_RS03795(LBA_RS03795),gene-LBA_RS06550(LBA_RS06550),gene-LBA_RS07360(LBA_RS07360),gene-LBA_RS07505(LBA_RS07505),gene-LBA_RS07510(LBA_RS07510),gene-LBA_RS07595(LBA_RS07595),gene-LBA_RS07610(LBA_RS07610),gene-LBA_…
MF	GO:0035639	purine ribonucleoside triphosphate binding	32	21	53	277	0.707795	0.993402	gene-LBA_RS00020(LBA_RS00020),gene-LBA_RS00025(LBA_RS00025),gene-LBA_RS00030(LBA_RS00030),gene-LBA_RS00385(LBA_RS00385),gene-LBA_RS00960(LBA_RS00960),gene-LBA_RS00965(LBA_RS00965),gene-LBA_RS01560(LBA_RS01560),gene-LBA_RS01565(LBA_RS01565),gene-LBA_RS02445(LBA_RS02445),gene-LBA_RS02460(LBA_RS02460),gene-LBA_RS02980(LBA_RS02980),gene-LBA_RS03525(LBA_RS03525),gene-LBA_RS04135(LBA_RS04135),gene-LBA_…	gene-LBA_RS00775(LBA_RS00775),gene-LBA_RS01000(LBA_RS01000),gene-LBA_RS01120(LBA_RS01120),gene-LBA_RS01705(LBA_RS01705),gene-LBA_RS02015(LBA_RS02015),gene-LBA_RS02725(LBA_RS02725),gene-LBA_RS03795(LBA_RS03795),gene-LBA_RS06550(LBA_RS06550),gene-LBA_RS07360(LBA_RS07360),gene-LBA_RS07505(LBA_RS07505),gene-LBA_RS07510(LBA_RS07510),gene-LBA_RS07595(LBA_RS07595),gene-LBA_RS07610(LBA_RS07610),gene-LBA_…
CC	GO:0032991	protein-containing complex	6	6	12	69	0.708224	0.993402	gene-LBA_RS00935(LBA_RS00935),gene-LBA_RS00940(LBA_RS00940),gene-LBA_RS01560(LBA_RS01560),gene-LBA_RS01565(LBA_RS01565),gene-LBA_RS04035(LBA_RS04035),gene-LBA_RS06445(LBA_RS06445)	gene-LBA_RS02015(LBA_RS02015),gene-LBA_RS04820(LBA_RS04820),gene-LBA_RS04975(LBA_RS04975),gene-LBA_RS06440(LBA_RS06440),gene-LBA_RS07175(LBA_RS07175),gene-LBA_RS07200(LBA_RS07200)
MF	GO:0001883	purine nucleoside binding	2	2	4	23	0.710768	0.993402	gene-LBA_RS06190(LBA_RS06190),gene-LBA_RS09205(LBA_RS09205)	gene-LBA_RS07510(LBA_RS07510),gene-LBA_RS08525(LBA_RS08525)
MF	GO:0005525	GTP binding	2	2	4	23	0.710768	0.993402	gene-LBA_RS06190(LBA_RS06190),gene-LBA_RS09205(LBA_RS09205)	gene-LBA_RS07510(LBA_RS07510),gene-LBA_RS08525(LBA_RS08525)
MF	GO:0019001	guanyl nucleotide binding	2	2	4	23	0.710768	0.993402	gene-LBA_RS06190(LBA_RS06190),gene-LBA_RS09205(LBA_RS09205)	gene-LBA_RS07510(LBA_RS07510),gene-LBA_RS08525(LBA_RS08525)
MF	GO:0032550	purine ribonucleoside binding	2	2	4	23	0.710768	0.993402	gene-LBA_RS06190(LBA_RS06190),gene-LBA_RS09205(LBA_RS09205)	gene-LBA_RS07510(LBA_RS07510),gene-LBA_RS08525(LBA_RS08525)
MF	GO:0032561	guanyl ribonucleotide binding	2	2	4	23	0.710768	0.993402	gene-LBA_RS06190(LBA_RS06190),gene-LBA_RS09205(LBA_RS09205)	gene-LBA_RS07510(LBA_RS07510),gene-LBA_RS08525(LBA_RS08525)
BP	GO:0022613	ribonucleoprotein complex biogenesis	2	2	4	23	0.713727	0.993402	gene-LBA_RS06385(LBA_RS06385),gene-LBA_RS07530(LBA_RS07530)	gene-LBA_RS01710(LBA_RS01710),gene-LBA_RS07495(LBA_RS07495)
BP	GO:0042254	ribosome biogenesis	2	2	4	23	0.713727	0.993402	gene-LBA_RS06385(LBA_RS06385),gene-LBA_RS07530(LBA_RS07530)	gene-LBA_RS01710(LBA_RS01710),gene-LBA_RS07495(LBA_RS07495)
BP	GO:0098662	inorganic cation transmembrane transport	1	3	4	23	0.713727	0.993402	gene-LBA_RS04605(LBA_RS04605)	gene-LBA_RS02725(LBA_RS02725),gene-LBA_RS02820(LBA_RS02820),gene-LBA_RS08260(LBA_RS08260)
BP	GO:0050896	response to stimulus	7	8	15	82	0.716017	0.993402	gene-LBA_RS00020(LBA_RS00020),gene-LBA_RS01960(LBA_RS01960),gene-LBA_RS07035(LBA_RS07035),gene-LBA_RS08210(LBA_RS08210),gene-LBA_RS08795(LBA_RS08795),gene-LBA_RS08800(LBA_RS08800),gene-LBA_RS09240(LBA_RS09240)	gene-LBA_RS00555(LBA_RS00555),gene-LBA_RS02015(LBA_RS02015),gene-LBA_RS03635(LBA_RS03635),gene-LBA_RS04880(LBA_RS04880),gene-LBA_RS05265(LBA_RS05265),gene-LBA_RS05815(LBA_RS05815),gene-LBA_RS06770(LBA_RS06770),gene-LBA_RS08325(LBA_RS08325)
MF	GO:0008144	drug binding	33	19	52	273	0.720277	0.993402	gene-LBA_RS00020(LBA_RS00020),gene-LBA_RS00025(LBA_RS00025),gene-LBA_RS00030(LBA_RS00030),gene-LBA_RS00385(LBA_RS00385),gene-LBA_RS00960(LBA_RS00960),gene-LBA_RS00965(LBA_RS00965),gene-LBA_RS01560(LBA_RS01560),gene-LBA_RS01565(LBA_RS01565),gene-LBA_RS02445(LBA_RS02445),gene-LBA_RS02460(LBA_RS02460),gene-LBA_RS02980(LBA_RS02980),gene-LBA_RS03525(LBA_RS03525),gene-LBA_RS03540(LBA_RS03540),gene-LBA_…	gene-LBA_RS00775(LBA_RS00775),gene-LBA_RS01000(LBA_RS01000),gene-LBA_RS01120(LBA_RS01120),gene-LBA_RS01705(LBA_RS01705),gene-LBA_RS02015(LBA_RS02015),gene-LBA_RS02725(LBA_RS02725),gene-LBA_RS03795(LBA_RS03795),gene-LBA_RS06550(LBA_RS06550),gene-LBA_RS07360(LBA_RS07360),gene-LBA_RS07505(LBA_RS07505),gene-LBA_RS07595(LBA_RS07595),gene-LBA_RS07610(LBA_RS07610),gene-LBA_RS07835(LBA_RS07835),gene-LBA_…
CC	GO:0015935	small ribosomal subunit	1	0	1	6	0.723865	0.993402	gene-LBA_RS04035(LBA_RS04035)	-
BP	GO:0033554	cellular response to stress	2	5	7	40	0.728463	0.993402	gene-LBA_RS00020(LBA_RS00020),gene-LBA_RS09240(LBA_RS09240)	gene-LBA_RS00555(LBA_RS00555),gene-LBA_RS02015(LBA_RS02015),gene-LBA_RS03635(LBA_RS03635),gene-LBA_RS05815(LBA_RS05815),gene-LBA_RS08325(LBA_RS08325)
MF	GO:0004540	ribonuclease activity	1	1	2	12	0.729929	0.993402	gene-LBA_RS00595(LBA_RS00595)	gene-LBA_RS01710(LBA_RS01710)
MF	GO:0050660	flavin adenine dinucleotide binding	1	1	2	12	0.729929	0.993402	gene-LBA_RS02915(LBA_RS02915)	gene-LBA_RS06090(LBA_RS06090)
BP	GO:0008152	metabolic process	99	63	162	817	0.730443	0.993402	gene-LBA_RS00020(LBA_RS00020),gene-LBA_RS00025(LBA_RS00025),gene-LBA_RS00030(LBA_RS00030),gene-LBA_RS00295(LBA_RS00295),gene-LBA_RS00485(LBA_RS00485),gene-LBA_RS00585(LBA_RS00585),gene-LBA_RS00595(LBA_RS00595),gene-LBA_RS00650(LBA_RS00650),gene-LBA_RS00710(LBA_RS00710),gene-LBA_RS00800(LBA_RS00800),gene-LBA_RS01575(LBA_RS01575),gene-LBA_RS01655(LBA_RS01655),gene-LBA_RS01670(LBA_RS01670),gene-LBA_…	gene-LBA_RS00140(LBA_RS00140),gene-LBA_RS00450(LBA_RS00450),gene-LBA_RS00555(LBA_RS00555),gene-LBA_RS00775(LBA_RS00775),gene-LBA_RS00780(LBA_RS00780),gene-LBA_RS00945(LBA_RS00945),gene-LBA_RS01000(LBA_RS01000),gene-LBA_RS01115(LBA_RS01115),gene-LBA_RS01120(LBA_RS01120),gene-LBA_RS01375(LBA_RS01375),gene-LBA_RS01640(LBA_RS01640),gene-LBA_RS01705(LBA_RS01705),gene-LBA_RS01710(LBA_RS01710),gene-LBA_…
BP	GO:0009112	nucleobase metabolic process	1	1	2	12	0.731954	0.993402	gene-LBA_RS07655(LBA_RS07655)	gene-LBA_RS07595(LBA_RS07595)
BP	GO:0009892	negative regulation of metabolic process	1	1	2	12	0.731954	0.993402	gene-LBA_RS01960(LBA_RS01960)	gene-LBA_RS07495(LBA_RS07495)
BP	GO:0048519	negative regulation of biological process	1	1	2	12	0.731954	0.993402	gene-LBA_RS01960(LBA_RS01960)	gene-LBA_RS07495(LBA_RS07495)
BP	GO:0090501	RNA phosphodiester bond hydrolysis	1	1	2	12	0.731954	0.993402	gene-LBA_RS00595(LBA_RS00595)	gene-LBA_RS01710(LBA_RS01710)
MF	GO:0008237	metallopeptidase activity	3	0	3	18	0.734802	0.993402	gene-LBA_RS00485(LBA_RS00485),gene-LBA_RS00800(LBA_RS00800),gene-LBA_RS08230(LBA_RS08230)	-
BP	GO:0006400	tRNA modification	1	2	3	18	0.737291	0.993402	gene-LBA_RS01575(LBA_RS01575)	gene-LBA_RS01715(LBA_RS01715),gene-LBA_RS01840(LBA_RS01840)
BP	GO:0044036	cell wall macromolecule metabolic process	3	0	3	18	0.737291	0.993402	gene-LBA_RS04135(LBA_RS04135),gene-LBA_RS05715(LBA_RS05715),gene-LBA_RS09325(LBA_RS09325)	-
BP	GO:0071103	DNA conformation change	2	1	3	18	0.737291	0.993402	gene-LBA_RS00025(LBA_RS00025),gene-LBA_RS00030(LBA_RS00030)	gene-LBA_RS02015(LBA_RS02015)
BP	GO:0071554	cell wall organization or biogenesis	3	0	3	18	0.737291	0.993402	gene-LBA_RS04135(LBA_RS04135),gene-LBA_RS05715(LBA_RS05715),gene-LBA_RS09325(LBA_RS09325)	-
BP	GO:0072528	pyrimidine-containing compound biosynthetic process	2	1	3	18	0.737291	0.993402	gene-LBA_RS04595(LBA_RS04595),gene-LBA_RS09150(LBA_RS09150)	gene-LBA_RS01120(LBA_RS01120)
MF	GO:0016746	transferase activity, transferring acyl groups	3	3	6	35	0.737378	0.993402	gene-LBA_RS03260(LBA_RS03260),gene-LBA_RS03270(LBA_RS03270),gene-LBA_RS05195(LBA_RS05195)	gene-LBA_RS02425(LBA_RS02425),gene-LBA_RS02920(LBA_RS02920),gene-LBA_RS06170(LBA_RS06170)
MF	GO:0016829	lyase activity	6	2	8	46	0.738087	0.993402	gene-LBA_RS01925(LBA_RS01925),gene-LBA_RS02460(LBA_RS02460),gene-LBA_RS02915(LBA_RS02915),gene-LBA_RS08350(LBA_RS08350),gene-LBA_RS09200(LBA_RS09200),gene-LBA_RS09325(LBA_RS09325)	gene-LBA_RS05415(LBA_RS05415),gene-LBA_RS07835(LBA_RS07835)
MF	GO:0008170	N-methyltransferase activity	0	1	1	6	0.741019	0.993402	-	gene-LBA_RS03790(LBA_RS03790)
MF	GO:0008175	tRNA methyltransferase activity	0	1	1	6	0.741019	0.993402	-	gene-LBA_RS01715(LBA_RS01715)
MF	GO:0015103	inorganic anion transmembrane transporter activity	1	0	1	6	0.741019	0.993402	gene-LBA_RS05015(LBA_RS05015)	-
MF	GO:0015424	ATPase-coupled amino acid transmembrane transporter activity	1	0	1	6	0.741019	0.993402	gene-LBA_RS08215(LBA_RS08215)	-
MF	GO:0016861	intramolecular oxidoreductase activity, interconverting aldoses and ketoses	1	0	1	6	0.741019	0.993402	gene-LBA_RS07290(LBA_RS07290)	-
MF	GO:0022836	gated channel activity	1	0	1	6	0.741019	0.993402	gene-LBA_RS08210(LBA_RS08210)	-
MF	GO:0033283	ATPase-coupled organic acid transmembrane transporter activity	1	0	1	6	0.741019	0.993402	gene-LBA_RS08215(LBA_RS08215)	-
MF	GO:0033284	ATPase-coupled carboxylic acid transmembrane transporter activity	1	0	1	6	0.741019	0.993402	gene-LBA_RS08215(LBA_RS08215)	-
BP	GO:0006012	galactose metabolic process	0	1	1	6	0.742407	0.993402	-	gene-LBA_RS07175(LBA_RS07175)
BP	GO:0006304	DNA modification	0	1	1	6	0.742407	0.993402	-	gene-LBA_RS03790(LBA_RS03790)
BP	GO:0006313	transposition, DNA-mediated	1	0	1	6	0.742407	0.993402	gene-LBA_RS05005(LBA_RS05005)	-
BP	GO:0006631	fatty acid metabolic process	1	0	1	6	0.742407	0.993402	gene-LBA_RS02915(LBA_RS02915)	-
BP	GO:0006720	isoprenoid metabolic process	1	0	1	6	0.742407	0.993402	gene-LBA_RS03270(LBA_RS03270)	-
BP	GO:0006760	folic acid-containing compound metabolic process	1	0	1	6	0.742407	0.993402	gene-LBA_RS04600(LBA_RS04600)	-
BP	GO:0008299	isoprenoid biosynthetic process	1	0	1	6	0.742407	0.993402	gene-LBA_RS03270(LBA_RS03270)	-
BP	GO:0009084	glutamine family amino acid biosynthetic process	0	1	1	6	0.742407	0.993402	-	gene-LBA_RS07360(LBA_RS07360)
BP	GO:0016054	organic acid catabolic process	1	0	1	6	0.742407	0.993402	gene-LBA_RS08350(LBA_RS08350)	-
BP	GO:0032196	transposition	1	0	1	6	0.742407	0.993402	gene-LBA_RS05005(LBA_RS05005)	-
BP	GO:0042558	pteridine-containing compound metabolic process	1	0	1	6	0.742407	0.993402	gene-LBA_RS04600(LBA_RS04600)	-
BP	GO:0046395	carboxylic acid catabolic process	1	0	1	6	0.742407	0.993402	gene-LBA_RS08350(LBA_RS08350)	-
BP	GO:1901068	guanosine-containing compound metabolic process	0	1	1	6	0.742407	0.993402	-	gene-LBA_RS06550(LBA_RS06550)
MF	GO:0001882	nucleoside binding	2	2	4	24	0.743473	0.993402	gene-LBA_RS06190(LBA_RS06190),gene-LBA_RS09205(LBA_RS09205)	gene-LBA_RS07510(LBA_RS07510),gene-LBA_RS08525(LBA_RS08525)
MF	GO:0022890	inorganic cation transmembrane transporter activity	1	3	4	24	0.743473	0.993402	gene-LBA_RS04605(LBA_RS04605)	gene-LBA_RS02725(LBA_RS02725),gene-LBA_RS02820(LBA_RS02820),gene-LBA_RS08260(LBA_RS08260)
MF	GO:0032549	ribonucleoside binding	2	2	4	24	0.743473	0.993402	gene-LBA_RS06190(LBA_RS06190),gene-LBA_RS09205(LBA_RS09205)	gene-LBA_RS07510(LBA_RS07510),gene-LBA_RS08525(LBA_RS08525)
CC	GO:0044391	ribosomal subunit	1	1	2	13	0.747736	0.997888	gene-LBA_RS04035(LBA_RS04035)	gene-LBA_RS04820(LBA_RS04820)
MF	GO:0016747	transferase activity, transferring acyl groups other than amino-acyl groups	2	3	5	30	0.753203	1	gene-LBA_RS03260(LBA_RS03260),gene-LBA_RS05195(LBA_RS05195)	gene-LBA_RS02425(LBA_RS02425),gene-LBA_RS02920(LBA_RS02920),gene-LBA_RS06170(LBA_RS06170)
MF	GO:0017111	nucleoside-triphosphatase activity	11	2	13	74	0.758643	1	gene-LBA_RS00025(LBA_RS00025),gene-LBA_RS00030(LBA_RS00030),gene-LBA_RS00960(LBA_RS00960),gene-LBA_RS00965(LBA_RS00965),gene-LBA_RS01560(LBA_RS01560),gene-LBA_RS01565(LBA_RS01565),gene-LBA_RS02540(LBA_RS02540),gene-LBA_RS02980(LBA_RS02980),gene-LBA_RS05930(LBA_RS05930),gene-LBA_RS06190(LBA_RS06190),gene-LBA_RS08720(LBA_RS08720)	gene-LBA_RS02015(LBA_RS02015),gene-LBA_RS08525(LBA_RS08525)
BP	GO:1901135	carbohydrate derivative metabolic process	15	6	21	116	0.759411	1	gene-LBA_RS01670(LBA_RS01670),gene-LBA_RS01925(LBA_RS01925),gene-LBA_RS02445(LBA_RS02445),gene-LBA_RS03265(LBA_RS03265),gene-LBA_RS04135(LBA_RS04135),gene-LBA_RS04595(LBA_RS04595),gene-LBA_RS05715(LBA_RS05715),gene-LBA_RS07315(LBA_RS07315),gene-LBA_RS07320(LBA_RS07320),gene-LBA_RS08350(LBA_RS08350),gene-LBA_RS08700(LBA_RS08700),gene-LBA_RS09145(LBA_RS09145),gene-LBA_RS09200(LBA_RS09200),gene-LBA_…	gene-LBA_RS01120(LBA_RS01120),gene-LBA_RS03795(LBA_RS03795),gene-LBA_RS06550(LBA_RS06550),gene-LBA_RS07595(LBA_RS07595),gene-LBA_RS07610(LBA_RS07610),gene-LBA_RS09480(LBA_RS09480)
BP	GO:0009260	ribonucleotide biosynthetic process	4	4	8	47	0.764936	1	gene-LBA_RS02445(LBA_RS02445),gene-LBA_RS07320(LBA_RS07320),gene-LBA_RS09200(LBA_RS09200),gene-LBA_RS09205(LBA_RS09205)	gene-LBA_RS01120(LBA_RS01120),gene-LBA_RS03795(LBA_RS03795),gene-LBA_RS07595(LBA_RS07595),gene-LBA_RS07610(LBA_RS07610)
MF	GO:0016818	hydrolase activity, acting on acid anhydrides, in phosphorus-containing anhydrides	11	3	14	80	0.769837	1	gene-LBA_RS00025(LBA_RS00025),gene-LBA_RS00030(LBA_RS00030),gene-LBA_RS00960(LBA_RS00960),gene-LBA_RS00965(LBA_RS00965),gene-LBA_RS01560(LBA_RS01560),gene-LBA_RS01565(LBA_RS01565),gene-LBA_RS02540(LBA_RS02540),gene-LBA_RS02980(LBA_RS02980),gene-LBA_RS05930(LBA_RS05930),gene-LBA_RS06190(LBA_RS06190),gene-LBA_RS08720(LBA_RS08720)	gene-LBA_RS02015(LBA_RS02015),gene-LBA_RS07465(LBA_RS07465),gene-LBA_RS08525(LBA_RS08525)
BP	GO:0007165	signal transduction	3	0	3	19	0.771604	1	gene-LBA_RS07035(LBA_RS07035),gene-LBA_RS08210(LBA_RS08210),gene-LBA_RS08800(LBA_RS08800)	-
BP	GO:0051276	chromosome organization	2	1	3	19	0.771604	1	gene-LBA_RS00025(LBA_RS00025),gene-LBA_RS00030(LBA_RS00030)	gene-LBA_RS02015(LBA_RS02015)
BP	GO:0009135	purine nucleoside diphosphate metabolic process	1	1	2	13	0.773053	1	gene-LBA_RS01670(LBA_RS01670)	gene-LBA_RS06550(LBA_RS06550)
BP	GO:0009142	nucleoside triphosphate biosynthetic process	1	1	2	13	0.773053	1	gene-LBA_RS04595(LBA_RS04595)	gene-LBA_RS01120(LBA_RS01120)
BP	GO:0009179	purine ribonucleoside diphosphate metabolic process	1	1	2	13	0.773053	1	gene-LBA_RS01670(LBA_RS01670)	gene-LBA_RS06550(LBA_RS06550)
BP	GO:0009185	ribonucleoside diphosphate metabolic process	1	1	2	13	0.773053	1	gene-LBA_RS01670(LBA_RS01670)	gene-LBA_RS06550(LBA_RS06550)
BP	GO:0019439	aromatic compound catabolic process	2	0	2	13	0.773053	1	gene-LBA_RS00710(LBA_RS00710),gene-LBA_RS01925(LBA_RS01925)	-
BP	GO:0034655	nucleobase-containing compound catabolic process	2	0	2	13	0.773053	1	gene-LBA_RS00710(LBA_RS00710),gene-LBA_RS01925(LBA_RS01925)	-
BP	GO:0044270	cellular nitrogen compound catabolic process	2	0	2	13	0.773053	1	gene-LBA_RS00710(LBA_RS00710),gene-LBA_RS01925(LBA_RS01925)	-
BP	GO:0046700	heterocycle catabolic process	2	0	2	13	0.773053	1	gene-LBA_RS00710(LBA_RS00710),gene-LBA_RS01925(LBA_RS01925)	-
BP	GO:1901361	organic cyclic compound catabolic process	2	0	2	13	0.773053	1	gene-LBA_RS00710(LBA_RS00710),gene-LBA_RS01925(LBA_RS01925)	-
CC	GO:0015934	large ribosomal subunit	0	1	1	7	0.777398	1	-	gene-LBA_RS04820(LBA_RS04820)
MF	GO:0016757	transferase activity, transferring glycosyl groups	5	0	5	31	0.779659	1	gene-LBA_RS00710(LBA_RS00710),gene-LBA_RS03520(LBA_RS03520),gene-LBA_RS03535(LBA_RS03535),gene-LBA_RS03540(LBA_RS03540),gene-LBA_RS09100(LBA_RS09100)	-
CC	GO:1990904	ribonucleoprotein complex	1	1	2	14	0.784956	1	gene-LBA_RS04035(LBA_RS04035)	gene-LBA_RS04820(LBA_RS04820)
MF	GO:0016817	hydrolase activity, acting on acid anhydrides	11	3	14	81	0.786433	1	gene-LBA_RS00025(LBA_RS00025),gene-LBA_RS00030(LBA_RS00030),gene-LBA_RS00960(LBA_RS00960),gene-LBA_RS00965(LBA_RS00965),gene-LBA_RS01560(LBA_RS01560),gene-LBA_RS01565(LBA_RS01565),gene-LBA_RS02540(LBA_RS02540),gene-LBA_RS02980(LBA_RS02980),gene-LBA_RS05930(LBA_RS05930),gene-LBA_RS06190(LBA_RS06190),gene-LBA_RS08720(LBA_RS08720)	gene-LBA_RS02015(LBA_RS02015),gene-LBA_RS07465(LBA_RS07465),gene-LBA_RS08525(LBA_RS08525)
MF	GO:0000155	phosphorelay sensor kinase activity	1	0	1	7	0.79339	1	gene-LBA_RS07035(LBA_RS07035)	-
MF	GO:0004673	protein histidine kinase activity	1	0	1	7	0.79339	1	gene-LBA_RS07035(LBA_RS07035)	-
MF	GO:0008483	transaminase activity	1	0	1	7	0.79339	1	gene-LBA_RS04045(LBA_RS04045)	-
MF	GO:0009982	pseudouridine synthase activity	1	0	1	7	0.79339	1	gene-LBA_RS01575(LBA_RS01575)	-
MF	GO:0016769	transferase activity, transferring nitrogenous groups	1	0	1	7	0.79339	1	gene-LBA_RS04045(LBA_RS04045)	-
MF	GO:0016860	intramolecular oxidoreductase activity	1	0	1	7	0.79339	1	gene-LBA_RS07290(LBA_RS07290)	-
MF	GO:0140299	small molecule sensor activity	1	0	1	7	0.79339	1	gene-LBA_RS07035(LBA_RS07035)	-
BP	GO:0001522	pseudouridine synthesis	1	0	1	7	0.794697	1	gene-LBA_RS01575(LBA_RS01575)	-
BP	GO:0006575	cellular modified amino acid metabolic process	1	0	1	7	0.794697	1	gene-LBA_RS04600(LBA_RS04600)	-
BP	GO:0023014	signal transduction by protein phosphorylation	1	0	1	7	0.794697	1	gene-LBA_RS07035(LBA_RS07035)	-
BP	GO:0034613	cellular protein localization	0	1	1	7	0.794697	1	-	gene-LBA_RS01755(LBA_RS01755)
BP	GO:0045892	negative regulation of transcription, DNA-templated	1	0	1	7	0.794697	1	gene-LBA_RS01960(LBA_RS01960)	-
BP	GO:0051253	negative regulation of RNA metabolic process	1	0	1	7	0.794697	1	gene-LBA_RS01960(LBA_RS01960)	-
BP	GO:0051641	cellular localization	0	1	1	7	0.794697	1	-	gene-LBA_RS01755(LBA_RS01755)
BP	GO:0070727	cellular macromolecule localization	0	1	1	7	0.794697	1	-	gene-LBA_RS01755(LBA_RS01755)
BP	GO:1902679	negative regulation of RNA biosynthetic process	1	0	1	7	0.794697	1	gene-LBA_RS01960(LBA_RS01960)	-
BP	GO:1903507	negative regulation of nucleic acid-templated transcription	1	0	1	7	0.794697	1	gene-LBA_RS01960(LBA_RS01960)	-
MF	GO:0015077	monovalent inorganic cation transmembrane transporter activity	1	2	3	20	0.79992	1	gene-LBA_RS04605(LBA_RS04605)	gene-LBA_RS02725(LBA_RS02725),gene-LBA_RS08260(LBA_RS08260)
BP	GO:0098660	inorganic ion transmembrane transport	1	3	4	26	0.802969	1	gene-LBA_RS04605(LBA_RS04605)	gene-LBA_RS02725(LBA_RS02725),gene-LBA_RS02820(LBA_RS02820),gene-LBA_RS08260(LBA_RS08260)
BP	GO:0046390	ribose phosphate biosynthetic process	4	4	8	49	0.805969	1	gene-LBA_RS02445(LBA_RS02445),gene-LBA_RS07320(LBA_RS07320),gene-LBA_RS09200(LBA_RS09200),gene-LBA_RS09205(LBA_RS09205)	gene-LBA_RS01120(LBA_RS01120),gene-LBA_RS03795(LBA_RS03795),gene-LBA_RS07595(LBA_RS07595),gene-LBA_RS07610(LBA_RS07610)
BP	GO:0006260	DNA replication	4	1	5	32	0.80681	1	gene-LBA_RS00020(LBA_RS00020),gene-LBA_RS00025(LBA_RS00025),gene-LBA_RS00030(LBA_RS00030),gene-LBA_RS02540(LBA_RS02540)	gene-LBA_RS00775(LBA_RS00775)
BP	GO:0007154	cell communication	4	1	5	32	0.80681	1	gene-LBA_RS00020(LBA_RS00020),gene-LBA_RS07035(LBA_RS07035),gene-LBA_RS08210(LBA_RS08210),gene-LBA_RS08800(LBA_RS08800)	gene-LBA_RS02015(LBA_RS02015)
BP	GO:0009161	ribonucleoside monophosphate metabolic process	2	3	5	32	0.80681	1	gene-LBA_RS09200(LBA_RS09200),gene-LBA_RS09205(LBA_RS09205)	gene-LBA_RS06550(LBA_RS06550),gene-LBA_RS07595(LBA_RS07595),gene-LBA_RS07610(LBA_RS07610)
BP	GO:0006221	pyrimidine nucleotide biosynthetic process	1	1	2	14	0.808562	1	gene-LBA_RS04595(LBA_RS04595)	gene-LBA_RS01120(LBA_RS01120)
BP	GO:0009064	glutamine family amino acid metabolic process	0	2	2	14	0.808562	1	-	gene-LBA_RS01120(LBA_RS01120),gene-LBA_RS07360(LBA_RS07360)
BP	GO:0006281	DNA repair	1	5	6	38	0.812093	1	gene-LBA_RS00020(LBA_RS00020)	gene-LBA_RS00555(LBA_RS00555),gene-LBA_RS02015(LBA_RS02015),gene-LBA_RS03635(LBA_RS03635),gene-LBA_RS05815(LBA_RS05815),gene-LBA_RS08325(LBA_RS08325)
BP	GO:0006974	cellular response to DNA damage stimulus	1	5	6	38	0.812093	1	gene-LBA_RS00020(LBA_RS00020)	gene-LBA_RS00555(LBA_RS00555),gene-LBA_RS02015(LBA_RS02015),gene-LBA_RS03635(LBA_RS03635),gene-LBA_RS05815(LBA_RS05815),gene-LBA_RS08325(LBA_RS08325)
BP	GO:0051716	cellular response to stimulus	5	6	11	66	0.812754	1	gene-LBA_RS00020(LBA_RS00020),gene-LBA_RS07035(LBA_RS07035),gene-LBA_RS08210(LBA_RS08210),gene-LBA_RS08800(LBA_RS08800),gene-LBA_RS09240(LBA_RS09240)	gene-LBA_RS00555(LBA_RS00555),gene-LBA_RS02015(LBA_RS02015),gene-LBA_RS03635(LBA_RS03635),gene-LBA_RS05265(LBA_RS05265),gene-LBA_RS05815(LBA_RS05815),gene-LBA_RS08325(LBA_RS08325)
MF	GO:0008514	organic anion transmembrane transporter activity	2	2	4	27	0.824741	1	gene-LBA_RS02430(LBA_RS02430),gene-LBA_RS08215(LBA_RS08215)	gene-LBA_RS04880(LBA_RS04880),gene-LBA_RS05220(LBA_RS05220)
MF	GO:0043565	sequence-specific DNA binding	3	1	4	27	0.824741	1	gene-LBA_RS00615(LBA_RS00615),gene-LBA_RS04580(LBA_RS04580),gene-LBA_RS08740(LBA_RS08740)	gene-LBA_RS04585(LBA_RS04585)
MF	GO:0008509	anion transmembrane transporter activity	3	2	5	33	0.825977	1	gene-LBA_RS02430(LBA_RS02430),gene-LBA_RS05015(LBA_RS05015),gene-LBA_RS08215(LBA_RS08215)	gene-LBA_RS04880(LBA_RS04880),gene-LBA_RS05220(LBA_RS05220)
MF	GO:0032553	ribonucleotide binding	32	22	54	294	0.828421	1	gene-LBA_RS00020(LBA_RS00020),gene-LBA_RS00025(LBA_RS00025),gene-LBA_RS00030(LBA_RS00030),gene-LBA_RS00385(LBA_RS00385),gene-LBA_RS00960(LBA_RS00960),gene-LBA_RS00965(LBA_RS00965),gene-LBA_RS01560(LBA_RS01560),gene-LBA_RS01565(LBA_RS01565),gene-LBA_RS02445(LBA_RS02445),gene-LBA_RS02460(LBA_RS02460),gene-LBA_RS02980(LBA_RS02980),gene-LBA_RS03525(LBA_RS03525),gene-LBA_RS04135(LBA_RS04135),gene-LBA_…	gene-LBA_RS00775(LBA_RS00775),gene-LBA_RS01000(LBA_RS01000),gene-LBA_RS01120(LBA_RS01120),gene-LBA_RS01705(LBA_RS01705),gene-LBA_RS02015(LBA_RS02015),gene-LBA_RS02725(LBA_RS02725),gene-LBA_RS03795(LBA_RS03795),gene-LBA_RS06550(LBA_RS06550),gene-LBA_RS07360(LBA_RS07360),gene-LBA_RS07505(LBA_RS07505),gene-LBA_RS07510(LBA_RS07510),gene-LBA_RS07595(LBA_RS07595),gene-LBA_RS07610(LBA_RS07610),gene-LBA_…
BP	GO:0009259	ribonucleotide metabolic process	6	5	11	67	0.828592	1	gene-LBA_RS01670(LBA_RS01670),gene-LBA_RS02445(LBA_RS02445),gene-LBA_RS03265(LBA_RS03265),gene-LBA_RS07320(LBA_RS07320),gene-LBA_RS09200(LBA_RS09200),gene-LBA_RS09205(LBA_RS09205)	gene-LBA_RS01120(LBA_RS01120),gene-LBA_RS03795(LBA_RS03795),gene-LBA_RS06550(LBA_RS06550),gene-LBA_RS07595(LBA_RS07595),gene-LBA_RS07610(LBA_RS07610)
BP	GO:0065008	regulation of biological quality	4	1	5	33	0.828748	1	gene-LBA_RS04135(LBA_RS04135),gene-LBA_RS04600(LBA_RS04600),gene-LBA_RS08775(LBA_RS08775),gene-LBA_RS09250(LBA_RS09250)	gene-LBA_RS06090(LBA_RS06090)
BP	GO:0023052	signaling	3	0	3	21	0.829265	1	gene-LBA_RS07035(LBA_RS07035),gene-LBA_RS08210(LBA_RS08210),gene-LBA_RS08800(LBA_RS08800)	-
BP	GO:0072527	pyrimidine-containing compound metabolic process	2	1	3	21	0.829265	1	gene-LBA_RS04595(LBA_RS04595),gene-LBA_RS09150(LBA_RS09150)	gene-LBA_RS01120(LBA_RS01120)
MF	GO:0016780	phosphotransferase activity, for other substituted phosphate groups	1	0	1	8	0.835206	1	gene-LBA_RS00585(LBA_RS00585)	-
MF	GO:0016796	exonuclease activity, active with either ribo- or deoxyribonucleic acids and producing 5'-phosphomonoesters	0	1	1	8	0.835206	1	-	gene-LBA_RS08325(LBA_RS08325)
MF	GO:0016881	acid-amino acid ligase activity	1	0	1	8	0.835206	1	gene-LBA_RS04135(LBA_RS04135)	-
MF	GO:0050661	NADP binding	1	0	1	8	0.835206	1	gene-LBA_RS04600(LBA_RS04600)	-
BP	GO:0006555	methionine metabolic process	1	0	1	8	0.836411	1	gene-LBA_RS05440(LBA_RS05440)	-
BP	GO:0009086	methionine biosynthetic process	1	0	1	8	0.836411	1	gene-LBA_RS05440(LBA_RS05440)	-
BP	GO:0009119	ribonucleoside metabolic process	0	1	1	8	0.836411	1	-	gene-LBA_RS06550(LBA_RS06550)
BP	GO:0042278	purine nucleoside metabolic process	0	1	1	8	0.836411	1	-	gene-LBA_RS06550(LBA_RS06550)
BP	GO:0045934	negative regulation of nucleobase-containing compound metabolic process	1	0	1	8	0.836411	1	gene-LBA_RS01960(LBA_RS01960)	-
BP	GO:0046128	purine ribonucleoside metabolic process	0	1	1	8	0.836411	1	-	gene-LBA_RS06550(LBA_RS06550)
MF	GO:0097367	carbohydrate derivative binding	32	22	54	295	0.836749	1	gene-LBA_RS00020(LBA_RS00020),gene-LBA_RS00025(LBA_RS00025),gene-LBA_RS00030(LBA_RS00030),gene-LBA_RS00385(LBA_RS00385),gene-LBA_RS00960(LBA_RS00960),gene-LBA_RS00965(LBA_RS00965),gene-LBA_RS01560(LBA_RS01560),gene-LBA_RS01565(LBA_RS01565),gene-LBA_RS02445(LBA_RS02445),gene-LBA_RS02460(LBA_RS02460),gene-LBA_RS02980(LBA_RS02980),gene-LBA_RS03525(LBA_RS03525),gene-LBA_RS04135(LBA_RS04135),gene-LBA_…	gene-LBA_RS00775(LBA_RS00775),gene-LBA_RS01000(LBA_RS01000),gene-LBA_RS01120(LBA_RS01120),gene-LBA_RS01705(LBA_RS01705),gene-LBA_RS02015(LBA_RS02015),gene-LBA_RS02725(LBA_RS02725),gene-LBA_RS03795(LBA_RS03795),gene-LBA_RS06550(LBA_RS06550),gene-LBA_RS07360(LBA_RS07360),gene-LBA_RS07505(LBA_RS07505),gene-LBA_RS07510(LBA_RS07510),gene-LBA_RS07595(LBA_RS07595),gene-LBA_RS07610(LBA_RS07610),gene-LBA_…
BP	GO:0034220	ion transmembrane transport	6	4	10	62	0.837125	1	gene-LBA_RS01660(LBA_RS01660),gene-LBA_RS02430(LBA_RS02430),gene-LBA_RS04605(LBA_RS04605),gene-LBA_RS05015(LBA_RS05015),gene-LBA_RS08215(LBA_RS08215),gene-LBA_RS08310(LBA_RS08310)	gene-LBA_RS02725(LBA_RS02725),gene-LBA_RS02820(LBA_RS02820),gene-LBA_RS05040(LBA_RS05040),gene-LBA_RS08260(LBA_RS08260)
MF	GO:0016462	pyrophosphatase activity	11	2	13	79	0.837969	1	gene-LBA_RS00025(LBA_RS00025),gene-LBA_RS00030(LBA_RS00030),gene-LBA_RS00960(LBA_RS00960),gene-LBA_RS00965(LBA_RS00965),gene-LBA_RS01560(LBA_RS01560),gene-LBA_RS01565(LBA_RS01565),gene-LBA_RS02540(LBA_RS02540),gene-LBA_RS02980(LBA_RS02980),gene-LBA_RS05930(LBA_RS05930),gene-LBA_RS06190(LBA_RS06190),gene-LBA_RS08720(LBA_RS08720)	gene-LBA_RS02015(LBA_RS02015),gene-LBA_RS08525(LBA_RS08525)
MF	GO:0000166	nucleotide binding	35	25	60	326	0.838619	1	gene-LBA_RS00020(LBA_RS00020),gene-LBA_RS00025(LBA_RS00025),gene-LBA_RS00030(LBA_RS00030),gene-LBA_RS00385(LBA_RS00385),gene-LBA_RS00960(LBA_RS00960),gene-LBA_RS00965(LBA_RS00965),gene-LBA_RS01560(LBA_RS01560),gene-LBA_RS01565(LBA_RS01565),gene-LBA_RS02445(LBA_RS02445),gene-LBA_RS02460(LBA_RS02460),gene-LBA_RS02915(LBA_RS02915),gene-LBA_RS02980(LBA_RS02980),gene-LBA_RS03525(LBA_RS03525),gene-LBA_…	gene-LBA_RS00775(LBA_RS00775),gene-LBA_RS01000(LBA_RS01000),gene-LBA_RS01120(LBA_RS01120),gene-LBA_RS01705(LBA_RS01705),gene-LBA_RS02015(LBA_RS02015),gene-LBA_RS02725(LBA_RS02725),gene-LBA_RS02820(LBA_RS02820),gene-LBA_RS03795(LBA_RS03795),gene-LBA_RS05415(LBA_RS05415),gene-LBA_RS06090(LBA_RS06090),gene-LBA_RS06550(LBA_RS06550),gene-LBA_RS07360(LBA_RS07360),gene-LBA_RS07505(LBA_RS07505),gene-LBA_…
MF	GO:1901265	nucleoside phosphate binding	35	25	60	326	0.838619	1	gene-LBA_RS00020(LBA_RS00020),gene-LBA_RS00025(LBA_RS00025),gene-LBA_RS00030(LBA_RS00030),gene-LBA_RS00385(LBA_RS00385),gene-LBA_RS00960(LBA_RS00960),gene-LBA_RS00965(LBA_RS00965),gene-LBA_RS01560(LBA_RS01560),gene-LBA_RS01565(LBA_RS01565),gene-LBA_RS02445(LBA_RS02445),gene-LBA_RS02460(LBA_RS02460),gene-LBA_RS02915(LBA_RS02915),gene-LBA_RS02980(LBA_RS02980),gene-LBA_RS03525(LBA_RS03525),gene-LBA_…	gene-LBA_RS00775(LBA_RS00775),gene-LBA_RS01000(LBA_RS01000),gene-LBA_RS01120(LBA_RS01120),gene-LBA_RS01705(LBA_RS01705),gene-LBA_RS02015(LBA_RS02015),gene-LBA_RS02725(LBA_RS02725),gene-LBA_RS02820(LBA_RS02820),gene-LBA_RS03795(LBA_RS03795),gene-LBA_RS05415(LBA_RS05415),gene-LBA_RS06090(LBA_RS06090),gene-LBA_RS06550(LBA_RS06550),gene-LBA_RS07360(LBA_RS07360),gene-LBA_RS07505(LBA_RS07505),gene-LBA_…
BP	GO:0000160	phosphorelay signal transduction system	2	0	2	15	0.839054	1	gene-LBA_RS07035(LBA_RS07035),gene-LBA_RS08800(LBA_RS08800)	-
BP	GO:0009132	nucleoside diphosphate metabolic process	1	1	2	15	0.839054	1	gene-LBA_RS01670(LBA_RS01670)	gene-LBA_RS06550(LBA_RS06550)
BP	GO:0009141	nucleoside triphosphate metabolic process	1	1	2	15	0.839054	1	gene-LBA_RS04595(LBA_RS04595)	gene-LBA_RS01120(LBA_RS01120)
BP	GO:0035556	intracellular signal transduction	2	0	2	15	0.839054	1	gene-LBA_RS07035(LBA_RS07035),gene-LBA_RS08800(LBA_RS08800)	-
BP	GO:0043648	dicarboxylic acid metabolic process	1	1	2	15	0.839054	1	gene-LBA_RS09325(LBA_RS09325)	gene-LBA_RS05415(LBA_RS05415)
BP	GO:0015711	organic anion transport	2	2	4	28	0.848954	1	gene-LBA_RS02430(LBA_RS02430),gene-LBA_RS08215(LBA_RS08215)	gene-LBA_RS04880(LBA_RS04880),gene-LBA_RS05220(LBA_RS05220)
MF	GO:0015171	amino acid transmembrane transporter activity	2	1	3	22	0.851138	1	gene-LBA_RS02430(LBA_RS02430),gene-LBA_RS08215(LBA_RS08215)	gene-LBA_RS05220(LBA_RS05220)
BP	GO:0006865	amino acid transport	2	1	3	22	0.853122	1	gene-LBA_RS02430(LBA_RS02430),gene-LBA_RS08215(LBA_RS08215)	gene-LBA_RS05220(LBA_RS05220)
BP	GO:0044255	cellular lipid metabolic process	3	0	3	22	0.853122	1	gene-LBA_RS00585(LBA_RS00585),gene-LBA_RS02915(LBA_RS02915),gene-LBA_RS03270(LBA_RS03270)	-
BP	GO:0019693	ribose phosphate metabolic process	6	5	11	69	0.857217	1	gene-LBA_RS01670(LBA_RS01670),gene-LBA_RS02445(LBA_RS02445),gene-LBA_RS03265(LBA_RS03265),gene-LBA_RS07320(LBA_RS07320),gene-LBA_RS09200(LBA_RS09200),gene-LBA_RS09205(LBA_RS09205)	gene-LBA_RS01120(LBA_RS01120),gene-LBA_RS03795(LBA_RS03795),gene-LBA_RS06550(LBA_RS06550),gene-LBA_RS07595(LBA_RS07595),gene-LBA_RS07610(LBA_RS07610)
MF	GO:0003924	GTPase activity	1	1	2	16	0.863541	1	gene-LBA_RS06190(LBA_RS06190)	gene-LBA_RS08525(LBA_RS08525)
BP	GO:0006364	rRNA processing	1	1	2	16	0.865098	1	gene-LBA_RS06385(LBA_RS06385)	gene-LBA_RS01710(LBA_RS01710)
BP	GO:0016072	rRNA metabolic process	1	1	2	16	0.865098	1	gene-LBA_RS06385(LBA_RS06385)	gene-LBA_RS01710(LBA_RS01710)
BP	GO:0046939	nucleotide phosphorylation	2	0	2	16	0.865098	1	gene-LBA_RS01670(LBA_RS01670),gene-LBA_RS05725(LBA_RS05725)	-
MF	GO:0046914	transition metal ion binding	4	3	7	47	0.865964	1	gene-LBA_RS00295(LBA_RS00295),gene-LBA_RS00485(LBA_RS00485),gene-LBA_RS05440(LBA_RS05440),gene-LBA_RS08230(LBA_RS08230)	gene-LBA_RS01705(LBA_RS01705),gene-LBA_RS01840(LBA_RS01840),gene-LBA_RS07595(LBA_RS07595)
MF	GO:0004536	deoxyribonuclease activity	0	1	1	9	0.868587	1	-	gene-LBA_RS08325(LBA_RS08325)
MF	GO:0016765	transferase activity, transferring alkyl or aryl (other than methyl) groups	1	0	1	9	0.868587	1	gene-LBA_RS05440(LBA_RS05440)	-
MF	GO:0016854	racemase and epimerase activity	0	1	1	9	0.868587	1	-	gene-LBA_RS03230(LBA_RS03230)
MF	GO:0051287	NAD binding	0	1	1	9	0.868587	1	-	gene-LBA_RS05415(LBA_RS05415)
BP	GO:0000096	sulfur amino acid metabolic process	1	0	1	9	0.869681	1	gene-LBA_RS05440(LBA_RS05440)	-
BP	GO:0000097	sulfur amino acid biosynthetic process	1	0	1	9	0.869681	1	gene-LBA_RS05440(LBA_RS05440)	-
BP	GO:0007059	chromosome segregation	1	0	1	9	0.869681	1	gene-LBA_RS05005(LBA_RS05005)	-
BP	GO:0015698	inorganic anion transport	1	0	1	9	0.869681	1	gene-LBA_RS05015(LBA_RS05015)	-
BP	GO:0043094	cellular metabolic compound salvage	1	0	1	9	0.869681	1	gene-LBA_RS05085(LBA_RS05085)	-
BP	GO:0043933	protein-containing complex subunit organization	1	0	1	9	0.869681	1	gene-LBA_RS07530(LBA_RS07530)	-
MF	GO:0005342	organic acid transmembrane transporter activity	2	1	3	23	0.872193	1	gene-LBA_RS02430(LBA_RS02430),gene-LBA_RS08215(LBA_RS08215)	gene-LBA_RS05220(LBA_RS05220)
MF	GO:0046943	carboxylic acid transmembrane transporter activity	2	1	3	23	0.872193	1	gene-LBA_RS02430(LBA_RS02430),gene-LBA_RS08215(LBA_RS08215)	gene-LBA_RS05220(LBA_RS05220)
BP	GO:0044238	primary metabolic process	76	50	126	658	0.873107	1	gene-LBA_RS00020(LBA_RS00020),gene-LBA_RS00025(LBA_RS00025),gene-LBA_RS00030(LBA_RS00030),gene-LBA_RS00295(LBA_RS00295),gene-LBA_RS00485(LBA_RS00485),gene-LBA_RS00585(LBA_RS00585),gene-LBA_RS00595(LBA_RS00595),gene-LBA_RS00650(LBA_RS00650),gene-LBA_RS00710(LBA_RS00710),gene-LBA_RS00800(LBA_RS00800),gene-LBA_RS01575(LBA_RS01575),gene-LBA_RS01670(LBA_RS01670),gene-LBA_RS01925(LBA_RS01925),gene-LBA_…	gene-LBA_RS00140(LBA_RS00140),gene-LBA_RS00450(LBA_RS00450),gene-LBA_RS00555(LBA_RS00555),gene-LBA_RS00945(LBA_RS00945),gene-LBA_RS01000(LBA_RS01000),gene-LBA_RS01115(LBA_RS01115),gene-LBA_RS01120(LBA_RS01120),gene-LBA_RS01640(LBA_RS01640),gene-LBA_RS01705(LBA_RS01705),gene-LBA_RS01710(LBA_RS01710),gene-LBA_RS01715(LBA_RS01715),gene-LBA_RS01750(LBA_RS01750),gene-LBA_RS01840(LBA_RS01840),gene-LBA_…
BP	GO:0015849	organic acid transport	2	1	3	23	0.874031	1	gene-LBA_RS02430(LBA_RS02430),gene-LBA_RS08215(LBA_RS08215)	gene-LBA_RS05220(LBA_RS05220)
BP	GO:0046942	carboxylic acid transport	2	1	3	23	0.874031	1	gene-LBA_RS02430(LBA_RS02430),gene-LBA_RS08215(LBA_RS08215)	gene-LBA_RS05220(LBA_RS05220)
MF	GO:0016874	ligase activity	4	6	10	65	0.874839	1	gene-LBA_RS04135(LBA_RS04135),gene-LBA_RS07390(LBA_RS07390),gene-LBA_RS07655(LBA_RS07655),gene-LBA_RS09205(LBA_RS09205)	gene-LBA_RS01000(LBA_RS01000),gene-LBA_RS01120(LBA_RS01120),gene-LBA_RS01705(LBA_RS01705),gene-LBA_RS07360(LBA_RS07360),gene-LBA_RS07595(LBA_RS07595),gene-LBA_RS07610(LBA_RS07610)
BP	GO:0044283	small molecule biosynthetic process	9	1	10	65	0.878257	1	gene-LBA_RS00710(LBA_RS00710),gene-LBA_RS01670(LBA_RS01670),gene-LBA_RS01925(LBA_RS01925),gene-LBA_RS02460(LBA_RS02460),gene-LBA_RS04600(LBA_RS04600),gene-LBA_RS05085(LBA_RS05085),gene-LBA_RS05440(LBA_RS05440),gene-LBA_RS09150(LBA_RS09150),gene-LBA_RS09325(LBA_RS09325)	gene-LBA_RS07360(LBA_RS07360)
BP	GO:1901137	carbohydrate derivative biosynthetic process	6	5	11	71	0.881979	1	gene-LBA_RS02445(LBA_RS02445),gene-LBA_RS04135(LBA_RS04135),gene-LBA_RS04595(LBA_RS04595),gene-LBA_RS07320(LBA_RS07320),gene-LBA_RS09200(LBA_RS09200),gene-LBA_RS09205(LBA_RS09205)	gene-LBA_RS01120(LBA_RS01120),gene-LBA_RS03795(LBA_RS03795),gene-LBA_RS07595(LBA_RS07595),gene-LBA_RS07610(LBA_RS07610),gene-LBA_RS09480(LBA_RS09480)
MF	GO:0043168	anion binding	36	23	59	327	0.882206	1	gene-LBA_RS00020(LBA_RS00020),gene-LBA_RS00025(LBA_RS00025),gene-LBA_RS00030(LBA_RS00030),gene-LBA_RS00385(LBA_RS00385),gene-LBA_RS00960(LBA_RS00960),gene-LBA_RS00965(LBA_RS00965),gene-LBA_RS01560(LBA_RS01560),gene-LBA_RS01565(LBA_RS01565),gene-LBA_RS02445(LBA_RS02445),gene-LBA_RS02460(LBA_RS02460),gene-LBA_RS02915(LBA_RS02915),gene-LBA_RS02980(LBA_RS02980),gene-LBA_RS03525(LBA_RS03525),gene-LBA_…	gene-LBA_RS00775(LBA_RS00775),gene-LBA_RS01000(LBA_RS01000),gene-LBA_RS01120(LBA_RS01120),gene-LBA_RS01705(LBA_RS01705),gene-LBA_RS02015(LBA_RS02015),gene-LBA_RS02725(LBA_RS02725),gene-LBA_RS03795(LBA_RS03795),gene-LBA_RS06090(LBA_RS06090),gene-LBA_RS06550(LBA_RS06550),gene-LBA_RS07360(LBA_RS07360),gene-LBA_RS07505(LBA_RS07505),gene-LBA_RS07510(LBA_RS07510),gene-LBA_RS07595(LBA_RS07595),gene-LBA_…
MF	GO:0015318	inorganic molecular entity transmembrane transporter activity	5	4	9	60	0.884076	1	gene-LBA_RS02430(LBA_RS02430),gene-LBA_RS04605(LBA_RS04605),gene-LBA_RS05015(LBA_RS05015),gene-LBA_RS08210(LBA_RS08210),gene-LBA_RS08215(LBA_RS08215)	gene-LBA_RS02725(LBA_RS02725),gene-LBA_RS02820(LBA_RS02820),gene-LBA_RS05220(LBA_RS05220),gene-LBA_RS08260(LBA_RS08260)
MF	GO:0036094	small molecule binding	38	25	63	348	0.884933	1	gene-LBA_RS00020(LBA_RS00020),gene-LBA_RS00025(LBA_RS00025),gene-LBA_RS00030(LBA_RS00030),gene-LBA_RS00385(LBA_RS00385),gene-LBA_RS00960(LBA_RS00960),gene-LBA_RS00965(LBA_RS00965),gene-LBA_RS01560(LBA_RS01560),gene-LBA_RS01565(LBA_RS01565),gene-LBA_RS02445(LBA_RS02445),gene-LBA_RS02460(LBA_RS02460),gene-LBA_RS02915(LBA_RS02915),gene-LBA_RS02980(LBA_RS02980),gene-LBA_RS03525(LBA_RS03525),gene-LBA_…	gene-LBA_RS00775(LBA_RS00775),gene-LBA_RS01000(LBA_RS01000),gene-LBA_RS01120(LBA_RS01120),gene-LBA_RS01705(LBA_RS01705),gene-LBA_RS02015(LBA_RS02015),gene-LBA_RS02725(LBA_RS02725),gene-LBA_RS02820(LBA_RS02820),gene-LBA_RS03795(LBA_RS03795),gene-LBA_RS05415(LBA_RS05415),gene-LBA_RS06090(LBA_RS06090),gene-LBA_RS06550(LBA_RS06550),gene-LBA_RS07360(LBA_RS07360),gene-LBA_RS07505(LBA_RS07505),gene-LBA_…
BP	GO:0009156	ribonucleoside monophosphate biosynthetic process	2	2	4	30	0.885571	1	gene-LBA_RS09200(LBA_RS09200),gene-LBA_RS09205(LBA_RS09205)	gene-LBA_RS07595(LBA_RS07595),gene-LBA_RS07610(LBA_RS07610)
BP	GO:0006220	pyrimidine nucleotide metabolic process	1	1	2	17	0.887238	1	gene-LBA_RS04595(LBA_RS04595)	gene-LBA_RS01120(LBA_RS01120)
MF	GO:0003746	translation elongation factor activity	1	0	1	10	0.895229	1	gene-LBA_RS06190(LBA_RS06190)	-
BP	GO:0006553	lysine metabolic process	1	0	1	10	0.896209	1	gene-LBA_RS09325(LBA_RS09325)	-
BP	GO:0009085	lysine biosynthetic process	1	0	1	10	0.896209	1	gene-LBA_RS09325(LBA_RS09325)	-
BP	GO:0009089	lysine biosynthetic process via diaminopimelate	1	0	1	10	0.896209	1	gene-LBA_RS09325(LBA_RS09325)	-
BP	GO:0015031	protein transport	0	1	1	10	0.896209	1	-	gene-LBA_RS01755(LBA_RS01755)
BP	GO:0046451	diaminopimelate metabolic process	1	0	1	10	0.896209	1	gene-LBA_RS09325(LBA_RS09325)	-
BP	GO:0006820	anion transport	3	2	5	37	0.89716	1	gene-LBA_RS02430(LBA_RS02430),gene-LBA_RS05015(LBA_RS05015),gene-LBA_RS08215(LBA_RS08215)	gene-LBA_RS04880(LBA_RS04880),gene-LBA_RS05220(LBA_RS05220)
BP	GO:0071704	organic substance metabolic process	81	52	133	696	0.897771	1	gene-LBA_RS00020(LBA_RS00020),gene-LBA_RS00025(LBA_RS00025),gene-LBA_RS00030(LBA_RS00030),gene-LBA_RS00295(LBA_RS00295),gene-LBA_RS00485(LBA_RS00485),gene-LBA_RS00585(LBA_RS00585),gene-LBA_RS00595(LBA_RS00595),gene-LBA_RS00650(LBA_RS00650),gene-LBA_RS00710(LBA_RS00710),gene-LBA_RS00800(LBA_RS00800),gene-LBA_RS01575(LBA_RS01575),gene-LBA_RS01670(LBA_RS01670),gene-LBA_RS01925(LBA_RS01925),gene-LBA_…	gene-LBA_RS00140(LBA_RS00140),gene-LBA_RS00450(LBA_RS00450),gene-LBA_RS00555(LBA_RS00555),gene-LBA_RS00775(LBA_RS00775),gene-LBA_RS00945(LBA_RS00945),gene-LBA_RS01000(LBA_RS01000),gene-LBA_RS01115(LBA_RS01115),gene-LBA_RS01120(LBA_RS01120),gene-LBA_RS01640(LBA_RS01640),gene-LBA_RS01705(LBA_RS01705),gene-LBA_RS01710(LBA_RS01710),gene-LBA_RS01715(LBA_RS01715),gene-LBA_RS01750(LBA_RS01750),gene-LBA_…
MF	GO:0010181	FMN binding	1	1	2	18	0.904693	1	gene-LBA_RS07655(LBA_RS07655)	gene-LBA_RS07815(LBA_RS07815)
CC	GO:0005887	integral component of plasma membrane	1	0	1	11	0.906271	1	gene-LBA_RS05015(LBA_RS05015)	-
BP	GO:0016043	cellular component organization	4	2	6	44	0.908037	1	gene-LBA_RS00025(LBA_RS00025),gene-LBA_RS00030(LBA_RS00030),gene-LBA_RS04135(LBA_RS04135),gene-LBA_RS07530(LBA_RS07530)	gene-LBA_RS02015(LBA_RS02015),gene-LBA_RS07495(LBA_RS07495)
MF	GO:0008270	zinc ion binding	3	2	5	38	0.90807	1	gene-LBA_RS00485(LBA_RS00485),gene-LBA_RS05440(LBA_RS05440),gene-LBA_RS08230(LBA_RS08230)	gene-LBA_RS01705(LBA_RS01705),gene-LBA_RS01840(LBA_RS01840)
MF	GO:0016779	nucleotidyltransferase activity	2	3	5	38	0.90807	1	gene-LBA_RS03525(LBA_RS03525),gene-LBA_RS03530(LBA_RS03530)	gene-LBA_RS01115(LBA_RS01115),gene-LBA_RS06545(LBA_RS06545),gene-LBA_RS07505(LBA_RS07505)
BP	GO:0008652	cellular amino acid biosynthetic process	3	1	4	32	0.914237	1	gene-LBA_RS04600(LBA_RS04600),gene-LBA_RS05440(LBA_RS05440),gene-LBA_RS09325(LBA_RS09325)	gene-LBA_RS07360(LBA_RS07360)
BP	GO:1901607	alpha-amino acid biosynthetic process	3	1	4	32	0.914237	1	gene-LBA_RS04600(LBA_RS04600),gene-LBA_RS05440(LBA_RS05440),gene-LBA_RS09325(LBA_RS09325)	gene-LBA_RS07360(LBA_RS07360)
MF	GO:0005515	protein binding	1	0	1	11	0.916488	1	gene-LBA_RS06205(LBA_RS06205)	-
BP	GO:0006023	aminoglycan biosynthetic process	1	0	1	11	0.917357	1	gene-LBA_RS04135(LBA_RS04135)	-
BP	GO:0006024	glycosaminoglycan biosynthetic process	1	0	1	11	0.917357	1	gene-LBA_RS04135(LBA_RS04135)	-
BP	GO:0006090	pyruvate metabolic process	1	0	1	11	0.917357	1	gene-LBA_RS01670(LBA_RS01670)	-
BP	GO:0006096	glycolytic process	1	0	1	11	0.917357	1	gene-LBA_RS01670(LBA_RS01670)	-
BP	GO:0006165	nucleoside diphosphate phosphorylation	1	0	1	11	0.917357	1	gene-LBA_RS01670(LBA_RS01670)	-
BP	GO:0006414	translational elongation	1	0	1	11	0.917357	1	gene-LBA_RS06190(LBA_RS06190)	-
BP	GO:0006457	protein folding	1	0	1	11	0.917357	1	gene-LBA_RS06205(LBA_RS06205)	-
BP	GO:0006644	phospholipid metabolic process	1	0	1	11	0.917357	1	gene-LBA_RS00585(LBA_RS00585)	-
BP	GO:0006757	ATP generation from ADP	1	0	1	11	0.917357	1	gene-LBA_RS01670(LBA_RS01670)	-
BP	GO:0008104	protein localization	0	1	1	11	0.917357	1	-	gene-LBA_RS01755(LBA_RS01755)
BP	GO:0008654	phospholipid biosynthetic process	1	0	1	11	0.917357	1	gene-LBA_RS00585(LBA_RS00585)	-
BP	GO:0009129	pyrimidine nucleoside monophosphate metabolic process	1	0	1	11	0.917357	1	gene-LBA_RS04595(LBA_RS04595)	-
BP	GO:0009130	pyrimidine nucleoside monophosphate biosynthetic process	1	0	1	11	0.917357	1	gene-LBA_RS04595(LBA_RS04595)	-
BP	GO:0009199	ribonucleoside triphosphate metabolic process	0	1	1	11	0.917357	1	-	gene-LBA_RS01120(LBA_RS01120)
BP	GO:0009201	ribonucleoside triphosphate biosynthetic process	0	1	1	11	0.917357	1	-	gene-LBA_RS01120(LBA_RS01120)
BP	GO:0009252	peptidoglycan biosynthetic process	1	0	1	11	0.917357	1	gene-LBA_RS04135(LBA_RS04135)	-
BP	GO:0032392	DNA geometric change	0	1	1	11	0.917357	1	-	gene-LBA_RS02015(LBA_RS02015)
BP	GO:0032508	DNA duplex unwinding	0	1	1	11	0.917357	1	-	gene-LBA_RS02015(LBA_RS02015)
BP	GO:0033036	macromolecule localization	0	1	1	11	0.917357	1	-	gene-LBA_RS01755(LBA_RS01755)
BP	GO:0045184	establishment of protein localization	0	1	1	11	0.917357	1	-	gene-LBA_RS01755(LBA_RS01755)
BP	GO:0046031	ADP metabolic process	1	0	1	11	0.917357	1	gene-LBA_RS01670(LBA_RS01670)	-
MF	GO:0008168	methyltransferase activity	3	2	5	39	0.919685	1	gene-LBA_RS04595(LBA_RS04595),gene-LBA_RS05440(LBA_RS05440),gene-LBA_RS05890(LBA_RS05890)	gene-LBA_RS01715(LBA_RS01715),gene-LBA_RS03790(LBA_RS03790)
MF	GO:0004519	endonuclease activity	1	2	3	26	0.920429	1	gene-LBA_RS00595(LBA_RS00595)	gene-LBA_RS01710(LBA_RS01710),gene-LBA_RS08325(LBA_RS08325)
MF	GO:0004386	helicase activity	1	1	2	19	0.920631	1	gene-LBA_RS02540(LBA_RS02540)	gene-LBA_RS02015(LBA_RS02015)
BP	GO:0032259	methylation	3	2	5	39	0.921509	1	gene-LBA_RS04595(LBA_RS04595),gene-LBA_RS05440(LBA_RS05440),gene-LBA_RS05890(LBA_RS05890)	gene-LBA_RS01715(LBA_RS01715),gene-LBA_RS03790(LBA_RS03790)
BP	GO:0006310	DNA recombination	1	2	3	26	0.921837	1	gene-LBA_RS05005(LBA_RS05005)	gene-LBA_RS00140(LBA_RS00140),gene-LBA_RS02015(LBA_RS02015)
BP	GO:1901576	organic substance biosynthetic process	45	25	70	389	0.923915	1	gene-LBA_RS00020(LBA_RS00020),gene-LBA_RS00025(LBA_RS00025),gene-LBA_RS00030(LBA_RS00030),gene-LBA_RS00295(LBA_RS00295),gene-LBA_RS00585(LBA_RS00585),gene-LBA_RS00650(LBA_RS00650),gene-LBA_RS00710(LBA_RS00710),gene-LBA_RS01670(LBA_RS01670),gene-LBA_RS01925(LBA_RS01925),gene-LBA_RS01935(LBA_RS01935),gene-LBA_RS01960(LBA_RS01960),gene-LBA_RS02120(LBA_RS02120),gene-LBA_RS02445(LBA_RS02445),gene-LBA_…	gene-LBA_RS00775(LBA_RS00775),gene-LBA_RS00945(LBA_RS00945),gene-LBA_RS01000(LBA_RS01000),gene-LBA_RS01115(LBA_RS01115),gene-LBA_RS01120(LBA_RS01120),gene-LBA_RS01705(LBA_RS01705),gene-LBA_RS01750(LBA_RS01750),gene-LBA_RS01985(LBA_RS01985),gene-LBA_RS03795(LBA_RS03795),gene-LBA_RS04820(LBA_RS04820),gene-LBA_RS05410(LBA_RS05410),gene-LBA_RS06545(LBA_RS06545),gene-LBA_RS06590(LBA_RS06590),gene-LBA_…
CC	GO:0031226	intrinsic component of plasma membrane	1	0	1	12	0.924554	1	gene-LBA_RS05015(LBA_RS05015)	-
MF	GO:0043167	ion binding	43	31	74	413	0.92875	1	gene-LBA_RS00020(LBA_RS00020),gene-LBA_RS00025(LBA_RS00025),gene-LBA_RS00030(LBA_RS00030),gene-LBA_RS00295(LBA_RS00295),gene-LBA_RS00385(LBA_RS00385),gene-LBA_RS00485(LBA_RS00485),gene-LBA_RS00960(LBA_RS00960),gene-LBA_RS00965(LBA_RS00965),gene-LBA_RS01560(LBA_RS01560),gene-LBA_RS01565(LBA_RS01565),gene-LBA_RS02435(LBA_RS02435),gene-LBA_RS02445(LBA_RS02445),gene-LBA_RS02460(LBA_RS02460),gene-LBA_…	gene-LBA_RS00775(LBA_RS00775),gene-LBA_RS01000(LBA_RS01000),gene-LBA_RS01120(LBA_RS01120),gene-LBA_RS01705(LBA_RS01705),gene-LBA_RS01840(LBA_RS01840),gene-LBA_RS02015(LBA_RS02015),gene-LBA_RS02725(LBA_RS02725),gene-LBA_RS02820(LBA_RS02820),gene-LBA_RS03795(LBA_RS03795),gene-LBA_RS04975(LBA_RS04975),gene-LBA_RS05415(LBA_RS05415),gene-LBA_RS05815(LBA_RS05815),gene-LBA_RS06090(LBA_RS06090),gene-LBA_…
CC	GO:0110165	cellular anatomical entity	99	51	150	793	0.929714	1	gene-LBA_RS00020(LBA_RS00020),gene-LBA_RS00025(LBA_RS00025),gene-LBA_RS00030(LBA_RS00030),gene-LBA_RS00210(LBA_RS00210),gene-LBA_RS00385(LBA_RS00385),gene-LBA_RS00485(LBA_RS00485),gene-LBA_RS00490(LBA_RS00490),gene-LBA_RS00585(LBA_RS00585),gene-LBA_RS00890(LBA_RS00890),gene-LBA_RS00935(LBA_RS00935),gene-LBA_RS00940(LBA_RS00940),gene-LBA_RS00950(LBA_RS00950),gene-LBA_RS00955(LBA_RS00955),gene-LBA_…	gene-LBA_RS00450(LBA_RS00450),gene-LBA_RS00550(LBA_RS00550),gene-LBA_RS00780(LBA_RS00780),gene-LBA_RS01000(LBA_RS01000),gene-LBA_RS01205(LBA_RS01205),gene-LBA_RS01210(LBA_RS01210),gene-LBA_RS01705(LBA_RS01705),gene-LBA_RS01710(LBA_RS01710),gene-LBA_RS01750(LBA_RS01750),gene-LBA_RS01755(LBA_RS01755),gene-LBA_RS02725(LBA_RS02725),gene-LBA_RS02735(LBA_RS02735),gene-LBA_RS02820(LBA_RS02820),gene-LBA_…
MF	GO:0003677	DNA binding	19	13	32	194	0.932301	1	gene-LBA_RS00020(LBA_RS00020),gene-LBA_RS00025(LBA_RS00025),gene-LBA_RS00030(LBA_RS00030),gene-LBA_RS00615(LBA_RS00615),gene-LBA_RS00650(LBA_RS00650),gene-LBA_RS01935(LBA_RS01935),gene-LBA_RS01960(LBA_RS01960),gene-LBA_RS02120(LBA_RS02120),gene-LBA_RS02540(LBA_RS02540),gene-LBA_RS04580(LBA_RS04580),gene-LBA_RS05005(LBA_RS05005),gene-LBA_RS05110(LBA_RS05110),gene-LBA_RS06400(LBA_RS06400),gene-LBA_…	gene-LBA_RS00140(LBA_RS00140),gene-LBA_RS00555(LBA_RS00555),gene-LBA_RS01985(LBA_RS01985),gene-LBA_RS02015(LBA_RS02015),gene-LBA_RS03790(LBA_RS03790),gene-LBA_RS04585(LBA_RS04585),gene-LBA_RS05410(LBA_RS05410),gene-LBA_RS05815(LBA_RS05815),gene-LBA_RS06545(LBA_RS06545),gene-LBA_RS07485(LBA_RS07485),gene-LBA_RS07555(LBA_RS07555),gene-LBA_RS08325(LBA_RS08325),gene-LBA_RS08685(LBA_RS08685)
MF	GO:0015291	secondary active transmembrane transporter activity	1	0	1	12	0.933448	1	gene-LBA_RS02805(LBA_RS02805)	-
MF	GO:0016763	transferase activity, transferring pentosyl groups	1	0	1	12	0.933448	1	gene-LBA_RS00710(LBA_RS00710)	-
BP	GO:0008033	tRNA processing	1	2	3	27	0.933664	1	gene-LBA_RS01575(LBA_RS01575)	gene-LBA_RS01715(LBA_RS01715),gene-LBA_RS01840(LBA_RS01840)
BP	GO:0009218	pyrimidine ribonucleotide metabolic process	0	1	1	12	0.934212	1	-	gene-LBA_RS01120(LBA_RS01120)
BP	GO:0009220	pyrimidine ribonucleotide biosynthetic process	0	1	1	12	0.934212	1	-	gene-LBA_RS01120(LBA_RS01120)
BP	GO:0045229	external encapsulating structure organization	1	0	1	12	0.934212	1	gene-LBA_RS04135(LBA_RS04135)	-
BP	GO:0071555	cell wall organization	1	0	1	12	0.934212	1	gene-LBA_RS04135(LBA_RS04135)	-
BP	GO:0008610	lipid biosynthetic process	2	0	2	20	0.93508	1	gene-LBA_RS00585(LBA_RS00585),gene-LBA_RS03270(LBA_RS03270)	-
BP	GO:0009066	aspartate family amino acid metabolic process	2	0	2	20	0.93508	1	gene-LBA_RS05440(LBA_RS05440),gene-LBA_RS09325(LBA_RS09325)	-
BP	GO:0009067	aspartate family amino acid biosynthetic process	2	0	2	20	0.93508	1	gene-LBA_RS05440(LBA_RS05440),gene-LBA_RS09325(LBA_RS09325)	-
BP	GO:0044237	cellular metabolic process	72	43	115	617	0.938392	1	gene-LBA_RS00020(LBA_RS00020),gene-LBA_RS00025(LBA_RS00025),gene-LBA_RS00030(LBA_RS00030),gene-LBA_RS00295(LBA_RS00295),gene-LBA_RS00585(LBA_RS00585),gene-LBA_RS00595(LBA_RS00595),gene-LBA_RS00650(LBA_RS00650),gene-LBA_RS00710(LBA_RS00710),gene-LBA_RS01575(LBA_RS01575),gene-LBA_RS01670(LBA_RS01670),gene-LBA_RS01925(LBA_RS01925),gene-LBA_RS01935(LBA_RS01935),gene-LBA_RS01960(LBA_RS01960),gene-LBA_…	gene-LBA_RS00140(LBA_RS00140),gene-LBA_RS00555(LBA_RS00555),gene-LBA_RS00775(LBA_RS00775),gene-LBA_RS00945(LBA_RS00945),gene-LBA_RS01000(LBA_RS01000),gene-LBA_RS01115(LBA_RS01115),gene-LBA_RS01120(LBA_RS01120),gene-LBA_RS01375(LBA_RS01375),gene-LBA_RS01705(LBA_RS01705),gene-LBA_RS01710(LBA_RS01710),gene-LBA_RS01715(LBA_RS01715),gene-LBA_RS01750(LBA_RS01750),gene-LBA_RS01840(LBA_RS01840),gene-LBA_…
BP	GO:0044085	cellular component biogenesis	3	2	5	41	0.94064	1	gene-LBA_RS04135(LBA_RS04135),gene-LBA_RS06385(LBA_RS06385),gene-LBA_RS07530(LBA_RS07530)	gene-LBA_RS01710(LBA_RS01710),gene-LBA_RS07495(LBA_RS07495)
BP	GO:1901605	alpha-amino acid metabolic process	3	2	5	41	0.94064	1	gene-LBA_RS04600(LBA_RS04600),gene-LBA_RS05440(LBA_RS05440),gene-LBA_RS09325(LBA_RS09325)	gene-LBA_RS01120(LBA_RS01120),gene-LBA_RS07360(LBA_RS07360)
BP	GO:0006464	cellular protein modification process	2	1	3	28	0.94383	1	gene-LBA_RS03330(LBA_RS03330),gene-LBA_RS07035(LBA_RS07035)	gene-LBA_RS06770(LBA_RS06770)
BP	GO:0036211	protein modification process	2	1	3	28	0.94383	1	gene-LBA_RS03330(LBA_RS03330),gene-LBA_RS07035(LBA_RS07035)	gene-LBA_RS06770(LBA_RS06770)
BP	GO:0044249	cellular biosynthetic process	42	25	67	379	0.945122	1	gene-LBA_RS00020(LBA_RS00020),gene-LBA_RS00025(LBA_RS00025),gene-LBA_RS00030(LBA_RS00030),gene-LBA_RS00295(LBA_RS00295),gene-LBA_RS00585(LBA_RS00585),gene-LBA_RS00650(LBA_RS00650),gene-LBA_RS00710(LBA_RS00710),gene-LBA_RS01925(LBA_RS01925),gene-LBA_RS01935(LBA_RS01935),gene-LBA_RS01960(LBA_RS01960),gene-LBA_RS02120(LBA_RS02120),gene-LBA_RS02445(LBA_RS02445),gene-LBA_RS02540(LBA_RS02540),gene-LBA_…	gene-LBA_RS00775(LBA_RS00775),gene-LBA_RS00945(LBA_RS00945),gene-LBA_RS01000(LBA_RS01000),gene-LBA_RS01115(LBA_RS01115),gene-LBA_RS01120(LBA_RS01120),gene-LBA_RS01705(LBA_RS01705),gene-LBA_RS01750(LBA_RS01750),gene-LBA_RS01985(LBA_RS01985),gene-LBA_RS03795(LBA_RS03795),gene-LBA_RS04820(LBA_RS04820),gene-LBA_RS05410(LBA_RS05410),gene-LBA_RS06545(LBA_RS06545),gene-LBA_RS06590(LBA_RS06590),gene-LBA_…
BP	GO:0003333	amino acid transmembrane transport	2	0	2	21	0.946218	1	gene-LBA_RS02430(LBA_RS02430),gene-LBA_RS08215(LBA_RS08215)	-
BP	GO:0032787	monocarboxylic acid metabolic process	2	0	2	21	0.946218	1	gene-LBA_RS01670(LBA_RS01670),gene-LBA_RS02915(LBA_RS02915)	-
BP	GO:0043414	macromolecule methylation	0	2	2	21	0.946218	1	-	gene-LBA_RS01715(LBA_RS01715),gene-LBA_RS03790(LBA_RS03790)
BP	GO:0009059	macromolecule biosynthetic process	28	16	44	260	0.946292	1	gene-LBA_RS00020(LBA_RS00020),gene-LBA_RS00025(LBA_RS00025),gene-LBA_RS00030(LBA_RS00030),gene-LBA_RS00295(LBA_RS00295),gene-LBA_RS00650(LBA_RS00650),gene-LBA_RS01935(LBA_RS01935),gene-LBA_RS01960(LBA_RS01960),gene-LBA_RS02120(LBA_RS02120),gene-LBA_RS02540(LBA_RS02540),gene-LBA_RS03235(LBA_RS03235),gene-LBA_RS03520(LBA_RS03520),gene-LBA_RS03525(LBA_RS03525),gene-LBA_RS03530(LBA_RS03530),gene-LBA_…	gene-LBA_RS00775(LBA_RS00775),gene-LBA_RS01000(LBA_RS01000),gene-LBA_RS01115(LBA_RS01115),gene-LBA_RS01705(LBA_RS01705),gene-LBA_RS01750(LBA_RS01750),gene-LBA_RS01985(LBA_RS01985),gene-LBA_RS04820(LBA_RS04820),gene-LBA_RS05410(LBA_RS05410),gene-LBA_RS06545(LBA_RS06545),gene-LBA_RS06590(LBA_RS06590),gene-LBA_RS07495(LBA_RS07495),gene-LBA_RS07555(LBA_RS07555),gene-LBA_RS08370(LBA_RS08370),gene-LBA_…
MF	GO:0008757	S-adenosylmethionine-dependent methyltransferase activity	0	1	1	13	0.946976	1	-	gene-LBA_RS01715(LBA_RS01715)
CC	GO:0043226	organelle	6	3	9	70	0.948113	1	gene-LBA_RS00025(LBA_RS00025),gene-LBA_RS00030(LBA_RS00030),gene-LBA_RS04035(LBA_RS04035),gene-LBA_RS06375(LBA_RS06375),gene-LBA_RS06385(LBA_RS06385),gene-LBA_RS07530(LBA_RS07530)	gene-LBA_RS01750(LBA_RS01750),gene-LBA_RS04820(LBA_RS04820),gene-LBA_RS09615(LBA_RS09615)
CC	GO:0043228	non-membrane-bounded organelle	6	3	9	70	0.948113	1	gene-LBA_RS00025(LBA_RS00025),gene-LBA_RS00030(LBA_RS00030),gene-LBA_RS04035(LBA_RS04035),gene-LBA_RS06375(LBA_RS06375),gene-LBA_RS06385(LBA_RS06385),gene-LBA_RS07530(LBA_RS07530)	gene-LBA_RS01750(LBA_RS01750),gene-LBA_RS04820(LBA_RS04820),gene-LBA_RS09615(LBA_RS09615)
CC	GO:0043229	intracellular organelle	6	3	9	70	0.948113	1	gene-LBA_RS00025(LBA_RS00025),gene-LBA_RS00030(LBA_RS00030),gene-LBA_RS04035(LBA_RS04035),gene-LBA_RS06375(LBA_RS06375),gene-LBA_RS06385(LBA_RS06385),gene-LBA_RS07530(LBA_RS07530)	gene-LBA_RS01750(LBA_RS01750),gene-LBA_RS04820(LBA_RS04820),gene-LBA_RS09615(LBA_RS09615)
CC	GO:0043232	intracellular non-membrane-bounded organelle	6	3	9	70	0.948113	1	gene-LBA_RS00025(LBA_RS00025),gene-LBA_RS00030(LBA_RS00030),gene-LBA_RS04035(LBA_RS04035),gene-LBA_RS06375(LBA_RS06375),gene-LBA_RS06385(LBA_RS06385),gene-LBA_RS07530(LBA_RS07530)	gene-LBA_RS01750(LBA_RS01750),gene-LBA_RS04820(LBA_RS04820),gene-LBA_RS09615(LBA_RS09615)
BP	GO:0034470	ncRNA processing	2	3	5	42	0.948545	1	gene-LBA_RS01575(LBA_RS01575),gene-LBA_RS06385(LBA_RS06385)	gene-LBA_RS01710(LBA_RS01710),gene-LBA_RS01715(LBA_RS01715),gene-LBA_RS01840(LBA_RS01840)
BP	GO:0016070	RNA metabolic process	16	13	29	181	0.9513	1	gene-LBA_RS00595(LBA_RS00595),gene-LBA_RS00650(LBA_RS00650),gene-LBA_RS01575(LBA_RS01575),gene-LBA_RS01935(LBA_RS01935),gene-LBA_RS01960(LBA_RS01960),gene-LBA_RS02120(LBA_RS02120),gene-LBA_RS03720(LBA_RS03720),gene-LBA_RS05110(LBA_RS05110),gene-LBA_RS06385(LBA_RS06385),gene-LBA_RS06400(LBA_RS06400),gene-LBA_RS07220(LBA_RS07220),gene-LBA_RS07300(LBA_RS07300),gene-LBA_RS08340(LBA_RS08340),gene-LBA_…	gene-LBA_RS01000(LBA_RS01000),gene-LBA_RS01115(LBA_RS01115),gene-LBA_RS01705(LBA_RS01705),gene-LBA_RS01710(LBA_RS01710),gene-LBA_RS01715(LBA_RS01715),gene-LBA_RS01840(LBA_RS01840),gene-LBA_RS01985(LBA_RS01985),gene-LBA_RS05410(LBA_RS05410),gene-LBA_RS06545(LBA_RS06545),gene-LBA_RS06590(LBA_RS06590),gene-LBA_RS07555(LBA_RS07555),gene-LBA_RS08370(LBA_RS08370),gene-LBA_RS08685(LBA_RS08685)
BP	GO:0006082	organic acid metabolic process	8	7	15	103	0.95209	1	gene-LBA_RS01670(LBA_RS01670),gene-LBA_RS02445(LBA_RS02445),gene-LBA_RS02915(LBA_RS02915),gene-LBA_RS04600(LBA_RS04600),gene-LBA_RS05440(LBA_RS05440),gene-LBA_RS07320(LBA_RS07320),gene-LBA_RS08350(LBA_RS08350),gene-LBA_RS09325(LBA_RS09325)	gene-LBA_RS01000(LBA_RS01000),gene-LBA_RS01120(LBA_RS01120),gene-LBA_RS01705(LBA_RS01705),gene-LBA_RS03795(LBA_RS03795),gene-LBA_RS05415(LBA_RS05415),gene-LBA_RS07360(LBA_RS07360),gene-LBA_RS08275(LBA_RS08275)
BP	GO:0006629	lipid metabolic process	3	0	3	29	0.952539	1	gene-LBA_RS00585(LBA_RS00585),gene-LBA_RS02915(LBA_RS02915),gene-LBA_RS03270(LBA_RS03270)	-
CC	GO:0005840	ribosome	4	3	7	58	0.952987	1	gene-LBA_RS04035(LBA_RS04035),gene-LBA_RS06375(LBA_RS06375),gene-LBA_RS06385(LBA_RS06385),gene-LBA_RS07530(LBA_RS07530)	gene-LBA_RS01750(LBA_RS01750),gene-LBA_RS04820(LBA_RS04820),gene-LBA_RS09615(LBA_RS09615)
BP	GO:0044271	cellular nitrogen compound biosynthetic process	29	22	51	299	0.954149	1	gene-LBA_RS00295(LBA_RS00295),gene-LBA_RS00650(LBA_RS00650),gene-LBA_RS00710(LBA_RS00710),gene-LBA_RS01925(LBA_RS01925),gene-LBA_RS01935(LBA_RS01935),gene-LBA_RS01960(LBA_RS01960),gene-LBA_RS02120(LBA_RS02120),gene-LBA_RS02445(LBA_RS02445),gene-LBA_RS03720(LBA_RS03720),gene-LBA_RS04035(LBA_RS04035),gene-LBA_RS04595(LBA_RS04595),gene-LBA_RS04600(LBA_RS04600),gene-LBA_RS05085(LBA_RS05085),gene-LBA_…	gene-LBA_RS00945(LBA_RS00945),gene-LBA_RS01000(LBA_RS01000),gene-LBA_RS01115(LBA_RS01115),gene-LBA_RS01120(LBA_RS01120),gene-LBA_RS01705(LBA_RS01705),gene-LBA_RS01750(LBA_RS01750),gene-LBA_RS01985(LBA_RS01985),gene-LBA_RS03795(LBA_RS03795),gene-LBA_RS04820(LBA_RS04820),gene-LBA_RS05410(LBA_RS05410),gene-LBA_RS06545(LBA_RS06545),gene-LBA_RS06590(LBA_RS06590),gene-LBA_RS07495(LBA_RS07495),gene-LBA_…
MF	GO:0016741	transferase activity, transferring one-carbon groups	3	2	5	43	0.954219	1	gene-LBA_RS04595(LBA_RS04595),gene-LBA_RS05440(LBA_RS05440),gene-LBA_RS05890(LBA_RS05890)	gene-LBA_RS01715(LBA_RS01715),gene-LBA_RS03790(LBA_RS03790)
BP	GO:0034645	cellular macromolecule biosynthetic process	27	16	43	257	0.954432	1	gene-LBA_RS00020(LBA_RS00020),gene-LBA_RS00025(LBA_RS00025),gene-LBA_RS00030(LBA_RS00030),gene-LBA_RS00295(LBA_RS00295),gene-LBA_RS00650(LBA_RS00650),gene-LBA_RS01935(LBA_RS01935),gene-LBA_RS01960(LBA_RS01960),gene-LBA_RS02120(LBA_RS02120),gene-LBA_RS02540(LBA_RS02540),gene-LBA_RS03520(LBA_RS03520),gene-LBA_RS03525(LBA_RS03525),gene-LBA_RS03530(LBA_RS03530),gene-LBA_RS03535(LBA_RS03535),gene-LBA_…	gene-LBA_RS00775(LBA_RS00775),gene-LBA_RS01000(LBA_RS01000),gene-LBA_RS01115(LBA_RS01115),gene-LBA_RS01705(LBA_RS01705),gene-LBA_RS01750(LBA_RS01750),gene-LBA_RS01985(LBA_RS01985),gene-LBA_RS04820(LBA_RS04820),gene-LBA_RS05410(LBA_RS05410),gene-LBA_RS06545(LBA_RS06545),gene-LBA_RS06590(LBA_RS06590),gene-LBA_RS07495(LBA_RS07495),gene-LBA_RS07555(LBA_RS07555),gene-LBA_RS08370(LBA_RS08370),gene-LBA_…
BP	GO:0006418	tRNA aminoacylation for protein translation	0	2	2	22	0.955528	1	-	gene-LBA_RS01000(LBA_RS01000),gene-LBA_RS01705(LBA_RS01705)
BP	GO:0043038	amino acid activation	0	2	2	22	0.955528	1	-	gene-LBA_RS01000(LBA_RS01000),gene-LBA_RS01705(LBA_RS01705)
BP	GO:0043039	tRNA aminoacylation	0	2	2	22	0.955528	1	-	gene-LBA_RS01000(LBA_RS01000),gene-LBA_RS01705(LBA_RS01705)
BP	GO:1903825	organic acid transmembrane transport	2	0	2	22	0.955528	1	gene-LBA_RS02430(LBA_RS02430),gene-LBA_RS08215(LBA_RS08215)	-
BP	GO:1905039	carboxylic acid transmembrane transport	2	0	2	22	0.955528	1	gene-LBA_RS02430(LBA_RS02430),gene-LBA_RS08215(LBA_RS08215)	-
BP	GO:0009058	biosynthetic process	45	25	70	398	0.956805	1	gene-LBA_RS00020(LBA_RS00020),gene-LBA_RS00025(LBA_RS00025),gene-LBA_RS00030(LBA_RS00030),gene-LBA_RS00295(LBA_RS00295),gene-LBA_RS00585(LBA_RS00585),gene-LBA_RS00650(LBA_RS00650),gene-LBA_RS00710(LBA_RS00710),gene-LBA_RS01670(LBA_RS01670),gene-LBA_RS01925(LBA_RS01925),gene-LBA_RS01935(LBA_RS01935),gene-LBA_RS01960(LBA_RS01960),gene-LBA_RS02120(LBA_RS02120),gene-LBA_RS02445(LBA_RS02445),gene-LBA_…	gene-LBA_RS00775(LBA_RS00775),gene-LBA_RS00945(LBA_RS00945),gene-LBA_RS01000(LBA_RS01000),gene-LBA_RS01115(LBA_RS01115),gene-LBA_RS01120(LBA_RS01120),gene-LBA_RS01705(LBA_RS01705),gene-LBA_RS01750(LBA_RS01750),gene-LBA_RS01985(LBA_RS01985),gene-LBA_RS03795(LBA_RS03795),gene-LBA_RS04820(LBA_RS04820),gene-LBA_RS05410(LBA_RS05410),gene-LBA_RS06545(LBA_RS06545),gene-LBA_RS06590(LBA_RS06590),gene-LBA_…
MF	GO:0004177	aminopeptidase activity	1	0	1	14	0.957763	1	gene-LBA_RS04645(LBA_RS04645)	-
BP	GO:0009273	peptidoglycan-based cell wall biogenesis	1	0	1	14	0.95834	1	gene-LBA_RS04135(LBA_RS04135)	-
BP	GO:0042546	cell wall biogenesis	1	0	1	14	0.95834	1	gene-LBA_RS04135(LBA_RS04135)	-
BP	GO:0044038	cell wall macromolecule biosynthetic process	1	0	1	14	0.95834	1	gene-LBA_RS04135(LBA_RS04135)	-
BP	GO:0070589	cellular component macromolecule biosynthetic process	1	0	1	14	0.95834	1	gene-LBA_RS04135(LBA_RS04135)	-
CC	GO:0005737	cytoplasm	20	13	33	214	0.962039	1	gene-LBA_RS00020(LBA_RS00020),gene-LBA_RS00025(LBA_RS00025),gene-LBA_RS00030(LBA_RS00030),gene-LBA_RS01925(LBA_RS01925),gene-LBA_RS01960(LBA_RS01960),gene-LBA_RS01970(LBA_RS01970),gene-LBA_RS02445(LBA_RS02445),gene-LBA_RS03330(LBA_RS03330),gene-LBA_RS03335(LBA_RS03335),gene-LBA_RS04135(LBA_RS04135),gene-LBA_RS04595(LBA_RS04595),gene-LBA_RS05005(LBA_RS05005),gene-LBA_RS05115(LBA_RS05115),gene-LBA_…	gene-LBA_RS00780(LBA_RS00780),gene-LBA_RS01000(LBA_RS01000),gene-LBA_RS01705(LBA_RS01705),gene-LBA_RS01710(LBA_RS01710),gene-LBA_RS03585(LBA_RS03585),gene-LBA_RS03635(LBA_RS03635),gene-LBA_RS03795(LBA_RS03795),gene-LBA_RS04975(LBA_RS04975),gene-LBA_RS06550(LBA_RS06550),gene-LBA_RS07360(LBA_RS07360),gene-LBA_RS07495(LBA_RS07495),gene-LBA_RS07610(LBA_RS07610),gene-LBA_RS08525(LBA_RS08525)
MF	GO:0008238	exopeptidase activity	1	1	2	23	0.962571	1	gene-LBA_RS04645(LBA_RS04645)	gene-LBA_RS07840(LBA_RS07840)
MF	GO:0005216	ion channel activity	1	0	1	15	0.966362	1	gene-LBA_RS08210(LBA_RS08210)	-
MF	GO:0008173	RNA methyltransferase activity	0	1	1	15	0.966362	1	-	gene-LBA_RS01715(LBA_RS01715)
MF	GO:0015267	channel activity	1	0	1	15	0.966362	1	gene-LBA_RS08210(LBA_RS08210)	-
MF	GO:0022803	passive transmembrane transporter activity	1	0	1	15	0.966362	1	gene-LBA_RS08210(LBA_RS08210)	-
BP	GO:0001510	RNA methylation	0	1	1	15	0.966861	1	-	gene-LBA_RS01715(LBA_RS01715)
BP	GO:0006396	RNA processing	2	3	5	45	0.966888	1	gene-LBA_RS01575(LBA_RS01575),gene-LBA_RS06385(LBA_RS06385)	gene-LBA_RS01710(LBA_RS01710),gene-LBA_RS01715(LBA_RS01715),gene-LBA_RS01840(LBA_RS01840)
BP	GO:0006259	DNA metabolic process	4	7	11	83	0.967566	1	gene-LBA_RS00020(LBA_RS00020),gene-LBA_RS00025(LBA_RS00025),gene-LBA_RS00030(LBA_RS00030),gene-LBA_RS05005(LBA_RS05005)	gene-LBA_RS00140(LBA_RS00140),gene-LBA_RS00555(LBA_RS00555),gene-LBA_RS02015(LBA_RS02015),gene-LBA_RS03635(LBA_RS03635),gene-LBA_RS03790(LBA_RS03790),gene-LBA_RS05815(LBA_RS05815),gene-LBA_RS08325(LBA_RS08325)
MF	GO:0004812	aminoacyl-tRNA ligase activity	0	2	2	24	0.969115	1	-	gene-LBA_RS01000(LBA_RS01000),gene-LBA_RS01705(LBA_RS01705)
MF	GO:0016875	ligase activity, forming carbon-oxygen bonds	0	2	2	24	0.969115	1	-	gene-LBA_RS01000(LBA_RS01000),gene-LBA_RS01705(LBA_RS01705)
BP	GO:0006520	cellular amino acid metabolic process	3	5	8	65	0.969467	1	gene-LBA_RS04600(LBA_RS04600),gene-LBA_RS05440(LBA_RS05440),gene-LBA_RS09325(LBA_RS09325)	gene-LBA_RS01000(LBA_RS01000),gene-LBA_RS01120(LBA_RS01120),gene-LBA_RS01705(LBA_RS01705),gene-LBA_RS07360(LBA_RS07360),gene-LBA_RS08275(LBA_RS08275)
BP	GO:0046394	carboxylic acid biosynthetic process	3	1	4	39	0.97091	1	gene-LBA_RS04600(LBA_RS04600),gene-LBA_RS05440(LBA_RS05440),gene-LBA_RS09325(LBA_RS09325)	gene-LBA_RS07360(LBA_RS07360)
MF	GO:0003735	structural constituent of ribosome	3	3	6	53	0.971899	1	gene-LBA_RS04035(LBA_RS04035),gene-LBA_RS06375(LBA_RS06375),gene-LBA_RS07530(LBA_RS07530)	gene-LBA_RS01750(LBA_RS01750),gene-LBA_RS04820(LBA_RS04820),gene-LBA_RS09615(LBA_RS09615)
MF	GO:0008135	translation factor activity, RNA binding	1	0	1	16	0.973217	1	gene-LBA_RS06190(LBA_RS06190)	-
MF	GO:0045182	translation regulator activity	1	0	1	16	0.973217	1	gene-LBA_RS06190(LBA_RS06190)	-
MF	GO:0090079	translation regulator activity, nucleic acid binding	1	0	1	16	0.973217	1	gene-LBA_RS06190(LBA_RS06190)	-
BP	GO:0007049	cell cycle	2	0	2	25	0.975104	1	gene-LBA_RS04135(LBA_RS04135),gene-LBA_RS05005(LBA_RS05005)	-
BP	GO:0019538	protein metabolic process	15	14	29	189	0.975431	1	gene-LBA_RS00295(LBA_RS00295),gene-LBA_RS00485(LBA_RS00485),gene-LBA_RS00800(LBA_RS00800),gene-LBA_RS03330(LBA_RS03330),gene-LBA_RS04035(LBA_RS04035),gene-LBA_RS04645(LBA_RS04645),gene-LBA_RS06190(LBA_RS06190),gene-LBA_RS06375(LBA_RS06375),gene-LBA_RS07035(LBA_RS07035),gene-LBA_RS07415(LBA_RS07415),gene-LBA_RS07530(LBA_RS07530),gene-LBA_RS07660(LBA_RS07660),gene-LBA_RS08230(LBA_RS08230),gene-LBA_…	gene-LBA_RS00450(LBA_RS00450),gene-LBA_RS01000(LBA_RS01000),gene-LBA_RS01640(LBA_RS01640),gene-LBA_RS01705(LBA_RS01705),gene-LBA_RS01750(LBA_RS01750),gene-LBA_RS03585(LBA_RS03585),gene-LBA_RS04820(LBA_RS04820),gene-LBA_RS04975(LBA_RS04975),gene-LBA_RS06770(LBA_RS06770),gene-LBA_RS07495(LBA_RS07495),gene-LBA_RS07840(LBA_RS07840),gene-LBA_RS09285(LBA_RS09285),gene-LBA_RS09290(LBA_RS09290),gene-LBA_…
BP	GO:0006399	tRNA metabolic process	1	4	5	47	0.975551	1	gene-LBA_RS01575(LBA_RS01575)	gene-LBA_RS01000(LBA_RS01000),gene-LBA_RS01705(LBA_RS01705),gene-LBA_RS01715(LBA_RS01715),gene-LBA_RS01840(LBA_RS01840)
BP	GO:0009451	RNA modification	1	2	3	33	0.976275	1	gene-LBA_RS01575(LBA_RS01575)	gene-LBA_RS01715(LBA_RS01715),gene-LBA_RS01840(LBA_RS01840)
BP	GO:0071840	cellular component organization or biogenesis	5	3	8	67	0.976571	1	gene-LBA_RS00025(LBA_RS00025),gene-LBA_RS00030(LBA_RS00030),gene-LBA_RS04135(LBA_RS04135),gene-LBA_RS06385(LBA_RS06385),gene-LBA_RS07530(LBA_RS07530)	gene-LBA_RS01710(LBA_RS01710),gene-LBA_RS02015(LBA_RS02015),gene-LBA_RS07495(LBA_RS07495)
BP	GO:0043604	amide biosynthetic process	8	7	15	110	0.97718	1	gene-LBA_RS00295(LBA_RS00295),gene-LBA_RS02445(LBA_RS02445),gene-LBA_RS04035(LBA_RS04035),gene-LBA_RS04600(LBA_RS04600),gene-LBA_RS06190(LBA_RS06190),gene-LBA_RS06375(LBA_RS06375),gene-LBA_RS07320(LBA_RS07320),gene-LBA_RS07530(LBA_RS07530)	gene-LBA_RS01000(LBA_RS01000),gene-LBA_RS01705(LBA_RS01705),gene-LBA_RS01750(LBA_RS01750),gene-LBA_RS03795(LBA_RS03795),gene-LBA_RS04820(LBA_RS04820),gene-LBA_RS07495(LBA_RS07495),gene-LBA_RS09615(LBA_RS09615)
BP	GO:0090305	nucleic acid phosphodiester bond hydrolysis	1	3	4	41	0.979015	1	gene-LBA_RS00595(LBA_RS00595)	gene-LBA_RS01710(LBA_RS01710),gene-LBA_RS05815(LBA_RS05815),gene-LBA_RS08325(LBA_RS08325)
BP	GO:0008360	regulation of cell shape	1	0	1	17	0.979045	1	gene-LBA_RS04135(LBA_RS04135)	-
BP	GO:0009116	nucleoside metabolic process	0	1	1	17	0.979045	1	-	gene-LBA_RS06550(LBA_RS06550)
BP	GO:0022603	regulation of anatomical structure morphogenesis	1	0	1	17	0.979045	1	gene-LBA_RS04135(LBA_RS04135)	-
BP	GO:0022604	regulation of cell morphogenesis	1	0	1	17	0.979045	1	gene-LBA_RS04135(LBA_RS04135)	-
BP	GO:1901657	glycosyl compound metabolic process	0	1	1	17	0.979045	1	-	gene-LBA_RS06550(LBA_RS06550)
BP	GO:0034660	ncRNA metabolic process	2	5	7	62	0.980846	1	gene-LBA_RS01575(LBA_RS01575),gene-LBA_RS06385(LBA_RS06385)	gene-LBA_RS01000(LBA_RS01000),gene-LBA_RS01705(LBA_RS01705),gene-LBA_RS01710(LBA_RS01710),gene-LBA_RS01715(LBA_RS01715),gene-LBA_RS01840(LBA_RS01840)
BP	GO:0016053	organic acid biosynthetic process	3	1	4	42	0.982222	1	gene-LBA_RS04600(LBA_RS04600),gene-LBA_RS05440(LBA_RS05440),gene-LBA_RS09325(LBA_RS09325)	gene-LBA_RS07360(LBA_RS07360)
BP	GO:0006139	nucleobase-containing compound metabolic process	31	30	61	364	0.982296	1	gene-LBA_RS00020(LBA_RS00020),gene-LBA_RS00025(LBA_RS00025),gene-LBA_RS00030(LBA_RS00030),gene-LBA_RS00595(LBA_RS00595),gene-LBA_RS00650(LBA_RS00650),gene-LBA_RS00710(LBA_RS00710),gene-LBA_RS01575(LBA_RS01575),gene-LBA_RS01670(LBA_RS01670),gene-LBA_RS01925(LBA_RS01925),gene-LBA_RS01935(LBA_RS01935),gene-LBA_RS01960(LBA_RS01960),gene-LBA_RS02120(LBA_RS02120),gene-LBA_RS02445(LBA_RS02445),gene-LBA_…	gene-LBA_RS00140(LBA_RS00140),gene-LBA_RS00555(LBA_RS00555),gene-LBA_RS00945(LBA_RS00945),gene-LBA_RS01000(LBA_RS01000),gene-LBA_RS01115(LBA_RS01115),gene-LBA_RS01120(LBA_RS01120),gene-LBA_RS01705(LBA_RS01705),gene-LBA_RS01710(LBA_RS01710),gene-LBA_RS01715(LBA_RS01715),gene-LBA_RS01840(LBA_RS01840),gene-LBA_RS01985(LBA_RS01985),gene-LBA_RS02015(LBA_RS02015),gene-LBA_RS03635(LBA_RS03635),gene-LBA_…
BP	GO:0006725	cellular aromatic compound metabolic process	33	30	63	375	0.983134	1	gene-LBA_RS00020(LBA_RS00020),gene-LBA_RS00025(LBA_RS00025),gene-LBA_RS00030(LBA_RS00030),gene-LBA_RS00595(LBA_RS00595),gene-LBA_RS00650(LBA_RS00650),gene-LBA_RS00710(LBA_RS00710),gene-LBA_RS01575(LBA_RS01575),gene-LBA_RS01670(LBA_RS01670),gene-LBA_RS01925(LBA_RS01925),gene-LBA_RS01935(LBA_RS01935),gene-LBA_RS01960(LBA_RS01960),gene-LBA_RS02120(LBA_RS02120),gene-LBA_RS02445(LBA_RS02445),gene-LBA_…	gene-LBA_RS00140(LBA_RS00140),gene-LBA_RS00555(LBA_RS00555),gene-LBA_RS00945(LBA_RS00945),gene-LBA_RS01000(LBA_RS01000),gene-LBA_RS01115(LBA_RS01115),gene-LBA_RS01120(LBA_RS01120),gene-LBA_RS01705(LBA_RS01705),gene-LBA_RS01710(LBA_RS01710),gene-LBA_RS01715(LBA_RS01715),gene-LBA_RS01840(LBA_RS01840),gene-LBA_RS01985(LBA_RS01985),gene-LBA_RS02015(LBA_RS02015),gene-LBA_RS03635(LBA_RS03635),gene-LBA_…
BP	GO:0050793	regulation of developmental process	1	0	1	18	0.983343	1	gene-LBA_RS04135(LBA_RS04135)	-
MF	GO:0140098	catalytic activity, acting on RNA	2	6	8	70	0.983665	1	gene-LBA_RS00595(LBA_RS00595),gene-LBA_RS02540(LBA_RS02540)	gene-LBA_RS01000(LBA_RS01000),gene-LBA_RS01115(LBA_RS01115),gene-LBA_RS01705(LBA_RS01705),gene-LBA_RS01710(LBA_RS01710),gene-LBA_RS01715(LBA_RS01715),gene-LBA_RS06545(LBA_RS06545)
BP	GO:0019752	carboxylic acid metabolic process	6	6	12	95	0.984047	1	gene-LBA_RS01670(LBA_RS01670),gene-LBA_RS02915(LBA_RS02915),gene-LBA_RS04600(LBA_RS04600),gene-LBA_RS05440(LBA_RS05440),gene-LBA_RS08350(LBA_RS08350),gene-LBA_RS09325(LBA_RS09325)	gene-LBA_RS01000(LBA_RS01000),gene-LBA_RS01120(LBA_RS01120),gene-LBA_RS01705(LBA_RS01705),gene-LBA_RS05415(LBA_RS05415),gene-LBA_RS07360(LBA_RS07360),gene-LBA_RS08275(LBA_RS08275)
BP	GO:0043436	oxoacid metabolic process	6	6	12	95	0.984047	1	gene-LBA_RS01670(LBA_RS01670),gene-LBA_RS02915(LBA_RS02915),gene-LBA_RS04600(LBA_RS04600),gene-LBA_RS05440(LBA_RS05440),gene-LBA_RS08350(LBA_RS08350),gene-LBA_RS09325(LBA_RS09325)	gene-LBA_RS01000(LBA_RS01000),gene-LBA_RS01120(LBA_RS01120),gene-LBA_RS01705(LBA_RS01705),gene-LBA_RS05415(LBA_RS05415),gene-LBA_RS07360(LBA_RS07360),gene-LBA_RS08275(LBA_RS08275)
MF	GO:0005198	structural molecule activity	3	3	6	57	0.984337	1	gene-LBA_RS04035(LBA_RS04035),gene-LBA_RS06375(LBA_RS06375),gene-LBA_RS07530(LBA_RS07530)	gene-LBA_RS01750(LBA_RS01750),gene-LBA_RS04820(LBA_RS04820),gene-LBA_RS09615(LBA_RS09615)
BP	GO:0046483	heterocycle metabolic process	33	30	63	376	0.98441	1	gene-LBA_RS00020(LBA_RS00020),gene-LBA_RS00025(LBA_RS00025),gene-LBA_RS00030(LBA_RS00030),gene-LBA_RS00595(LBA_RS00595),gene-LBA_RS00650(LBA_RS00650),gene-LBA_RS00710(LBA_RS00710),gene-LBA_RS01575(LBA_RS01575),gene-LBA_RS01670(LBA_RS01670),gene-LBA_RS01925(LBA_RS01925),gene-LBA_RS01935(LBA_RS01935),gene-LBA_RS01960(LBA_RS01960),gene-LBA_RS02120(LBA_RS02120),gene-LBA_RS02445(LBA_RS02445),gene-LBA_…	gene-LBA_RS00140(LBA_RS00140),gene-LBA_RS00555(LBA_RS00555),gene-LBA_RS00945(LBA_RS00945),gene-LBA_RS01000(LBA_RS01000),gene-LBA_RS01115(LBA_RS01115),gene-LBA_RS01120(LBA_RS01120),gene-LBA_RS01705(LBA_RS01705),gene-LBA_RS01710(LBA_RS01710),gene-LBA_RS01715(LBA_RS01715),gene-LBA_RS01840(LBA_RS01840),gene-LBA_RS01985(LBA_RS01985),gene-LBA_RS02015(LBA_RS02015),gene-LBA_RS03635(LBA_RS03635),gene-LBA_…
BP	GO:1901360	organic cyclic compound metabolic process	33	30	63	376	0.98441	1	gene-LBA_RS00020(LBA_RS00020),gene-LBA_RS00025(LBA_RS00025),gene-LBA_RS00030(LBA_RS00030),gene-LBA_RS00595(LBA_RS00595),gene-LBA_RS00650(LBA_RS00650),gene-LBA_RS00710(LBA_RS00710),gene-LBA_RS01575(LBA_RS01575),gene-LBA_RS01670(LBA_RS01670),gene-LBA_RS01925(LBA_RS01925),gene-LBA_RS01935(LBA_RS01935),gene-LBA_RS01960(LBA_RS01960),gene-LBA_RS02120(LBA_RS02120),gene-LBA_RS02445(LBA_RS02445),gene-LBA_…	gene-LBA_RS00140(LBA_RS00140),gene-LBA_RS00555(LBA_RS00555),gene-LBA_RS00945(LBA_RS00945),gene-LBA_RS01000(LBA_RS01000),gene-LBA_RS01115(LBA_RS01115),gene-LBA_RS01120(LBA_RS01120),gene-LBA_RS01705(LBA_RS01705),gene-LBA_RS01710(LBA_RS01710),gene-LBA_RS01715(LBA_RS01715),gene-LBA_RS01840(LBA_RS01840),gene-LBA_RS01985(LBA_RS01985),gene-LBA_RS02015(LBA_RS02015),gene-LBA_RS03635(LBA_RS03635),gene-LBA_…
BP	GO:1901566	organonitrogen compound biosynthetic process	17	14	31	206	0.985727	1	gene-LBA_RS00295(LBA_RS00295),gene-LBA_RS02445(LBA_RS02445),gene-LBA_RS04035(LBA_RS04035),gene-LBA_RS04135(LBA_RS04135),gene-LBA_RS04595(LBA_RS04595),gene-LBA_RS04600(LBA_RS04600),gene-LBA_RS05085(LBA_RS05085),gene-LBA_RS05440(LBA_RS05440),gene-LBA_RS06190(LBA_RS06190),gene-LBA_RS06375(LBA_RS06375),gene-LBA_RS07320(LBA_RS07320),gene-LBA_RS07530(LBA_RS07530),gene-LBA_RS07655(LBA_RS07655),gene-LBA_…	gene-LBA_RS00945(LBA_RS00945),gene-LBA_RS01000(LBA_RS01000),gene-LBA_RS01120(LBA_RS01120),gene-LBA_RS01705(LBA_RS01705),gene-LBA_RS01750(LBA_RS01750),gene-LBA_RS03795(LBA_RS03795),gene-LBA_RS04820(LBA_RS04820),gene-LBA_RS07360(LBA_RS07360),gene-LBA_RS07495(LBA_RS07495),gene-LBA_RS07505(LBA_RS07505),gene-LBA_RS07595(LBA_RS07595),gene-LBA_RS07610(LBA_RS07610),gene-LBA_RS09480(LBA_RS09480),gene-LBA_…
BP	GO:1901564	organonitrogen compound metabolic process	30	25	55	336	0.986485	1	gene-LBA_RS00295(LBA_RS00295),gene-LBA_RS00485(LBA_RS00485),gene-LBA_RS00800(LBA_RS00800),gene-LBA_RS01670(LBA_RS01670),gene-LBA_RS02445(LBA_RS02445),gene-LBA_RS03265(LBA_RS03265),gene-LBA_RS03330(LBA_RS03330),gene-LBA_RS04035(LBA_RS04035),gene-LBA_RS04135(LBA_RS04135),gene-LBA_RS04595(LBA_RS04595),gene-LBA_RS04600(LBA_RS04600),gene-LBA_RS04645(LBA_RS04645),gene-LBA_RS05085(LBA_RS05085),gene-LBA_…	gene-LBA_RS00450(LBA_RS00450),gene-LBA_RS00945(LBA_RS00945),gene-LBA_RS01000(LBA_RS01000),gene-LBA_RS01120(LBA_RS01120),gene-LBA_RS01640(LBA_RS01640),gene-LBA_RS01705(LBA_RS01705),gene-LBA_RS01750(LBA_RS01750),gene-LBA_RS03585(LBA_RS03585),gene-LBA_RS03795(LBA_RS03795),gene-LBA_RS04820(LBA_RS04820),gene-LBA_RS04975(LBA_RS04975),gene-LBA_RS06550(LBA_RS06550),gene-LBA_RS06770(LBA_RS06770),gene-LBA_…
MF	GO:0004527	exonuclease activity	0	1	1	19	0.986499	1	-	gene-LBA_RS08325(LBA_RS08325)
BP	GO:0000902	cell morphogenesis	1	0	1	19	0.986763	1	gene-LBA_RS04135(LBA_RS04135)	-
BP	GO:0009653	anatomical structure morphogenesis	1	0	1	19	0.986763	1	gene-LBA_RS04135(LBA_RS04135)	-
BP	GO:0046034	ATP metabolic process	1	0	1	19	0.986763	1	gene-LBA_RS01670(LBA_RS01670)	-
BP	GO:0048856	anatomical structure development	1	0	1	19	0.986763	1	gene-LBA_RS04135(LBA_RS04135)	-
MF	GO:0019843	rRNA binding	2	1	3	37	0.988081	1	gene-LBA_RS04035(LBA_RS04035),gene-LBA_RS07530(LBA_RS07530)	gene-LBA_RS01710(LBA_RS01710)
BP	GO:0009987	cellular process	96	58	154	824	0.98838	1	gene-LBA_RS00020(LBA_RS00020),gene-LBA_RS00025(LBA_RS00025),gene-LBA_RS00030(LBA_RS00030),gene-LBA_RS00295(LBA_RS00295),gene-LBA_RS00385(LBA_RS00385),gene-LBA_RS00585(LBA_RS00585),gene-LBA_RS00595(LBA_RS00595),gene-LBA_RS00650(LBA_RS00650),gene-LBA_RS00710(LBA_RS00710),gene-LBA_RS00935(LBA_RS00935),gene-LBA_RS00940(LBA_RS00940),gene-LBA_RS01575(LBA_RS01575),gene-LBA_RS01660(LBA_RS01660),gene-LBA_…	gene-LBA_RS00140(LBA_RS00140),gene-LBA_RS00555(LBA_RS00555),gene-LBA_RS00775(LBA_RS00775),gene-LBA_RS00945(LBA_RS00945),gene-LBA_RS01000(LBA_RS01000),gene-LBA_RS01115(LBA_RS01115),gene-LBA_RS01120(LBA_RS01120),gene-LBA_RS01205(LBA_RS01205),gene-LBA_RS01210(LBA_RS01210),gene-LBA_RS01375(LBA_RS01375),gene-LBA_RS01705(LBA_RS01705),gene-LBA_RS01710(LBA_RS01710),gene-LBA_RS01715(LBA_RS01715),gene-LBA_…
BP	GO:0051301	cell division	3	0	3	37	0.988458	1	gene-LBA_RS04135(LBA_RS04135),gene-LBA_RS05005(LBA_RS05005),gene-LBA_RS06365(LBA_RS06365)	-
BP	GO:0043412	macromolecule modification	3	4	7	66	0.989274	1	gene-LBA_RS01575(LBA_RS01575),gene-LBA_RS03330(LBA_RS03330),gene-LBA_RS07035(LBA_RS07035)	gene-LBA_RS01715(LBA_RS01715),gene-LBA_RS01840(LBA_RS01840),gene-LBA_RS03790(LBA_RS03790),gene-LBA_RS06770(LBA_RS06770)
BP	GO:0032502	developmental process	1	0	1	20	0.989483	1	gene-LBA_RS04135(LBA_RS04135)	-
BP	GO:0043170	macromolecule metabolic process	44	34	78	458	0.989556	1	gene-LBA_RS00020(LBA_RS00020),gene-LBA_RS00025(LBA_RS00025),gene-LBA_RS00030(LBA_RS00030),gene-LBA_RS00295(LBA_RS00295),gene-LBA_RS00485(LBA_RS00485),gene-LBA_RS00595(LBA_RS00595),gene-LBA_RS00650(LBA_RS00650),gene-LBA_RS00800(LBA_RS00800),gene-LBA_RS01575(LBA_RS01575),gene-LBA_RS01935(LBA_RS01935),gene-LBA_RS01960(LBA_RS01960),gene-LBA_RS02120(LBA_RS02120),gene-LBA_RS02540(LBA_RS02540),gene-LBA_…	gene-LBA_RS00140(LBA_RS00140),gene-LBA_RS00450(LBA_RS00450),gene-LBA_RS00555(LBA_RS00555),gene-LBA_RS00775(LBA_RS00775),gene-LBA_RS01000(LBA_RS01000),gene-LBA_RS01115(LBA_RS01115),gene-LBA_RS01640(LBA_RS01640),gene-LBA_RS01705(LBA_RS01705),gene-LBA_RS01710(LBA_RS01710),gene-LBA_RS01715(LBA_RS01715),gene-LBA_RS01750(LBA_RS01750),gene-LBA_RS01840(LBA_RS01840),gene-LBA_RS01985(LBA_RS01985),gene-LBA_…
BP	GO:0043603	cellular amide metabolic process	8	7	15	117	0.989813	1	gene-LBA_RS00295(LBA_RS00295),gene-LBA_RS02445(LBA_RS02445),gene-LBA_RS04035(LBA_RS04035),gene-LBA_RS04600(LBA_RS04600),gene-LBA_RS06190(LBA_RS06190),gene-LBA_RS06375(LBA_RS06375),gene-LBA_RS07320(LBA_RS07320),gene-LBA_RS07530(LBA_RS07530)	gene-LBA_RS01000(LBA_RS01000),gene-LBA_RS01705(LBA_RS01705),gene-LBA_RS01750(LBA_RS01750),gene-LBA_RS03795(LBA_RS03795),gene-LBA_RS04820(LBA_RS04820),gene-LBA_RS07495(LBA_RS07495),gene-LBA_RS09615(LBA_RS09615)
BP	GO:0010467	gene expression	20	17	37	244	0.990964	1	gene-LBA_RS00295(LBA_RS00295),gene-LBA_RS00650(LBA_RS00650),gene-LBA_RS01575(LBA_RS01575),gene-LBA_RS01935(LBA_RS01935),gene-LBA_RS01960(LBA_RS01960),gene-LBA_RS02120(LBA_RS02120),gene-LBA_RS03720(LBA_RS03720),gene-LBA_RS04035(LBA_RS04035),gene-LBA_RS05110(LBA_RS05110),gene-LBA_RS06190(LBA_RS06190),gene-LBA_RS06375(LBA_RS06375),gene-LBA_RS06385(LBA_RS06385),gene-LBA_RS06400(LBA_RS06400),gene-LBA_…	gene-LBA_RS01000(LBA_RS01000),gene-LBA_RS01115(LBA_RS01115),gene-LBA_RS01705(LBA_RS01705),gene-LBA_RS01710(LBA_RS01710),gene-LBA_RS01715(LBA_RS01715),gene-LBA_RS01750(LBA_RS01750),gene-LBA_RS01840(LBA_RS01840),gene-LBA_RS01985(LBA_RS01985),gene-LBA_RS04820(LBA_RS04820),gene-LBA_RS05410(LBA_RS05410),gene-LBA_RS06545(LBA_RS06545),gene-LBA_RS06590(LBA_RS06590),gene-LBA_RS07495(LBA_RS07495),gene-LBA_…
BP	GO:0090304	nucleic acid metabolic process	20	20	40	261	0.991443	1	gene-LBA_RS00020(LBA_RS00020),gene-LBA_RS00025(LBA_RS00025),gene-LBA_RS00030(LBA_RS00030),gene-LBA_RS00595(LBA_RS00595),gene-LBA_RS00650(LBA_RS00650),gene-LBA_RS01575(LBA_RS01575),gene-LBA_RS01935(LBA_RS01935),gene-LBA_RS01960(LBA_RS01960),gene-LBA_RS02120(LBA_RS02120),gene-LBA_RS03720(LBA_RS03720),gene-LBA_RS05005(LBA_RS05005),gene-LBA_RS05110(LBA_RS05110),gene-LBA_RS06385(LBA_RS06385),gene-LBA_…	gene-LBA_RS00140(LBA_RS00140),gene-LBA_RS00555(LBA_RS00555),gene-LBA_RS01000(LBA_RS01000),gene-LBA_RS01115(LBA_RS01115),gene-LBA_RS01705(LBA_RS01705),gene-LBA_RS01710(LBA_RS01710),gene-LBA_RS01715(LBA_RS01715),gene-LBA_RS01840(LBA_RS01840),gene-LBA_RS01985(LBA_RS01985),gene-LBA_RS02015(LBA_RS02015),gene-LBA_RS03635(LBA_RS03635),gene-LBA_RS03790(LBA_RS03790),gene-LBA_RS05410(LBA_RS05410),gene-LBA_…
BP	GO:0098656	anion transmembrane transport	2	0	2	31	0.992482	1	gene-LBA_RS02430(LBA_RS02430),gene-LBA_RS08215(LBA_RS08215)	-
MF	GO:0140101	catalytic activity, acting on a tRNA	0	3	3	40	0.993131	1	-	gene-LBA_RS01000(LBA_RS01000),gene-LBA_RS01705(LBA_RS01705),gene-LBA_RS01715(LBA_RS01715)
BP	GO:0044260	cellular macromolecule metabolic process	32	26	58	361	0.99388	1	gene-LBA_RS00020(LBA_RS00020),gene-LBA_RS00025(LBA_RS00025),gene-LBA_RS00030(LBA_RS00030),gene-LBA_RS00295(LBA_RS00295),gene-LBA_RS00650(LBA_RS00650),gene-LBA_RS01935(LBA_RS01935),gene-LBA_RS01960(LBA_RS01960),gene-LBA_RS02120(LBA_RS02120),gene-LBA_RS02540(LBA_RS02540),gene-LBA_RS03330(LBA_RS03330),gene-LBA_RS03520(LBA_RS03520),gene-LBA_RS03525(LBA_RS03525),gene-LBA_RS03530(LBA_RS03530),gene-LBA_…	gene-LBA_RS00140(LBA_RS00140),gene-LBA_RS00555(LBA_RS00555),gene-LBA_RS00775(LBA_RS00775),gene-LBA_RS01000(LBA_RS01000),gene-LBA_RS01115(LBA_RS01115),gene-LBA_RS01705(LBA_RS01705),gene-LBA_RS01715(LBA_RS01715),gene-LBA_RS01750(LBA_RS01750),gene-LBA_RS01985(LBA_RS01985),gene-LBA_RS02015(LBA_RS02015),gene-LBA_RS03635(LBA_RS03635),gene-LBA_RS03790(LBA_RS03790),gene-LBA_RS04820(LBA_RS04820),gene-LBA_…
MF	GO:0004518	nuclease activity	1	2	3	42	0.995274	1	gene-LBA_RS00595(LBA_RS00595)	gene-LBA_RS01710(LBA_RS01710),gene-LBA_RS08325(LBA_RS08325)
CC	GO:0005622	intracellular	28	19	47	315	0.995365	1	gene-LBA_RS00020(LBA_RS00020),gene-LBA_RS00025(LBA_RS00025),gene-LBA_RS00030(LBA_RS00030),gene-LBA_RS01925(LBA_RS01925),gene-LBA_RS01960(LBA_RS01960),gene-LBA_RS01970(LBA_RS01970),gene-LBA_RS02445(LBA_RS02445),gene-LBA_RS02540(LBA_RS02540),gene-LBA_RS03330(LBA_RS03330),gene-LBA_RS03335(LBA_RS03335),gene-LBA_RS04035(LBA_RS04035),gene-LBA_RS04135(LBA_RS04135),gene-LBA_RS04595(LBA_RS04595),gene-LBA_…	gene-LBA_RS00780(LBA_RS00780),gene-LBA_RS01000(LBA_RS01000),gene-LBA_RS01705(LBA_RS01705),gene-LBA_RS01710(LBA_RS01710),gene-LBA_RS01750(LBA_RS01750),gene-LBA_RS01755(LBA_RS01755),gene-LBA_RS02015(LBA_RS02015),gene-LBA_RS03585(LBA_RS03585),gene-LBA_RS03635(LBA_RS03635),gene-LBA_RS03795(LBA_RS03795),gene-LBA_RS04820(LBA_RS04820),gene-LBA_RS04975(LBA_RS04975),gene-LBA_RS06550(LBA_RS06550),gene-LBA_…
MF	GO:0005488	binding	72	48	120	683	0.995696	1	gene-LBA_RS00020(LBA_RS00020),gene-LBA_RS00025(LBA_RS00025),gene-LBA_RS00030(LBA_RS00030),gene-LBA_RS00295(LBA_RS00295),gene-LBA_RS00385(LBA_RS00385),gene-LBA_RS00485(LBA_RS00485),gene-LBA_RS00595(LBA_RS00595),gene-LBA_RS00615(LBA_RS00615),gene-LBA_RS00650(LBA_RS00650),gene-LBA_RS00960(LBA_RS00960),gene-LBA_RS00965(LBA_RS00965),gene-LBA_RS01560(LBA_RS01560),gene-LBA_RS01565(LBA_RS01565),gene-LBA_…	gene-LBA_RS00140(LBA_RS00140),gene-LBA_RS00555(LBA_RS00555),gene-LBA_RS00775(LBA_RS00775),gene-LBA_RS00780(LBA_RS00780),gene-LBA_RS01000(LBA_RS01000),gene-LBA_RS01120(LBA_RS01120),gene-LBA_RS01705(LBA_RS01705),gene-LBA_RS01710(LBA_RS01710),gene-LBA_RS01715(LBA_RS01715),gene-LBA_RS01840(LBA_RS01840),gene-LBA_RS01985(LBA_RS01985),gene-LBA_RS02015(LBA_RS02015),gene-LBA_RS02725(LBA_RS02725),gene-LBA_…
MF	GO:0097159	organic cyclic compound binding	60	41	101	590	0.995965	1	gene-LBA_RS00020(LBA_RS00020),gene-LBA_RS00025(LBA_RS00025),gene-LBA_RS00030(LBA_RS00030),gene-LBA_RS00385(LBA_RS00385),gene-LBA_RS00595(LBA_RS00595),gene-LBA_RS00615(LBA_RS00615),gene-LBA_RS00650(LBA_RS00650),gene-LBA_RS00960(LBA_RS00960),gene-LBA_RS00965(LBA_RS00965),gene-LBA_RS01560(LBA_RS01560),gene-LBA_RS01565(LBA_RS01565),gene-LBA_RS01575(LBA_RS01575),gene-LBA_RS01935(LBA_RS01935),gene-LBA_…	gene-LBA_RS00140(LBA_RS00140),gene-LBA_RS00555(LBA_RS00555),gene-LBA_RS00775(LBA_RS00775),gene-LBA_RS01000(LBA_RS01000),gene-LBA_RS01120(LBA_RS01120),gene-LBA_RS01705(LBA_RS01705),gene-LBA_RS01710(LBA_RS01710),gene-LBA_RS01715(LBA_RS01715),gene-LBA_RS01985(LBA_RS01985),gene-LBA_RS02015(LBA_RS02015),gene-LBA_RS02725(LBA_RS02725),gene-LBA_RS02820(LBA_RS02820),gene-LBA_RS03790(LBA_RS03790),gene-LBA_…
MF	GO:1901363	heterocyclic compound binding	60	41	101	590	0.995965	1	gene-LBA_RS00020(LBA_RS00020),gene-LBA_RS00025(LBA_RS00025),gene-LBA_RS00030(LBA_RS00030),gene-LBA_RS00385(LBA_RS00385),gene-LBA_RS00595(LBA_RS00595),gene-LBA_RS00615(LBA_RS00615),gene-LBA_RS00650(LBA_RS00650),gene-LBA_RS00960(LBA_RS00960),gene-LBA_RS00965(LBA_RS00965),gene-LBA_RS01560(LBA_RS01560),gene-LBA_RS01565(LBA_RS01565),gene-LBA_RS01575(LBA_RS01575),gene-LBA_RS01935(LBA_RS01935),gene-LBA_…	gene-LBA_RS00140(LBA_RS00140),gene-LBA_RS00555(LBA_RS00555),gene-LBA_RS00775(LBA_RS00775),gene-LBA_RS01000(LBA_RS01000),gene-LBA_RS01120(LBA_RS01120),gene-LBA_RS01705(LBA_RS01705),gene-LBA_RS01710(LBA_RS01710),gene-LBA_RS01715(LBA_RS01715),gene-LBA_RS01985(LBA_RS01985),gene-LBA_RS02015(LBA_RS02015),gene-LBA_RS02725(LBA_RS02725),gene-LBA_RS02820(LBA_RS02820),gene-LBA_RS03790(LBA_RS03790),gene-LBA_…
BP	GO:0006412	translation	5	6	11	100	0.996411	1	gene-LBA_RS00295(LBA_RS00295),gene-LBA_RS04035(LBA_RS04035),gene-LBA_RS06190(LBA_RS06190),gene-LBA_RS06375(LBA_RS06375),gene-LBA_RS07530(LBA_RS07530)	gene-LBA_RS01000(LBA_RS01000),gene-LBA_RS01705(LBA_RS01705),gene-LBA_RS01750(LBA_RS01750),gene-LBA_RS04820(LBA_RS04820),gene-LBA_RS07495(LBA_RS07495),gene-LBA_RS09615(LBA_RS09615)
BP	GO:0043043	peptide biosynthetic process	5	6	11	100	0.996411	1	gene-LBA_RS00295(LBA_RS00295),gene-LBA_RS04035(LBA_RS04035),gene-LBA_RS06190(LBA_RS06190),gene-LBA_RS06375(LBA_RS06375),gene-LBA_RS07530(LBA_RS07530)	gene-LBA_RS01000(LBA_RS01000),gene-LBA_RS01705(LBA_RS01705),gene-LBA_RS01750(LBA_RS01750),gene-LBA_RS04820(LBA_RS04820),gene-LBA_RS07495(LBA_RS07495),gene-LBA_RS09615(LBA_RS09615)
BP	GO:0006518	peptide metabolic process	5	6	11	102	0.997297	1	gene-LBA_RS00295(LBA_RS00295),gene-LBA_RS04035(LBA_RS04035),gene-LBA_RS06190(LBA_RS06190),gene-LBA_RS06375(LBA_RS06375),gene-LBA_RS07530(LBA_RS07530)	gene-LBA_RS01000(LBA_RS01000),gene-LBA_RS01705(LBA_RS01705),gene-LBA_RS01750(LBA_RS01750),gene-LBA_RS04820(LBA_RS04820),gene-LBA_RS07495(LBA_RS07495),gene-LBA_RS09615(LBA_RS09615)
MF	GO:0003723	RNA binding	7	4	11	103	0.997447	1	gene-LBA_RS01575(LBA_RS01575),gene-LBA_RS02540(LBA_RS02540),gene-LBA_RS03720(LBA_RS03720),gene-LBA_RS04035(LBA_RS04035),gene-LBA_RS05890(LBA_RS05890),gene-LBA_RS06190(LBA_RS06190),gene-LBA_RS07530(LBA_RS07530)	gene-LBA_RS01710(LBA_RS01710),gene-LBA_RS01715(LBA_RS01715),gene-LBA_RS06590(LBA_RS06590),gene-LBA_RS08370(LBA_RS08370)
BP	GO:0044267	cellular protein metabolic process	7	8	15	129	0.997773	1	gene-LBA_RS00295(LBA_RS00295),gene-LBA_RS03330(LBA_RS03330),gene-LBA_RS04035(LBA_RS04035),gene-LBA_RS06190(LBA_RS06190),gene-LBA_RS06375(LBA_RS06375),gene-LBA_RS07035(LBA_RS07035),gene-LBA_RS07530(LBA_RS07530)	gene-LBA_RS01000(LBA_RS01000),gene-LBA_RS01705(LBA_RS01705),gene-LBA_RS01750(LBA_RS01750),gene-LBA_RS04820(LBA_RS04820),gene-LBA_RS04975(LBA_RS04975),gene-LBA_RS06770(LBA_RS06770),gene-LBA_RS07495(LBA_RS07495),gene-LBA_RS09615(LBA_RS09615)
BP	GO:0034641	cellular nitrogen compound metabolic process	38	34	72	451	0.998799	1	gene-LBA_RS00020(LBA_RS00020),gene-LBA_RS00025(LBA_RS00025),gene-LBA_RS00030(LBA_RS00030),gene-LBA_RS00295(LBA_RS00295),gene-LBA_RS00595(LBA_RS00595),gene-LBA_RS00650(LBA_RS00650),gene-LBA_RS00710(LBA_RS00710),gene-LBA_RS01575(LBA_RS01575),gene-LBA_RS01670(LBA_RS01670),gene-LBA_RS01925(LBA_RS01925),gene-LBA_RS01935(LBA_RS01935),gene-LBA_RS01960(LBA_RS01960),gene-LBA_RS02120(LBA_RS02120),gene-LBA_…	gene-LBA_RS00140(LBA_RS00140),gene-LBA_RS00555(LBA_RS00555),gene-LBA_RS00945(LBA_RS00945),gene-LBA_RS01000(LBA_RS01000),gene-LBA_RS01115(LBA_RS01115),gene-LBA_RS01120(LBA_RS01120),gene-LBA_RS01705(LBA_RS01705),gene-LBA_RS01710(LBA_RS01710),gene-LBA_RS01715(LBA_RS01715),gene-LBA_RS01750(LBA_RS01750),gene-LBA_RS01840(LBA_RS01840),gene-LBA_RS01985(LBA_RS01985),gene-LBA_RS02015(LBA_RS02015),gene-LBA_…
BP	GO:0006807	nitrogen compound metabolic process	52	44	96	572	0.998811	1	gene-LBA_RS00020(LBA_RS00020),gene-LBA_RS00025(LBA_RS00025),gene-LBA_RS00030(LBA_RS00030),gene-LBA_RS00295(LBA_RS00295),gene-LBA_RS00485(LBA_RS00485),gene-LBA_RS00595(LBA_RS00595),gene-LBA_RS00650(LBA_RS00650),gene-LBA_RS00710(LBA_RS00710),gene-LBA_RS00800(LBA_RS00800),gene-LBA_RS01575(LBA_RS01575),gene-LBA_RS01670(LBA_RS01670),gene-LBA_RS01925(LBA_RS01925),gene-LBA_RS01935(LBA_RS01935),gene-LBA_…	gene-LBA_RS00140(LBA_RS00140),gene-LBA_RS00450(LBA_RS00450),gene-LBA_RS00555(LBA_RS00555),gene-LBA_RS00945(LBA_RS00945),gene-LBA_RS01000(LBA_RS01000),gene-LBA_RS01115(LBA_RS01115),gene-LBA_RS01120(LBA_RS01120),gene-LBA_RS01640(LBA_RS01640),gene-LBA_RS01705(LBA_RS01705),gene-LBA_RS01710(LBA_RS01710),gene-LBA_RS01715(LBA_RS01715),gene-LBA_RS01750(LBA_RS01750),gene-LBA_RS01840(LBA_RS01840),gene-LBA_…
MF	GO:0003676	nucleic acid binding	26	17	43	314	0.999766	1	gene-LBA_RS00020(LBA_RS00020),gene-LBA_RS00025(LBA_RS00025),gene-LBA_RS00030(LBA_RS00030),gene-LBA_RS00595(LBA_RS00595),gene-LBA_RS00615(LBA_RS00615),gene-LBA_RS00650(LBA_RS00650),gene-LBA_RS01575(LBA_RS01575),gene-LBA_RS01935(LBA_RS01935),gene-LBA_RS01960(LBA_RS01960),gene-LBA_RS02120(LBA_RS02120),gene-LBA_RS02540(LBA_RS02540),gene-LBA_RS03720(LBA_RS03720),gene-LBA_RS04035(LBA_RS04035),gene-LBA_…	gene-LBA_RS00140(LBA_RS00140),gene-LBA_RS00555(LBA_RS00555),gene-LBA_RS01710(LBA_RS01710),gene-LBA_RS01715(LBA_RS01715),gene-LBA_RS01985(LBA_RS01985),gene-LBA_RS02015(LBA_RS02015),gene-LBA_RS03790(LBA_RS03790),gene-LBA_RS04585(LBA_RS04585),gene-LBA_RS05410(LBA_RS05410),gene-LBA_RS05815(LBA_RS05815),gene-LBA_RS06545(LBA_RS06545),gene-LBA_RS06590(LBA_RS06590),gene-LBA_RS07485(LBA_RS07485),gene-LBA_…
MF	GO:0016788	hydrolase activity, acting on ester bonds	2	2	4	69	0.999866	1	gene-LBA_RS00215(LBA_RS00215),gene-LBA_RS00595(LBA_RS00595)	gene-LBA_RS01710(LBA_RS01710),gene-LBA_RS08325(LBA_RS08325)
MF	GO:0003674	molecular_function	144	93	237	1178	1	1	gene-LBA_RS00020(LBA_RS00020),gene-LBA_RS00025(LBA_RS00025),gene-LBA_RS00030(LBA_RS00030),gene-LBA_RS00190(LBA_RS00190),gene-LBA_RS00215(LBA_RS00215),gene-LBA_RS00295(LBA_RS00295),gene-LBA_RS00385(LBA_RS00385),gene-LBA_RS00485(LBA_RS00485),gene-LBA_RS00585(LBA_RS00585),gene-LBA_RS00595(LBA_RS00595),gene-LBA_RS00615(LBA_RS00615),gene-LBA_RS00650(LBA_RS00650),gene-LBA_RS00710(LBA_RS00710),gene-LBA_…	gene-LBA_RS00140(LBA_RS00140),gene-LBA_RS00450(LBA_RS00450),gene-LBA_RS00530(LBA_RS00530),gene-LBA_RS00550(LBA_RS00550),gene-LBA_RS00555(LBA_RS00555),gene-LBA_RS00775(LBA_RS00775),gene-LBA_RS00780(LBA_RS00780),gene-LBA_RS00945(LBA_RS00945),gene-LBA_RS01000(LBA_RS01000),gene-LBA_RS01115(LBA_RS01115),gene-LBA_RS01120(LBA_RS01120),gene-LBA_RS01375(LBA_RS01375),gene-LBA_RS01640(LBA_RS01640),gene-LBA_…
BP	GO:0008150	biological_process	135	82	217	1075	1	1	gene-LBA_RS00020(LBA_RS00020),gene-LBA_RS00025(LBA_RS00025),gene-LBA_RS00030(LBA_RS00030),gene-LBA_RS00295(LBA_RS00295),gene-LBA_RS00385(LBA_RS00385),gene-LBA_RS00485(LBA_RS00485),gene-LBA_RS00585(LBA_RS00585),gene-LBA_RS00595(LBA_RS00595),gene-LBA_RS00650(LBA_RS00650),gene-LBA_RS00710(LBA_RS00710),gene-LBA_RS00715(LBA_RS00715),gene-LBA_RS00800(LBA_RS00800),gene-LBA_RS00935(LBA_RS00935),gene-LBA_…	gene-LBA_RS00140(LBA_RS00140),gene-LBA_RS00450(LBA_RS00450),gene-LBA_RS00550(LBA_RS00550),gene-LBA_RS00555(LBA_RS00555),gene-LBA_RS00775(LBA_RS00775),gene-LBA_RS00780(LBA_RS00780),gene-LBA_RS00945(LBA_RS00945),gene-LBA_RS01000(LBA_RS01000),gene-LBA_RS01115(LBA_RS01115),gene-LBA_RS01120(LBA_RS01120),gene-LBA_RS01205(LBA_RS01205),gene-LBA_RS01210(LBA_RS01210),gene-LBA_RS01375(LBA_RS01375),gene-LBA_…
CC	GO:0005575	cellular_component	102	56	158	821	1	1	gene-LBA_RS00020(LBA_RS00020),gene-LBA_RS00025(LBA_RS00025),gene-LBA_RS00030(LBA_RS00030),gene-LBA_RS00210(LBA_RS00210),gene-LBA_RS00385(LBA_RS00385),gene-LBA_RS00485(LBA_RS00485),gene-LBA_RS00490(LBA_RS00490),gene-LBA_RS00585(LBA_RS00585),gene-LBA_RS00890(LBA_RS00890),gene-LBA_RS00935(LBA_RS00935),gene-LBA_RS00940(LBA_RS00940),gene-LBA_RS00950(LBA_RS00950),gene-LBA_RS00955(LBA_RS00955),gene-LBA_…	gene-LBA_RS00450(LBA_RS00450),gene-LBA_RS00550(LBA_RS00550),gene-LBA_RS00780(LBA_RS00780),gene-LBA_RS01000(LBA_RS01000),gene-LBA_RS01205(LBA_RS01205),gene-LBA_RS01210(LBA_RS01210),gene-LBA_RS01705(LBA_RS01705),gene-LBA_RS01710(LBA_RS01710),gene-LBA_RS01750(LBA_RS01750),gene-LBA_RS01755(LBA_RS01755),gene-LBA_RS02015(LBA_RS02015),gene-LBA_RS02725(LBA_RS02725),gene-LBA_RS02735(LBA_RS02735),gene-LBA_…
