# Supplementary material for: Effects of galactosyltransferase on EPS biosynthesis and freeze-drying resistance of Lactobacillus acidophilus NCFM
Source: Food Chem (Oxf). 2022 Nov 14;5:100145. doi: 10.1016/j.fochms.2022.100145 (PMC9789326; doi:10.1016/j.fochms.2022.100145)
Supplement: Supplementary data 4 [file mmc4.xlsx]

## Sheet: Sheet1
PathwayID	Pathway	Level1	Level2	Up_number	Down_number	DEG_number	total_number	Pvalue	FDR	Up_gene	Down_gene	URL
ko00500	Starch and sucrose metabolism	Metabolism	Carbohydrate metabolism	20	6	26	54	3.02872e-06	0.00021201	gene-LBA_RS08355(LBA_RS08355),gene-LBA_RS03540(LBA_RS03540),gene-LBA_RS09100(LBA_RS09100),gene-LBA_RS04475(LBA_RS04475),gene-LBA_RS03730(LBA_RS03730),gene-LBA_RS05115(LBA_RS05115),gene-LBA_RS03550(LBA_RS03550),gene-LBA_RS01975(LBA_RS01975),gene-LBA_RS03525(LBA_RS03525),gene-LBA_RS03535(LBA_RS03535),gene-LBA_RS03170(LBA_RS03170),gene-LBA_RS04470(LBA_RS04470),gene-LBA_RS06710(LBA_RS06710),gene-LBA_…	gene-LBA_RS04460(LBA_RS04460),gene-LBA_RS04510(LBA_RS04510),gene-LBA_RS08360(LBA_RS08360),gene-LBA_RS06745(LBA_RS06745),gene-LBA_RS09490(LBA_RS09490),gene-LBA_RS08285(LBA_RS08285)	http://www.kegg.jp/kegg-bin/show_pathway?map00500/K01835%09%23FFFFFF,red/K02760%09%23FFFFFF,red/K01200%09%23FFFFFF,red/K00691%09%23FFFFFF,red/K02761%09%23FFFFFF,purple/K01223%09%23FFFFFF,purple/K07024%09%23FFFFFF,purple/K00703%09%23FFFFFF,red/K00688%09%23FFFFFF,red/K00975%09%23FFFFFF,red/K02810%09%23FFFFFF,red/K02759%09%23FFFFFF,red/K02808%09%23FFFFFF,red/K01226%09%23FFFFFF,red/K01232%09%23FFFFFF…
ko02026	Biofilm formation - Escherichia coli	Cellular Processes	Cellular community - prokaryotes	5	0	5	6	0.0018075	0.0632625	gene-LBA_RS03530(LBA_RS03530),gene-LBA_RS03535(LBA_RS03535),gene-LBA_RS03170(LBA_RS03170),gene-LBA_RS03525(LBA_RS03525),gene-LBA_RS03540(LBA_RS03540)	-	http://www.kegg.jp/kegg-bin/show_pathway?map02026/K00688%09%23FFFFFF,red/K00975%09%23FFFFFF,red/K02777%09%23FFFFFF,red/K00703%09%23FFFFFF,red/
ko02060	Phosphotransferase system (PTS)	Environmental Information Processing	Membrane transport	10	2	12	27	0.00406001	0.0947336	gene-LBA_RS05105(LBA_RS05105),gene-LBA_RS04475(LBA_RS04475),gene-LBA_RS03335(LBA_RS03335),gene-LBA_RS00715(LBA_RS00715),gene-LBA_RS03170(LBA_RS03170),gene-LBA_RS04470(LBA_RS04470),gene-LBA_RS08355(LBA_RS08355),gene-LBA_RS01975(LBA_RS01975),gene-LBA_RS02575(LBA_RS02575),gene-LBA_RS03725(LBA_RS03725)	gene-LBA_RS06745(LBA_RS06745),gene-LBA_RS04510(LBA_RS04510)	http://www.kegg.jp/kegg-bin/show_pathway?map02060/K02761%09%23FFFFFF,purple/K02755%09%23FFFFFF,red/K02759%09%23FFFFFF,red/K02808%09%23FFFFFF,red/K02777%09%23FFFFFF,red/K02760%09%23FFFFFF,red/K02810%09%23FFFFFF,red/K08483%09%23FFFFFF,red/K02756%09%23FFFFFF,red/K20112%09%23FFFFFF,red/
ko02024	Quorum sensing	Cellular Processes	Cellular community - prokaryotes	11	3	14	37	0.0109425	0.191493	gene-LBA_RS08805(LBA_RS08805),gene-LBA_RS00950(LBA_RS00950),gene-LBA_RS06445(LBA_RS06445),gene-LBA_RS00935(LBA_RS00935),gene-LBA_RS00955(LBA_RS00955),gene-LBA_RS08800(LBA_RS08800),gene-LBA_RS08780(LBA_RS08780),gene-LBA_RS00960(LBA_RS00960),gene-LBA_RS00940(LBA_RS00940),gene-LBA_RS00965(LBA_RS00965),gene-LBA_RS08785(LBA_RS08785)	gene-LBA_RS06440(LBA_RS06440),gene-LBA_RS09285(LBA_RS09285),gene-LBA_RS01755(LBA_RS01755)	http://www.kegg.jp/kegg-bin/show_pathway?map02024/K15581%09%23FFFFFF,red/K03100%09%23FFFFFF,green/K03073%09%23FFFFFF,green/K10823%09%23FFFFFF,red/K15582%09%23FFFFFF,red/K07707%09%23FFFFFF,red/K15580%09%23FFFFFF,red/K20345%09%23FFFFFF,red/K20344%09%23FFFFFF,red/K07706%09%23FFFFFF,red/K15583%09%23FFFFFF,red/K02035%09%23FFFFFF,purple/
ko01501	beta-Lactam resistance	Human Diseases	Drug resistance: Antimicrobial	6	0	6	12	0.0219683	0.307556	gene-LBA_RS00960(LBA_RS00960),gene-LBA_RS00955(LBA_RS00955),gene-LBA_RS00965(LBA_RS00965),gene-LBA_RS00940(LBA_RS00940),gene-LBA_RS00935(LBA_RS00935),gene-LBA_RS00950(LBA_RS00950)	-	http://www.kegg.jp/kegg-bin/show_pathway?map01501/K15582%09%23FFFFFF,red/K15583%09%23FFFFFF,red/K15581%09%23FFFFFF,red/K10823%09%23FFFFFF,red/K15580%09%23FFFFFF,red/
ko00620	Pyruvate metabolism	Metabolism	Carbohydrate metabolism	5	3	8	19	0.0267627	0.312231	gene-LBA_RS03260(LBA_RS03260),gene-LBA_RS02445(LBA_RS02445),gene-LBA_RS02460(LBA_RS02460),gene-LBA_RS02435(LBA_RS02435),gene-LBA_RS07320(LBA_RS07320)	gene-LBA_RS05415(LBA_RS05415),gene-LBA_RS03795(LBA_RS03795),gene-LBA_RS07465(LBA_RS07465)	http://www.kegg.jp/kegg-bin/show_pathway?map00620/K01512%09%23FFFFFF,green/K00027%09%23FFFFFF,green/K01610%09%23FFFFFF,red/K00925%09%23FFFFFF,purple/K00626%09%23FFFFFF,red/K04072%09%23FFFFFF,red/
ko00072	Synthesis and degradation of ketone bodies	Metabolism	Lipid metabolism	2	0	2	2	0.0425401	0.330868	gene-LBA_RS03270(LBA_RS03270),gene-LBA_RS03260(LBA_RS03260)	-	http://www.kegg.jp/kegg-bin/show_pathway?map00072/K01641%09%23FFFFFF,red/K00626%09%23FFFFFF,red/
ko01051	Biosynthesis of ansamycins	Metabolism	Metabolism of terpenoids and polyketides	2	0	2	2	0.0425401	0.330868	gene-LBA_RS07305(LBA_RS07305),gene-LBA_RS07310(LBA_RS07310)	-	http://www.kegg.jp/kegg-bin/show_pathway?map01051/K00615%09%23FFFFFF,red/
ko04626	Plant-pathogen interaction	Organismal Systems	Environmental adaptation	2	0	2	2	0.0425401	0.330868	gene-LBA_RS09145(LBA_RS09145),gene-LBA_RS07315(LBA_RS07315)	-	http://www.kegg.jp/kegg-bin/show_pathway?map04626/K00864%09%23FFFFFF,red/
ko00650	Butanoate metabolism	Metabolism	Carbohydrate metabolism	3	0	3	5	0.0626792	0.398868	gene-LBA_RS03260(LBA_RS03260),gene-LBA_RS03270(LBA_RS03270),gene-LBA_RS02435(LBA_RS02435)	-	http://www.kegg.jp/kegg-bin/show_pathway?map00650/K01641%09%23FFFFFF,red/K04072%09%23FFFFFF,red/K00626%09%23FFFFFF,red/
ko00430	Taurine and hypotaurine metabolism	Metabolism	Metabolism of other amino acids	2	1	3	5	0.0626792	0.398868	gene-LBA_RS07320(LBA_RS07320),gene-LBA_RS02445(LBA_RS02445)	gene-LBA_RS03795(LBA_RS03795)	http://www.kegg.jp/kegg-bin/show_pathway?map00430/K00925%09%23FFFFFF,purple/
ko00640	Propanoate metabolism	Metabolism	Carbohydrate metabolism	3	1	4	9	0.0937336	0.514148	gene-LBA_RS07320(LBA_RS07320),gene-LBA_RS03260(LBA_RS03260),gene-LBA_RS02445(LBA_RS02445)	gene-LBA_RS03795(LBA_RS03795)	http://www.kegg.jp/kegg-bin/show_pathway?map00640/K00925%09%23FFFFFF,purple/K00626%09%23FFFFFF,red/
ko00220	Arginine biosynthesis	Metabolism	Amino acid metabolism	0	2	2	3	0.110175	0.514148	-	gene-LBA_RS07695(LBA_RS07695),gene-LBA_RS07360(LBA_RS07360)	http://www.kegg.jp/kegg-bin/show_pathway?map00220/K01915%09%23FFFFFF,green/K01476%09%23FFFFFF,green/
ko00280	Valine, leucine and isoleucine degradation	Metabolism	Amino acid metabolism	2	0	2	3	0.110175	0.514148	gene-LBA_RS03260(LBA_RS03260),gene-LBA_RS03270(LBA_RS03270)	-	http://www.kegg.jp/kegg-bin/show_pathway?map00280/K01641%09%23FFFFFF,red/K00626%09%23FFFFFF,red/
ko00071	Fatty acid degradation	Metabolism	Lipid metabolism	2	0	2	3	0.110175	0.514148	gene-LBA_RS02435(LBA_RS02435),gene-LBA_RS03260(LBA_RS03260)	-	http://www.kegg.jp/kegg-bin/show_pathway?map00071/K04072%09%23FFFFFF,red/K00626%09%23FFFFFF,red/
ko03410	Base excision repair	Genetic Information Processing	Replication and repair	0	4	4	10	0.131815	0.576689	-	gene-LBA_RS08325(LBA_RS08325),gene-LBA_RS05815(LBA_RS05815),gene-LBA_RS00555(LBA_RS00555),gene-LBA_RS03635(LBA_RS03635)	http://www.kegg.jp/kegg-bin/show_pathway?map03410/K03652%09%23FFFFFF,green/K01142%09%23FFFFFF,green/K10773%09%23FFFFFF,green/K03648%09%23FFFFFF,green/
ko00030	Pentose phosphate pathway	Metabolism	Carbohydrate metabolism	5	1	6	19	0.180681	0.665478	gene-LBA_RS03550(LBA_RS03550),gene-LBA_RS07310(LBA_RS07310),gene-LBA_RS07285(LBA_RS07285),gene-LBA_RS07305(LBA_RS07305),gene-LBA_RS01925(LBA_RS01925)	gene-LBA_RS03390(LBA_RS03390)	http://www.kegg.jp/kegg-bin/show_pathway?map00030/K01619%09%23FFFFFF,red/K01835%09%23FFFFFF,red/K07404%09%23FFFFFF,green/K00852%09%23FFFFFF,red/K00615%09%23FFFFFF,red/
ko00010	Glycolysis / Gluconeogenesis	Metabolism	Carbohydrate metabolism	7	3	10	36	0.190932	0.665478	gene-LBA_RS02460(LBA_RS02460),gene-LBA_RS01655(LBA_RS01655),gene-LBA_RS01670(LBA_RS01670),gene-LBA_RS03730(LBA_RS03730),gene-LBA_RS03550(LBA_RS03550),gene-LBA_RS03170(LBA_RS03170),gene-LBA_RS02435(LBA_RS02435)	gene-LBA_RS08975(LBA_RS08975),gene-LBA_RS04460(LBA_RS04460),gene-LBA_RS08360(LBA_RS08360)	http://www.kegg.jp/kegg-bin/show_pathway?map00010/K01835%09%23FFFFFF,red/K15634%09%23FFFFFF,purple/K02777%09%23FFFFFF,red/K01834%09%23FFFFFF,red/K04072%09%23FFFFFF,red/K01223%09%23FFFFFF,purple/K01610%09%23FFFFFF,red/
ko00380	Tryptophan metabolism	Metabolism	Amino acid metabolism	1	0	1	1	0.206653	0.665478	gene-LBA_RS03260(LBA_RS03260)	-	http://www.kegg.jp/kegg-bin/show_pathway?map00380/K00626%09%23FFFFFF,red/
ko00910	Nitrogen metabolism	Metabolism	Energy metabolism	0	1	1	1	0.206653	0.665478	-	gene-LBA_RS07360(LBA_RS07360)	http://www.kegg.jp/kegg-bin/show_pathway?map00910/K01915%09%23FFFFFF,green/
ko00680	Methane metabolism	Metabolism	Energy metabolism	4	2	6	20	0.216211	0.665478	gene-LBA_RS01655(LBA_RS01655),gene-LBA_RS02445(LBA_RS02445),gene-LBA_RS07320(LBA_RS07320),gene-LBA_RS01670(LBA_RS01670)	gene-LBA_RS03795(LBA_RS03795),gene-LBA_RS08975(LBA_RS08975)	http://www.kegg.jp/kegg-bin/show_pathway?map00680/K00925%09%23FFFFFF,purple/K01834%09%23FFFFFF,red/K15634%09%23FFFFFF,purple/
ko00720	Carbon fixation pathways in prokaryotes	Metabolism	Energy metabolism	3	1	4	12	0.222383	0.665478	gene-LBA_RS07320(LBA_RS07320),gene-LBA_RS03260(LBA_RS03260),gene-LBA_RS02445(LBA_RS02445)	gene-LBA_RS03795(LBA_RS03795)	http://www.kegg.jp/kegg-bin/show_pathway?map00720/K00925%09%23FFFFFF,purple/K00626%09%23FFFFFF,red/
ko00561	Glycerolipid metabolism	Metabolism	Lipid metabolism	4	0	4	13	0.272517	0.665478	gene-LBA_RS09145(LBA_RS09145),gene-LBA_RS07055(LBA_RS07055),gene-LBA_RS07315(LBA_RS07315),gene-LBA_RS07050(LBA_RS07050)	-	http://www.kegg.jp/kegg-bin/show_pathway?map00561/K00864%09%23FFFFFF,red/K05879%09%23FFFFFF,red/K05878%09%23FFFFFF,red/
ko00630	Glyoxylate and dicarboxylate metabolism	Metabolism	Carbohydrate metabolism	1	1	2	5	0.276218	0.665478	gene-LBA_RS03260(LBA_RS03260)	gene-LBA_RS07360(LBA_RS07360)	http://www.kegg.jp/kegg-bin/show_pathway?map00630/K00626%09%23FFFFFF,red/K01915%09%23FFFFFF,green/
ko05111	Biofilm formation - Vibrio cholerae	Cellular Processes	Cellular community - prokaryotes	1	1	2	5	0.276218	0.665478	gene-LBA_RS03170(LBA_RS03170)	gene-LBA_RS03230(LBA_RS03230)	http://www.kegg.jp/kegg-bin/show_pathway?map05111/K01791%09%23FFFFFF,green/K02777%09%23FFFFFF,red/
ko03020	RNA polymerase	Genetic Information Processing	Transcription	0	2	2	5	0.276218	0.665478	-	gene-LBA_RS01115(LBA_RS01115),gene-LBA_RS06545(LBA_RS06545)	http://www.kegg.jp/kegg-bin/show_pathway?map03020/K03060%09%23FFFFFF,green/K03048%09%23FFFFFF,green/
ko00052	Galactose metabolism	Metabolism	Carbohydrate metabolism	3	2	5	18	0.308048	0.665478	gene-LBA_RS03550(LBA_RS03550),gene-LBA_RS08835(LBA_RS08835),gene-LBA_RS01970(LBA_RS01970)	gene-LBA_RS07175(LBA_RS07175),gene-LBA_RS07200(LBA_RS07200)	http://www.kegg.jp/kegg-bin/show_pathway?map00052/K01187%09%23FFFFFF,red/K01193%09%23FFFFFF,red/K01190%09%23FFFFFF,green/K12308%09%23FFFFFF,green/K01835%09%23FFFFFF,red/
ko02010	ABC transporters	Environmental Information Processing	Membrane transport	11	4	15	63	0.309594	0.665478	gene-LBA_RS00955(LBA_RS00955),gene-LBA_RS00960(LBA_RS00960),gene-LBA_RS01560(LBA_RS01560),gene-LBA_RS00935(LBA_RS00935),gene-LBA_RS00950(LBA_RS00950),gene-LBA_RS04610(LBA_RS04610),gene-LBA_RS00965(LBA_RS00965),gene-LBA_RS08785(LBA_RS08785),gene-LBA_RS01565(LBA_RS01565),gene-LBA_RS01570(LBA_RS01570),gene-LBA_RS00940(LBA_RS00940)	gene-LBA_RS09075(LBA_RS09075),gene-LBA_RS00550(LBA_RS00550),gene-LBA_RS09070(LBA_RS09070),gene-LBA_RS06870(LBA_RS06870)	http://www.kegg.jp/kegg-bin/show_pathway?map02010/K15582%09%23FFFFFF,red/K15771%09%23FFFFFF,green/K16785%09%23FFFFFF,red/K16786%09%23FFFFFF,red/K17074%09%23FFFFFF,green/K15581%09%23FFFFFF,red/K15772%09%23FFFFFF,green/K10823%09%23FFFFFF,red/K16787%09%23FFFFFF,red/K20344%09%23FFFFFF,red/K15580%09%23FFFFFF,red/K02073%09%23FFFFFF,purple/K15583%09%23FFFFFF,red/
ko00900	Terpenoid backbone biosynthesis	Metabolism	Metabolism of terpenoids and polyketides	3	0	3	10	0.34215	0.665478	gene-LBA_RS03260(LBA_RS03260),gene-LBA_RS03265(LBA_RS03265),gene-LBA_RS03270(LBA_RS03270)	-	http://www.kegg.jp/kegg-bin/show_pathway?map00900/K01641%09%23FFFFFF,red/K00626%09%23FFFFFF,red/K00054%09%23FFFFFF,red/
ko00670	One carbon pool by folate	Metabolism	Metabolism of cofactors and vitamins	3	0	3	10	0.34215	0.665478	gene-LBA_RS04600(LBA_RS04600),gene-LBA_RS04595(LBA_RS04595),gene-LBA_RS07390(LBA_RS07390)	-	http://www.kegg.jp/kegg-bin/show_pathway?map00670/K00287%09%23FFFFFF,red/K01934%09%23FFFFFF,red/K00560%09%23FFFFFF,red/
ko04621	NOD-like receptor signaling pathway	Organismal Systems	Immune system	1	0	1	2	0.370766	0.665478	gene-LBA_RS09250(LBA_RS09250)	-	http://www.kegg.jp/kegg-bin/show_pathway?map04621/K03671%09%23FFFFFF,red/
ko00750	Vitamin B6 metabolism	Metabolism	Metabolism of cofactors and vitamins	1	0	1	2	0.370766	0.665478	gene-LBA_RS05085(LBA_RS05085)	-	http://www.kegg.jp/kegg-bin/show_pathway?map00750/K00868%09%23FFFFFF,red/
ko00626	Naphthalene degradation	Metabolism	Xenobiotics biodegradation and metabolism	1	0	1	2	0.370766	0.665478	gene-LBA_RS02435(LBA_RS02435)	-	http://www.kegg.jp/kegg-bin/show_pathway?map00626/K04072%09%23FFFFFF,red/
ko05134	Legionellosis	Human Diseases	Infectious diseases: Bacterial	1	0	1	2	0.370766	0.665478	gene-LBA_RS06190(LBA_RS06190)	-	http://www.kegg.jp/kegg-bin/show_pathway?map05134/K03596%09%23FFFFFF,red/
ko00511	Other glycan degradation	Metabolism	Glycan biosynthesis and metabolism	0	1	1	2	0.370766	0.665478	-	gene-LBA_RS07200(LBA_RS07200)	http://www.kegg.jp/kegg-bin/show_pathway?map00511/K01190%09%23FFFFFF,green/
ko00521	Streptomycin biosynthesis	Metabolism	Biosynthesis of other secondary metabolites	1	0	1	2	0.370766	0.665478	gene-LBA_RS03550(LBA_RS03550)	-	http://www.kegg.jp/kegg-bin/show_pathway?map00521/K01835%09%23FFFFFF,red/
ko00627	Aminobenzoate degradation	Metabolism	Xenobiotics biodegradation and metabolism	0	1	1	2	0.370766	0.665478	-	gene-LBA_RS07465(LBA_RS07465)	http://www.kegg.jp/kegg-bin/show_pathway?map00627/K01512%09%23FFFFFF,green/
ko00310	Lysine degradation	Metabolism	Amino acid metabolism	1	0	1	2	0.370766	0.665478	gene-LBA_RS03260(LBA_RS03260)	-	http://www.kegg.jp/kegg-bin/show_pathway?map00310/K00626%09%23FFFFFF,red/
ko00121	Secondary bile acid biosynthesis	Metabolism	Lipid metabolism	0	1	1	2	0.370766	0.665478	-	gene-LBA_RS05430(LBA_RS05430)	http://www.kegg.jp/kegg-bin/show_pathway?map00121/K01442%09%23FFFFFF,green/
ko00230	Purine metabolism	Metabolism	Nucleotide metabolism	3	6	9	38	0.382664	0.669662	gene-LBA_RS09205(LBA_RS09205),gene-LBA_RS03550(LBA_RS03550),gene-LBA_RS09200(LBA_RS09200)	gene-LBA_RS09480(LBA_RS09480),gene-LBA_RS00945(LBA_RS00945),gene-LBA_RS06550(LBA_RS06550),gene-LBA_RS07595(LBA_RS07595),gene-LBA_RS00775(LBA_RS00775),gene-LBA_RS07610(LBA_RS07610)	http://www.kegg.jp/kegg-bin/show_pathway?map00230/K00942%09%23FFFFFF,green/K10353%09%23FFFFFF,green/K01835%09%23FFFFFF,red/K00088%09%23FFFFFF,green/K01939%09%23FFFFFF,red/K01945%09%23FFFFFF,green/K01933%09%23FFFFFF,green/K00527%09%23FFFFFF,green/K01756%09%23FFFFFF,red/
ko00710	Carbon fixation in photosynthetic organisms	Metabolism	Energy metabolism	3	0	3	11	0.4048	0.687732	gene-LBA_RS07310(LBA_RS07310),gene-LBA_RS02460(LBA_RS02460),gene-LBA_RS07305(LBA_RS07305)	-	http://www.kegg.jp/kegg-bin/show_pathway?map00710/K00615%09%23FFFFFF,red/K01610%09%23FFFFFF,red/
ko00250	Alanine, aspartate and glutamate metabolism	Metabolism	Amino acid metabolism	2	2	4	16	0.428676	0.687732	gene-LBA_RS09200(LBA_RS09200),gene-LBA_RS09205(LBA_RS09205)	gene-LBA_RS07360(LBA_RS07360),gene-LBA_RS08275(LBA_RS08275)	http://www.kegg.jp/kegg-bin/show_pathway?map00250/K01915%09%23FFFFFF,green/K01939%09%23FFFFFF,red/K01756%09%23FFFFFF,red/K01424%09%23FFFFFF,green/
ko00520	Amino sugar and nucleotide sugar metabolism	Metabolism	Carbohydrate metabolism	5	1	6	27	0.497022	0.687732	gene-LBA_RS03530(LBA_RS03530),gene-LBA_RS08350(LBA_RS08350),gene-LBA_RS03170(LBA_RS03170),gene-LBA_RS03525(LBA_RS03525),gene-LBA_RS03550(LBA_RS03550)	gene-LBA_RS03230(LBA_RS03230)	http://www.kegg.jp/kegg-bin/show_pathway?map00520/K02777%09%23FFFFFF,red/K01835%09%23FFFFFF,red/K01791%09%23FFFFFF,green/K07106%09%23FFFFFF,red/K00975%09%23FFFFFF,red/
ko00600	Sphingolipid metabolism	Metabolism	Lipid metabolism	0	1	1	3	0.501062	0.687732	-	gene-LBA_RS07200(LBA_RS07200)	http://www.kegg.jp/kegg-bin/show_pathway?map00600/K01190%09%23FFFFFF,green/
ko00471	D-Glutamine and D-glutamate metabolism	Metabolism	Metabolism of other amino acids	1	0	1	3	0.501062	0.687732	gene-LBA_RS04135(LBA_RS04135)	-	http://www.kegg.jp/kegg-bin/show_pathway?map00471/K01925%09%23FFFFFF,red/
ko00790	Folate biosynthesis	Metabolism	Metabolism of cofactors and vitamins	1	0	1	3	0.501062	0.687732	gene-LBA_RS04600(LBA_RS04600)	-	http://www.kegg.jp/kegg-bin/show_pathway?map00790/K00287%09%23FFFFFF,red/
ko00362	Benzoate degradation	Metabolism	Xenobiotics biodegradation and metabolism	1	0	1	3	0.501062	0.687732	gene-LBA_RS03260(LBA_RS03260)	-	http://www.kegg.jp/kegg-bin/show_pathway?map00362/K00626%09%23FFFFFF,red/
ko00625	Chloroalkane and chloroalkene degradation	Metabolism	Xenobiotics biodegradation and metabolism	1	0	1	3	0.501062	0.687732	gene-LBA_RS02435(LBA_RS02435)	-	http://www.kegg.jp/kegg-bin/show_pathway?map00625/K04072%09%23FFFFFF,red/
ko00350	Tyrosine metabolism	Metabolism	Amino acid metabolism	1	0	1	3	0.501062	0.687732	gene-LBA_RS02435(LBA_RS02435)	-	http://www.kegg.jp/kegg-bin/show_pathway?map00350/K04072%09%23FFFFFF,red/
ko00020	Citrate cycle (TCA cycle)	Metabolism	Carbohydrate metabolism	1	0	1	3	0.501062	0.687732	gene-LBA_RS02460(LBA_RS02460)	-	http://www.kegg.jp/kegg-bin/show_pathway?map00020/K01610%09%23FFFFFF,red/
ko00460	Cyanoamino acid metabolism	Metabolism	Metabolism of other amino acids	0	1	1	3	0.501062	0.687732	-	gene-LBA_RS08275(LBA_RS08275)	http://www.kegg.jp/kegg-bin/show_pathway?map00460/K01424%09%23FFFFFF,green/
ko00730	Thiamine metabolism	Metabolism	Metabolism of cofactors and vitamins	2	0	2	8	0.516703	0.695562	gene-LBA_RS09150(LBA_RS09150),gene-LBA_RS04045(LBA_RS04045)	-	http://www.kegg.jp/kegg-bin/show_pathway?map00730/K04487%09%23FFFFFF,red/K00941%09%23FFFFFF,red/
ko02020	Two-component system	Environmental Information Processing	Signal transduction	3	2	5	23	0.53258	0.703408	gene-LBA_RS03260(LBA_RS03260),gene-LBA_RS08805(LBA_RS08805),gene-LBA_RS08800(LBA_RS08800)	gene-LBA_RS05415(LBA_RS05415),gene-LBA_RS07360(LBA_RS07360)	http://www.kegg.jp/kegg-bin/show_pathway?map02020/K00626%09%23FFFFFF,red/K07707%09%23FFFFFF,red/K07706%09%23FFFFFF,red/K01915%09%23FFFFFF,green/K00027%09%23FFFFFF,green/
ko04122	Sulfur relay system	Genetic Information Processing	Folding, sorting and degradation	1	0	1	4	0.604482	0.783588	gene-LBA_RS04045(LBA_RS04045)	-	http://www.kegg.jp/kegg-bin/show_pathway?map04122/K04487%09%23FFFFFF,red/
ko03060	Protein export	Genetic Information Processing	Folding, sorting and degradation	0	2	2	11	0.698644	0.889184	-	gene-LBA_RS09285(LBA_RS09285),gene-LBA_RS01755(LBA_RS01755)	http://www.kegg.jp/kegg-bin/show_pathway?map03060/K03100%09%23FFFFFF,green/K03073%09%23FFFFFF,green/
ko00450	Selenocompound metabolism	Metabolism	Metabolism of other amino acids	1	0	1	6	0.751652	0.923081	gene-LBA_RS09240(LBA_RS09240)	-	http://www.kegg.jp/kegg-bin/show_pathway?map00450/K00384%09%23FFFFFF,red/
ko00983	Drug metabolism - other enzymes	Metabolism	Xenobiotics biodegradation and metabolism	0	1	1	6	0.751652	0.923081	-	gene-LBA_RS00945(LBA_RS00945)	http://www.kegg.jp/kegg-bin/show_pathway?map00983/K00088%09%23FFFFFF,green/
ko00760	Nicotinate and nicotinamide metabolism	Metabolism	Metabolism of cofactors and vitamins	0	1	1	7	0.803286	0.955798	-	gene-LBA_RS07505(LBA_RS07505)	http://www.kegg.jp/kegg-bin/show_pathway?map00760/K00969%09%23FFFFFF,green/
ko00260	Glycine, serine and threonine metabolism	Metabolism	Amino acid metabolism	2	1	3	20	0.816444	0.955798	gene-LBA_RS01670(LBA_RS01670),gene-LBA_RS01655(LBA_RS01655)	gene-LBA_RS08975(LBA_RS08975)	http://www.kegg.jp/kegg-bin/show_pathway?map00260/K01834%09%23FFFFFF,red/K15634%09%23FFFFFF,purple/
ko00240	Pyrimidine metabolism	Metabolism	Nucleotide metabolism	2	2	4	26	0.819255	0.955798	gene-LBA_RS04595(LBA_RS04595),gene-LBA_RS00710(LBA_RS00710)	gene-LBA_RS01120(LBA_RS01120),gene-LBA_RS00775(LBA_RS00775)	http://www.kegg.jp/kegg-bin/show_pathway?map00240/K01937%09%23FFFFFF,green/K00527%09%23FFFFFF,green/K00560%09%23FFFFFF,red/K08728%09%23FFFFFF,red/
ko00330	Arginine and proline metabolism	Metabolism	Amino acid metabolism	0	1	1	8	0.844227	0.959364	-	gene-LBA_RS07695(LBA_RS07695)	http://www.kegg.jp/kegg-bin/show_pathway?map00330/K01476%09%23FFFFFF,green/
ko00550	Peptidoglycan biosynthesis	Metabolism	Glycan biosynthesis and metabolism	1	1	2	15	0.849723	0.959364	gene-LBA_RS04135(LBA_RS04135)	gene-LBA_RS07840(LBA_RS07840)	http://www.kegg.jp/kegg-bin/show_pathway?map00550/K07258%09%23FFFFFF,green/K01925%09%23FFFFFF,red/
ko03070	Bacterial secretion system	Environmental Information Processing	Membrane transport	0	1	1	9	0.876679	0.974088	-	gene-LBA_RS01755(LBA_RS01755)	http://www.kegg.jp/kegg-bin/show_pathway?map03070/K03073%09%23FFFFFF,green/
ko04112	Cell cycle - Caulobacter	Cellular Processes	Cell growth and death	0	1	1	10	0.902397	0.977857	-	gene-LBA_RS03585(LBA_RS03585)	http://www.kegg.jp/kegg-bin/show_pathway?map04112/K01358%09%23FFFFFF,green/
ko00051	Fructose and mannose metabolism	Metabolism	Carbohydrate metabolism	1	0	1	12	0.938911	0.977857	gene-LBA_RS08700(LBA_RS08700)	-	http://www.kegg.jp/kegg-bin/show_pathway?map00051/K00882%09%23FFFFFF,red/
ko00564	Glycerophospholipid metabolism	Metabolism	Lipid metabolism	1	0	1	13	0.95169	0.977857	gene-LBA_RS00585(LBA_RS00585)	-	http://www.kegg.jp/kegg-bin/show_pathway?map00564/K06131%09%23FFFFFF,red/
ko03440	Homologous recombination	Genetic Information Processing	Replication and repair	1	1	2	23	0.967385	0.977857	gene-LBA_RS00020(LBA_RS00020)	gene-LBA_RS02015(LBA_RS02015)	http://www.kegg.jp/kegg-bin/show_pathway?map03440/K03629%09%23FFFFFF,red/K03550%09%23FFFFFF,green/
ko03030	DNA replication	Genetic Information Processing	Replication and repair	1	0	1	15	0.969812	0.977857	gene-LBA_RS00595(LBA_RS00595)	-	http://www.kegg.jp/kegg-bin/show_pathway?map03030/K03469%09%23FFFFFF,red/
ko00970	Aminoacyl-tRNA biosynthesis	Genetic Information Processing	Translation	0	2	2	24	0.973293	0.977857	-	gene-LBA_RS01000(LBA_RS01000),gene-LBA_RS01705(LBA_RS01705)	http://www.kegg.jp/kegg-bin/show_pathway?map00970/K01867%09%23FFFFFF,green/K01883%09%23FFFFFF,green/
ko03010	Ribosome	Genetic Information Processing	Translation	3	3	6	53	0.977857	0.977857	gene-LBA_RS07530(LBA_RS07530),gene-LBA_RS06375(LBA_RS06375),gene-LBA_RS04035(LBA_RS04035)	gene-LBA_RS09615(LBA_RS09615),gene-LBA_RS01750(LBA_RS01750),gene-LBA_RS04820(LBA_RS04820)	http://www.kegg.jp/kegg-bin/show_pathway?map03010/K02914%09%23FFFFFF,green/K02884%09%23FFFFFF,red/K02911%09%23FFFFFF,green/K02887%09%23FFFFFF,red/K02986%09%23FFFFFF,red/K02913%09%23FFFFFF,green/
